# Supplementary material for: Plume–MOR decoupling and the timing of India–Eurasia collision
Source: Sci Rep. 2022 Aug 3;12:13349. doi: 10.1038/s41598-022-16981-y (PMC9349248; doi:10.1038/s41598-022-16981-y)
Supplement: Supplementary file 1 — Supplementary Table 1. [file 41598_2022_16981_MOESM1_ESM.xlsx]

## Sheet: Sheet1
	Sample ID	DOI	TITLE	JOURNAL	AUTHOR	CRUISEID	LATITUDE	LONGITUDE	AGE	Province	TYPE	ROCK NAME	SiO2	TiO2	Al2O3	Fe2O3	FeOT	FeO	Cr2O3	MnO	MgO	CaO	Na2O	K2O	P2O5	SO3	Total	LOI	Nb	Zr	Y	Sc	La	Nd	Sm	Tb	Yb	Lu	Hf	Gd	Dy	Ho	Er	Tm	Ta	Pb	Th	U	Rb
0	758A−54R−2,70−74 (F1)	10.1016/j.epsl.2015.06.005	DEPLETED COMPONENTS IN THE SOURCE OF HOTSPOT MAGMAS: EVIDENCE FROM THE NINETYEAST RIDGE (KERGUELEN)	EARTH PLANET. SCI. LETT.	FREY, F. A.; NOBRE SILVA, I. G.; HUANG, SHICHUN; PRINGLE, M. S.; MELENEY, P.; WEIS, D.	ODP	5.384	90.361	76.7433	Ninetyeast Ridge	Volcanic	Basalt																	5.1	71	15.9	48.8	3.44	6.7	2.16	0.46	1.78	0.26	1.9
1	758A−55R−2,84−88 (F1)	10.1016/j.epsl.2015.06.005	DEPLETED COMPONENTS IN THE SOURCE OF HOTSPOT MAGMAS: EVIDENCE FROM THE NINETYEAST RIDGE (KERGUELEN)	EARTH PLANET. SCI. LETT.	FREY, F. A.; NOBRE SILVA, I. G.; HUANG, SHICHUN; PRINGLE, M. S.; MELENEY, P.; WEIS, D.	ODP	5.384	90.361	76.7433	Ninetyeast Ridge	Volcanic	Basalt																	3.8	59	21.2	41.5	3.15	6.6	2.2	0.51	2.18	0.33	1.51
2	758A−55R−5,82−86	10.1016/j.epsl.2015.06.005	DEPLETED COMPONENTS IN THE SOURCE OF HOTSPOT MAGMAS: EVIDENCE FROM THE NINETYEAST RIDGE (KERGUELEN)	EARTH PLANET. SCI. LETT.	FREY, F. A.; NOBRE SILVA, I. G.; HUANG, SHICHUN; PRINGLE, M. S.; MELENEY, P.; WEIS, D.	ODP	5.384	90.361	76.7433	Ninetyeast Ridge	Volcanic	Basalt																	2.7	48	17.9	44.6	2.63	5	1.79	0.43	1.85	0.28	1.24
3	758A−56R−1,64−68 (F1)	10.1016/j.epsl.2015.06.005	DEPLETED COMPONENTS IN THE SOURCE OF HOTSPOT MAGMAS: EVIDENCE FROM THE NINETYEAST RIDGE (KERGUELEN)	EARTH PLANET. SCI. LETT.	FREY, F. A.; NOBRE SILVA, I. G.; HUANG, SHICHUN; PRINGLE, M. S.; MELENEY, P.; WEIS, D.	ODP	5.384	90.361	76.7433	Ninetyeast Ridge	Volcanic	Basalt																	3.1	57	17.1	47.2	2.78	5.3	1.9	0.47	1.92	0.28	1.4
4	758A−57R−3,18−22	10.1016/j.epsl.2015.06.005	DEPLETED COMPONENTS IN THE SOURCE OF HOTSPOT MAGMAS: EVIDENCE FROM THE NINETYEAST RIDGE (KERGUELEN)	EARTH PLANET. SCI. LETT.	FREY, F. A.; NOBRE SILVA, I. G.; HUANG, SHICHUN; PRINGLE, M. S.; MELENEY, P.; WEIS, D.	ODP	5.384	90.361	76.7433	Ninetyeast Ridge	Volcanic	Basalt																	5.7	86	24.6	50.6	5.78	10.8	3.31	0.68	2.3	0.31	1.91
5	758A−58R−3,62−66	10.1016/j.epsl.2015.06.005	DEPLETED COMPONENTS IN THE SOURCE OF HOTSPOT MAGMAS: EVIDENCE FROM THE NINETYEAST RIDGE (KERGUELEN)	EARTH PLANET. SCI. LETT.	FREY, F. A.; NOBRE SILVA, I. G.; HUANG, SHICHUN; PRINGLE, M. S.; MELENEY, P.; WEIS, D.	ODP	5.384	90.361	76.7433	Ninetyeast Ridge	Volcanic	Basalt																	4	60	21.7	44.7	3.44	7.3	2.3	0.5	2.19	0.34	1.58
6	758A−58R−6,21−25 (F2)	10.1016/j.epsl.2015.06.005	DEPLETED COMPONENTS IN THE SOURCE OF HOTSPOT MAGMAS: EVIDENCE FROM THE NINETYEAST RIDGE (KERGUELEN)	EARTH PLANET. SCI. LETT.	FREY, F. A.; NOBRE SILVA, I. G.; HUANG, SHICHUN; PRINGLE, M. S.; MELENEY, P.; WEIS, D.	ODP	5.384	90.361	76.7433	Ninetyeast Ridge	Volcanic	Basalt																	8.08	126	37.6	44.3	6.88	14.2	4.22	1	3.84	0.6	3.03
7	758A−59R−2,58−62 (F2)	10.1016/j.epsl.2015.06.005	DEPLETED COMPONENTS IN THE SOURCE OF HOTSPOT MAGMAS: EVIDENCE FROM THE NINETYEAST RIDGE (KERGUELEN)	EARTH PLANET. SCI. LETT.	FREY, F. A.; NOBRE SILVA, I. G.; HUANG, SHICHUN; PRINGLE, M. S.; MELENEY, P.; WEIS, D.	ODP	5.384	90.361	76.7433	Ninetyeast Ridge	Volcanic	Basalt																	4.47	69	23.2	45.7	3.96	7.66	2.44	0.53	2.39	0.36	1.77
8	758A−59R−6,61−65	10.1016/j.epsl.2015.06.005	DEPLETED COMPONENTS IN THE SOURCE OF HOTSPOT MAGMAS: EVIDENCE FROM THE NINETYEAST RIDGE (KERGUELEN)	EARTH PLANET. SCI. LETT.	FREY, F. A.; NOBRE SILVA, I. G.; HUANG, SHICHUN; PRINGLE, M. S.; MELENEY, P.; WEIS, D.	ODP	5.384	90.361	76.7433	Ninetyeast Ridge	Volcanic	Basalt																	5	77	24.5	47.2	4.52	8.8	2.79	0.73	2.44	0.41	2.1
9	758A−60R−1,41−45	10.1016/j.epsl.2015.06.005	DEPLETED COMPONENTS IN THE SOURCE OF HOTSPOT MAGMAS: EVIDENCE FROM THE NINETYEAST RIDGE (KERGUELEN)	EARTH PLANET. SCI. LETT.	FREY, F. A.; NOBRE SILVA, I. G.; HUANG, SHICHUN; PRINGLE, M. S.; MELENEY, P.; WEIS, D.	ODP	5.384	90.361	76.7433	Ninetyeast Ridge	Volcanic	Basalt																	4.5	71	22.2	46.5	3.91	8	2.43	0.5	2.26	0.33	1.77
10	758A−60R−1,122−126 (F3)	10.1016/j.epsl.2015.06.005	DEPLETED COMPONENTS IN THE SOURCE OF HOTSPOT MAGMAS: EVIDENCE FROM THE NINETYEAST RIDGE (KERGUELEN)	EARTH PLANET. SCI. LETT.	FREY, F. A.; NOBRE SILVA, I. G.; HUANG, SHICHUN; PRINGLE, M. S.; MELENEY, P.; WEIS, D.	ODP	5.384	90.361	76.7433	Ninetyeast Ridge	Volcanic	Basalt																	5.2	77	22.5	47.8	4.71	9	2.55	0.54	2.23	0.35	1.72
11	758A−60R−3,18−22	10.1016/j.epsl.2015.06.005	DEPLETED COMPONENTS IN THE SOURCE OF HOTSPOT MAGMAS: EVIDENCE FROM THE NINETYEAST RIDGE (KERGUELEN)	EARTH PLANET. SCI. LETT.	FREY, F. A.; NOBRE SILVA, I. G.; HUANG, SHICHUN; PRINGLE, M. S.; MELENEY, P.; WEIS, D.	ODP	5.384	90.361	76.7433	Ninetyeast Ridge	Volcanic	Basalt																	5.6	80	24.5	46.6	4.83	9.3	2.83	0.64	2.58	0.39	2.09
12	758A−61R−5,22−26	10.1016/j.epsl.2015.06.005	DEPLETED COMPONENTS IN THE SOURCE OF HOTSPOT MAGMAS: EVIDENCE FROM THE NINETYEAST RIDGE (KERGUELEN)	EARTH PLANET. SCI. LETT.	FREY, F. A.; NOBRE SILVA, I. G.; HUANG, SHICHUN; PRINGLE, M. S.; MELENEY, P.; WEIS, D.	ODP	5.384	90.361	76.7433	Ninetyeast Ridge	Volcanic	Basalt																	4.4	74	23.4	47.3	4.61	9.5	2.67	0.59	2.33	0.36	1.83
13	758A−62R−1,130−134 (F4)	10.1016/j.epsl.2015.06.005	DEPLETED COMPONENTS IN THE SOURCE OF HOTSPOT MAGMAS: EVIDENCE FROM THE NINETYEAST RIDGE (KERGUELEN)	EARTH PLANET. SCI. LETT.	FREY, F. A.; NOBRE SILVA, I. G.; HUANG, SHICHUN; PRINGLE, M. S.; MELENEY, P.; WEIS, D.	ODP	5.384	90.361	76.7433	Ninetyeast Ridge	Volcanic	Basalt																	3.4	50	14.4	39.1	2.75	5.5	1.66	0.35	1.45	0.23	1.25
14	758A−62R−3,80−84 (F5)	10.1016/j.epsl.2015.06.005	DEPLETED COMPONENTS IN THE SOURCE OF HOTSPOT MAGMAS: EVIDENCE FROM THE NINETYEAST RIDGE (KERGUELEN)	EARTH PLANET. SCI. LETT.	FREY, F. A.; NOBRE SILVA, I. G.; HUANG, SHICHUN; PRINGLE, M. S.; MELENEY, P.; WEIS, D.	ODP	5.384	90.361	76.7433	Ninetyeast Ridge	Volcanic	Basalt																	5.4	89	25.1	51.6	5.67	10.9	3.4	0.67	2.39	0.37	2.31
15	758A−63R−3,114−118	10.1016/j.epsl.2015.06.005	DEPLETED COMPONENTS IN THE SOURCE OF HOTSPOT MAGMAS: EVIDENCE FROM THE NINETYEAST RIDGE (KERGUELEN)	EARTH PLANET. SCI. LETT.	FREY, F. A.; NOBRE SILVA, I. G.; HUANG, SHICHUN; PRINGLE, M. S.; MELENEY, P.; WEIS, D.	ODP	5.384	90.361	76.7433	Ninetyeast Ridge	Volcanic	Basalt																	5.8	84	23.3	47.2	4.61	8.8	2.79	0.56	2.3	0.39	2.04
16	758A−65R−1,51−55 (F10)	10.1016/j.epsl.2015.06.005	DEPLETED COMPONENTS IN THE SOURCE OF HOTSPOT MAGMAS: EVIDENCE FROM THE NINETYEAST RIDGE (KERGUELEN)	EARTH PLANET. SCI. LETT.	FREY, F. A.; NOBRE SILVA, I. G.; HUANG, SHICHUN; PRINGLE, M. S.; MELENEY, P.; WEIS, D.	ODP	5.384	90.361	76.7433	Ninetyeast Ridge	Volcanic	Basalt																	5.6	85	19.3	52.4	4.33	9	2.61	0.48	1.91	0.27	2.18
17	758A−66R−4,6−12	10.1016/j.epsl.2015.06.005	DEPLETED COMPONENTS IN THE SOURCE OF HOTSPOT MAGMAS: EVIDENCE FROM THE NINETYEAST RIDGE (KERGUELEN)	EARTH PLANET. SCI. LETT.	FREY, F. A.; NOBRE SILVA, I. G.; HUANG, SHICHUN; PRINGLE, M. S.; MELENEY, P.; WEIS, D.	ODP	5.384	90.361	76.7433	Ninetyeast Ridge	Volcanic	Basalt																	4.1	69	20.2	47.6	7.32	7.64	2.33	0.53	2.12	0.32	1.72
18	758A−66R−4,29−33	10.1016/j.epsl.2015.06.005	DEPLETED COMPONENTS IN THE SOURCE OF HOTSPOT MAGMAS: EVIDENCE FROM THE NINETYEAST RIDGE (KERGUELEN)	EARTH PLANET. SCI. LETT.	FREY, F. A.; NOBRE SILVA, I. G.; HUANG, SHICHUN; PRINGLE, M. S.; MELENEY, P.; WEIS, D.	ODP	5.384	90.361	76.7433	Ninetyeast Ridge	Volcanic	Basalt																	4.1	69	22.2	47.9	4.08	8.7	2.8	0.66	2.07	0.33	1.61
19	758A−67R−2,92−96	10.1016/j.epsl.2015.06.005	DEPLETED COMPONENTS IN THE SOURCE OF HOTSPOT MAGMAS: EVIDENCE FROM THE NINETYEAST RIDGE (KERGUELEN)	EARTH PLANET. SCI. LETT.	FREY, F. A.; NOBRE SILVA, I. G.; HUANG, SHICHUN; PRINGLE, M. S.; MELENEY, P.; WEIS, D.	ODP	5.384	90.361	76.7433	Ninetyeast Ridge	Volcanic	Basalt																	4.4	71	19.9	46.5	3.38	6.3	2.26	0.44	2.21	0.33	1.92
20	758A−67R−4,31−35 (F14)	10.1016/j.epsl.2015.06.005	DEPLETED COMPONENTS IN THE SOURCE OF HOTSPOT MAGMAS: EVIDENCE FROM THE NINETYEAST RIDGE (KERGUELEN)	EARTH PLANET. SCI. LETT.	FREY, F. A.; NOBRE SILVA, I. G.; HUANG, SHICHUN; PRINGLE, M. S.; MELENEY, P.; WEIS, D.	ODP	5.384	90.361	76.7433	Ninetyeast Ridge	Volcanic	Basalt																	5.8	91	23	49.4	4.65	10.4	2.74	0.63	2.44	0.37	2.4
21	758A−67R−5,86−90	10.1016/j.epsl.2015.06.005	DEPLETED COMPONENTS IN THE SOURCE OF HOTSPOT MAGMAS: EVIDENCE FROM THE NINETYEAST RIDGE (KERGUELEN)	EARTH PLANET. SCI. LETT.	FREY, F. A.; NOBRE SILVA, I. G.; HUANG, SHICHUN; PRINGLE, M. S.; MELENEY, P.; WEIS, D.	ODP	5.384	90.361	76.7433	Ninetyeast Ridge	Volcanic	Basalt																	4.1	78	19.4	46.5	4.1	8.2	2.3	0.55	1.99	0.29	1.88
22	758A−69R−1,37−43	10.1016/j.epsl.2015.06.005	DEPLETED COMPONENTS IN THE SOURCE OF HOTSPOT MAGMAS: EVIDENCE FROM THE NINETYEAST RIDGE (KERGUELEN)	EARTH PLANET. SCI. LETT.	FREY, F. A.; NOBRE SILVA, I. G.; HUANG, SHICHUN; PRINGLE, M. S.; MELENEY, P.; WEIS, D.	ODP	5.384	90.361	76.7433	Ninetyeast Ridge	Volcanic	Basalt																	4.88	73	23.5	44.6	4.12	7.8	2.52	0.55	2.27	0.36	1.82
23	758A−69R−3,53−57 (F17)	10.1016/j.epsl.2015.06.005	DEPLETED COMPONENTS IN THE SOURCE OF HOTSPOT MAGMAS: EVIDENCE FROM THE NINETYEAST RIDGE (KERGUELEN)	EARTH PLANET. SCI. LETT.	FREY, F. A.; NOBRE SILVA, I. G.; HUANG, SHICHUN; PRINGLE, M. S.; MELENEY, P.; WEIS, D.	ODP	5.384	90.361	76.7433	Ninetyeast Ridge	Volcanic	Basalt																	3.6	62	22.3	46.4	3.7	8.3	2.35	0.56	2.09	0.33	1.49
24	758A−70R−1,71−75 (F18)	10.1016/j.epsl.2015.06.005	DEPLETED COMPONENTS IN THE SOURCE OF HOTSPOT MAGMAS: EVIDENCE FROM THE NINETYEAST RIDGE (KERGUELEN)	EARTH PLANET. SCI. LETT.	FREY, F. A.; NOBRE SILVA, I. G.; HUANG, SHICHUN; PRINGLE, M. S.; MELENEY, P.; WEIS, D.	ODP	5.384	90.361	76.7433	Ninetyeast Ridge	Volcanic	Basalt																	5.4	81	19.1	48.9	4.11	8.3	2.33	0.43	1.84	0.31	1.83
25	758A−70R−2,129−133 (F19)	10.1016/j.epsl.2015.06.005	DEPLETED COMPONENTS IN THE SOURCE OF HOTSPOT MAGMAS: EVIDENCE FROM THE NINETYEAST RIDGE (KERGUELEN)	EARTH PLANET. SCI. LETT.	FREY, F. A.; NOBRE SILVA, I. G.; HUANG, SHICHUN; PRINGLE, M. S.; MELENEY, P.; WEIS, D.	ODP	5.384	90.361	76.7433	Ninetyeast Ridge	Volcanic	Basalt																	5.2	68	19	47.8	3.74	7.8	2.16	0.49	1.85	0.28	1.68
26	758A−71R−1,127−131 (F20)	10.1016/j.epsl.2015.06.005	DEPLETED COMPONENTS IN THE SOURCE OF HOTSPOT MAGMAS: EVIDENCE FROM THE NINETYEAST RIDGE (KERGUELEN)	EARTH PLANET. SCI. LETT.	FREY, F. A.; NOBRE SILVA, I. G.; HUANG, SHICHUN; PRINGLE, M. S.; MELENEY, P.; WEIS, D.	ODP	5.384	90.361	76.7433	Ninetyeast Ridge	Volcanic	Basalt																	4.2	68	17.8	50.1	3.82	7.9	2.09	0.44	1.85	0.27	1.56
27	758A−71R−2,136−140	10.1016/j.epsl.2015.06.005	DEPLETED COMPONENTS IN THE SOURCE OF HOTSPOT MAGMAS: EVIDENCE FROM THE NINETYEAST RIDGE (KERGUELEN)	EARTH PLANET. SCI. LETT.	FREY, F. A.; NOBRE SILVA, I. G.; HUANG, SHICHUN; PRINGLE, M. S.; MELENEY, P.; WEIS, D.	ODP	5.384	90.361	76.7433	Ninetyeast Ridge	Volcanic	Basalt																	4.9	69	23	44.5	4.04	8.45	2.56	0.62	2.44	0.38	1.74
28	758A−71R−3,64−68 (F22)	10.1016/j.epsl.2015.06.005	DEPLETED COMPONENTS IN THE SOURCE OF HOTSPOT MAGMAS: EVIDENCE FROM THE NINETYEAST RIDGE (KERGUELEN)	EARTH PLANET. SCI. LETT.	FREY, F. A.; NOBRE SILVA, I. G.; HUANG, SHICHUN; PRINGLE, M. S.; MELENEY, P.; WEIS, D.	ODP	5.384	90.361	76.7433	Ninetyeast Ridge	Volcanic	Basalt																	4.6	69	20.8	46.8	3.84	7.3	2.3	0.51	2.19	0.32	1.74
29	758A−71R−3,140−144	10.1016/j.epsl.2015.06.005	DEPLETED COMPONENTS IN THE SOURCE OF HOTSPOT MAGMAS: EVIDENCE FROM THE NINETYEAST RIDGE (KERGUELEN)	EARTH PLANET. SCI. LETT.	FREY, F. A.; NOBRE SILVA, I. G.; HUANG, SHICHUN; PRINGLE, M. S.; MELENEY, P.; WEIS, D.	ODP	5.384	90.361	76.7433	Ninetyeast Ridge	Volcanic	Basalt																	4.9	69	19	46.2	3.79	7.4	2.26	0.47	2.06	0.32	1.75
30	758A−72R−3,95−99	10.1016/j.epsl.2015.06.005	DEPLETED COMPONENTS IN THE SOURCE OF HOTSPOT MAGMAS: EVIDENCE FROM THE NINETYEAST RIDGE (KERGUELEN)	EARTH PLANET. SCI. LETT.	FREY, F. A.; NOBRE SILVA, I. G.; HUANG, SHICHUN; PRINGLE, M. S.; MELENEY, P.; WEIS, D.	ODP	5.384	90.361	76.7433	Ninetyeast Ridge	Volcanic	Basalt																	4.2	66	20	47	3.58	7	2.24	0.48	2.14	0.3	1.8
31	758A−73R1,82−86 (F27)	10.1016/j.epsl.2015.06.005	DEPLETED COMPONENTS IN THE SOURCE OF HOTSPOT MAGMAS: EVIDENCE FROM THE NINETYEAST RIDGE (KERGUELEN)	EARTH PLANET. SCI. LETT.	FREY, F. A.; NOBRE SILVA, I. G.; HUANG, SHICHUN; PRINGLE, M. S.; MELENEY, P.; WEIS, D.	ODP	5.384	90.361	76.7433	Ninetyeast Ridge	Volcanic	Basalt																	4.9	72	21.8	48.5	3.91	7	2.27	0.47	2.43	0.37	1.81
32	758A−73R−1,129−133 (F27)	10.1016/j.epsl.2015.06.005	DEPLETED COMPONENTS IN THE SOURCE OF HOTSPOT MAGMAS: EVIDENCE FROM THE NINETYEAST RIDGE (KERGUELEN)	EARTH PLANET. SCI. LETT.	FREY, F. A.; NOBRE SILVA, I. G.; HUANG, SHICHUN; PRINGLE, M. S.; MELENEY, P.; WEIS, D.	ODP	5.384	90.361	76.7433	Ninetyeast Ridge	Volcanic	Basalt																	4.9	72	21.8	48.5	3.91	7	2.27	0.47	2.43	0.37	1.81
33	758A−73R−2,127−131	10.1016/j.epsl.2015.06.005	DEPLETED COMPONENTS IN THE SOURCE OF HOTSPOT MAGMAS: EVIDENCE FROM THE NINETYEAST RIDGE (KERGUELEN)	EARTH PLANET. SCI. LETT.	FREY, F. A.; NOBRE SILVA, I. G.; HUANG, SHICHUN; PRINGLE, M. S.; MELENEY, P.; WEIS, D.	ODP	5.384	90.361	76.7433	Ninetyeast Ridge	Volcanic	Basalt																	4.6	66	19.7	46.1	3.49	6.4	2.14	0.52	2.08	0.33	1.52
34	758A−73R−3,132−136 (F28)	10.1016/j.epsl.2015.06.005	DEPLETED COMPONENTS IN THE SOURCE OF HOTSPOT MAGMAS: EVIDENCE FROM THE NINETYEAST RIDGE (KERGUELEN)	EARTH PLANET. SCI. LETT.	FREY, F. A.; NOBRE SILVA, I. G.; HUANG, SHICHUN; PRINGLE, M. S.; MELENEY, P.; WEIS, D.	ODP	5.384	90.361	76.7433	Ninetyeast Ridge	Volcanic	Basalt																	5.2	74	24.4	45.3	4.85	8.8	2.42	0.63	2.27	0.35	1.73
35	758A−73R−4,64−68 (F29)	10.1016/j.epsl.2015.06.005	DEPLETED COMPONENTS IN THE SOURCE OF HOTSPOT MAGMAS: EVIDENCE FROM THE NINETYEAST RIDGE (KERGUELEN)	EARTH PLANET. SCI. LETT.	FREY, F. A.; NOBRE SILVA, I. G.; HUANG, SHICHUN; PRINGLE, M. S.; MELENEY, P.; WEIS, D.	ODP	5.384	90.361	76.7433	Ninetyeast Ridge	Volcanic	Basalt																	4.5	72	21	46.9	4.17	8.3	2.46	0.56	2.48	0.36	1.74
36	758A−73R−4,105−109 (F29)	10.1016/j.epsl.2015.06.005	DEPLETED COMPONENTS IN THE SOURCE OF HOTSPOT MAGMAS: EVIDENCE FROM THE NINETYEAST RIDGE (KERGUELEN)	EARTH PLANET. SCI. LETT.	FREY, F. A.; NOBRE SILVA, I. G.; HUANG, SHICHUN; PRINGLE, M. S.; MELENEY, P.; WEIS, D.	ODP	5.384	90.361	76.7433	Ninetyeast Ridge	Volcanic	Basalt																	4.5	72	21	46.9	4.17	8.3	2.46	0.56	2.48	0.36	1.74
37	758A−74R−4,53−57	10.1016/j.epsl.2015.06.005	DEPLETED COMPONENTS IN THE SOURCE OF HOTSPOT MAGMAS: EVIDENCE FROM THE NINETYEAST RIDGE (KERGUELEN)	EARTH PLANET. SCI. LETT.	FREY, F. A.; NOBRE SILVA, I. G.; HUANG, SHICHUN; PRINGLE, M. S.; MELENEY, P.; WEIS, D.	ODP	5.384	90.361	76.7433	Ninetyeast Ridge	Volcanic	Basalt																	5.3	76	18.6	48.6	3.9	8	2.28	0.58	2.06	0.3	1.98
38	758A−74R−6,71−75	10.1016/j.epsl.2015.06.005	DEPLETED COMPONENTS IN THE SOURCE OF HOTSPOT MAGMAS: EVIDENCE FROM THE NINETYEAST RIDGE (KERGUELEN)	EARTH PLANET. SCI. LETT.	FREY, F. A.; NOBRE SILVA, I. G.; HUANG, SHICHUN; PRINGLE, M. S.; MELENEY, P.; WEIS, D.	ODP	5.384	90.361	76.7433	Ninetyeast Ridge	Volcanic	Basalt																	4.7	63	17.7	47.8	3.29	6.6	2.02	0.48	2.05	0.3	1.5
39	757C−9R−1,105−109 (F2)	10.1016/j.epsl.2015.06.005	DEPLETED COMPONENTS IN THE SOURCE OF HOTSPOT MAGMAS: EVIDENCE FROM THE NINETYEAST RIDGE (KERGUELEN)	EARTH PLANET. SCI. LETT.	FREY, F. A.; NOBRE SILVA, I. G.; HUANG, SHICHUN; PRINGLE, M. S.; MELENEY, P.; WEIS, D.	ODP	-17.023	88.03	55.628	Ninetyeast Ridge	Volcanic	Basalt																	3.36	48	12.5	26	3.4	5.7	1.57	0.25	1.15	0.18	1.14
40	757C−9R−2,0−10	10.1016/j.epsl.2015.06.005	DEPLETED COMPONENTS IN THE SOURCE OF HOTSPOT MAGMAS: EVIDENCE FROM THE NINETYEAST RIDGE (KERGUELEN)	EARTH PLANET. SCI. LETT.	FREY, F. A.; NOBRE SILVA, I. G.; HUANG, SHICHUN; PRINGLE, M. S.; MELENEY, P.; WEIS, D.	ODP	-17.023	88.03	55.628	Ninetyeast Ridge	Volcanic	Basalt																	3.46	49	11.8	25.9	4.1	5.6	1.56	0.34	1.16	0.21	1.07
41	757C−9R−3,6−10	10.1016/j.epsl.2015.06.005	DEPLETED COMPONENTS IN THE SOURCE OF HOTSPOT MAGMAS: EVIDENCE FROM THE NINETYEAST RIDGE (KERGUELEN)	EARTH PLANET. SCI. LETT.	FREY, F. A.; NOBRE SILVA, I. G.; HUANG, SHICHUN; PRINGLE, M. S.; MELENEY, P.; WEIS, D.	ODP	-17.023	88.03	55.628	Ninetyeast Ridge	Volcanic	Basalt																	3.3	49	10.6	24	3.26	5.3	1.39	0.3	1	0.15	1.13
42	757C−9R−4,38−42	10.1016/j.epsl.2015.06.005	DEPLETED COMPONENTS IN THE SOURCE OF HOTSPOT MAGMAS: EVIDENCE FROM THE NINETYEAST RIDGE (KERGUELEN)	EARTH PLANET. SCI. LETT.	FREY, F. A.; NOBRE SILVA, I. G.; HUANG, SHICHUN; PRINGLE, M. S.; MELENEY, P.; WEIS, D.	ODP	-17.023	88.03	55.628	Ninetyeast Ridge	Volcanic	Basalt																	2.9	45	9.8	21.5	2.94	4.6	1.32	0.27	1.1	0.17	0.93
43	757C−9R−5,34−38 (F4)	10.1016/j.epsl.2015.06.005	DEPLETED COMPONENTS IN THE SOURCE OF HOTSPOT MAGMAS: EVIDENCE FROM THE NINETYEAST RIDGE (KERGUELEN)	EARTH PLANET. SCI. LETT.	FREY, F. A.; NOBRE SILVA, I. G.; HUANG, SHICHUN; PRINGLE, M. S.; MELENEY, P.; WEIS, D.	ODP	-17.023	88.03	55.628	Ninetyeast Ridge	Volcanic	Basalt																	3.5	46	9.7	22.5	3.1	5.2	1.35	0.3	0.92	0.15	0.98
44	757C−9R−5,70−73	10.1016/j.epsl.2015.06.005	DEPLETED COMPONENTS IN THE SOURCE OF HOTSPOT MAGMAS: EVIDENCE FROM THE NINETYEAST RIDGE (KERGUELEN)	EARTH PLANET. SCI. LETT.	FREY, F. A.; NOBRE SILVA, I. G.; HUANG, SHICHUN; PRINGLE, M. S.; MELENEY, P.; WEIS, D.	ODP	-17.023	88.03	55.628	Ninetyeast Ridge	Volcanic	Basalt																	5.3	73	16.5	36.2	5.01	8.1	2.23	0.48	1.52	0.25	1.71
45	757C−9R−6,102−106 (F5)	10.1016/j.epsl.2015.06.005	DEPLETED COMPONENTS IN THE SOURCE OF HOTSPOT MAGMAS: EVIDENCE FROM THE NINETYEAST RIDGE (KERGUELEN)	EARTH PLANET. SCI. LETT.	FREY, F. A.; NOBRE SILVA, I. G.; HUANG, SHICHUN; PRINGLE, M. S.; MELENEY, P.; WEIS, D.	ODP	-17.023	88.03	55.628	Ninetyeast Ridge	Volcanic	Basalt																	3.2	52	10.9	25.4	3.67	4.6	1.71	0.28	1.1	0.17	1.07
46	757C−9R−7,78−82 (F5)	10.1016/j.epsl.2015.06.005	DEPLETED COMPONENTS IN THE SOURCE OF HOTSPOT MAGMAS: EVIDENCE FROM THE NINETYEAST RIDGE (KERGUELEN)	EARTH PLANET. SCI. LETT.	FREY, F. A.; NOBRE SILVA, I. G.; HUANG, SHICHUN; PRINGLE, M. S.; MELENEY, P.; WEIS, D.	ODP	-17.023	88.03	55.628	Ninetyeast Ridge	Volcanic	Basalt																	2.6	47	11.7	24.3	3.27	5.3	1.5	0.28	1.11	0.19	1.12
47	757C−9R−8,54−59 (F5)	10.1016/j.epsl.2015.06.005	DEPLETED COMPONENTS IN THE SOURCE OF HOTSPOT MAGMAS: EVIDENCE FROM THE NINETYEAST RIDGE (KERGUELEN)	EARTH PLANET. SCI. LETT.	FREY, F. A.; NOBRE SILVA, I. G.; HUANG, SHICHUN; PRINGLE, M. S.; MELENEY, P.; WEIS, D.	ODP	-17.023	88.03	55.628	Ninetyeast Ridge	Volcanic	Basalt																	3.7	49	10.4	24.3	3.08	5.1	1.44	0.31	1.1	0.17	1.14
48	757C−10R−2,86−90 (F6)	10.1016/j.epsl.2015.06.005	DEPLETED COMPONENTS IN THE SOURCE OF HOTSPOT MAGMAS: EVIDENCE FROM THE NINETYEAST RIDGE (KERGUELEN)	EARTH PLANET. SCI. LETT.	FREY, F. A.; NOBRE SILVA, I. G.; HUANG, SHICHUN; PRINGLE, M. S.; MELENEY, P.; WEIS, D.	ODP	-17.023	88.03	55.628	Ninetyeast Ridge	Volcanic	Basalt																	2.4	34	8.6	20.7	2.35	4	1.07	0.24	0.83	0.14	0.71
49	757C−10R−2,66−70	10.1016/j.epsl.2015.06.005	DEPLETED COMPONENTS IN THE SOURCE OF HOTSPOT MAGMAS: EVIDENCE FROM THE NINETYEAST RIDGE (KERGUELEN)	EARTH PLANET. SCI. LETT.	FREY, F. A.; NOBRE SILVA, I. G.; HUANG, SHICHUN; PRINGLE, M. S.; MELENEY, P.; WEIS, D.	ODP	-17.023	88.03	55.628	Ninetyeast Ridge	Volcanic	Basalt																	2.2	39	11.3	19.5	3.52	5.8	1.49	0.27	1.01	0.17	0.95
50	757C−10R−3,2−6 (F8)	10.1016/j.epsl.2015.06.005	DEPLETED COMPONENTS IN THE SOURCE OF HOTSPOT MAGMAS: EVIDENCE FROM THE NINETYEAST RIDGE (KERGUELEN)	EARTH PLANET. SCI. LETT.	FREY, F. A.; NOBRE SILVA, I. G.; HUANG, SHICHUN; PRINGLE, M. S.; MELENEY, P.; WEIS, D.	ODP	-17.023	88.03	55.628	Ninetyeast Ridge	Volcanic	Basalt																	3.2	40	14.8	19.3	3.85	5.9	1.6	0.34	1.22	0.18	0.85
51	757C−10R−3,83−87	10.1016/j.epsl.2015.06.005	DEPLETED COMPONENTS IN THE SOURCE OF HOTSPOT MAGMAS: EVIDENCE FROM THE NINETYEAST RIDGE (KERGUELEN)	EARTH PLANET. SCI. LETT.	FREY, F. A.; NOBRE SILVA, I. G.; HUANG, SHICHUN; PRINGLE, M. S.; MELENEY, P.; WEIS, D.	ODP	-17.023	88.03	55.628	Ninetyeast Ridge	Volcanic	Basalt																	3.8	45	10.9	22.6	3.11	5	1.4	0.31	1.1	0.17	0.97
52	757C−11R−2,10−14 (F12)	10.1016/j.epsl.2015.06.005	DEPLETED COMPONENTS IN THE SOURCE OF HOTSPOT MAGMAS: EVIDENCE FROM THE NINETYEAST RIDGE (KERGUELEN)	EARTH PLANET. SCI. LETT.	FREY, F. A.; NOBRE SILVA, I. G.; HUANG, SHICHUN; PRINGLE, M. S.; MELENEY, P.; WEIS, D.	ODP	-17.023	88.03	55.628	Ninetyeast Ridge	Volcanic	Basalt																	4.5	57	13.8	29.2	4.41	6.1	1.82	0.35	1.4	0.21	1.35
53	757C−11R−2,51−56 (F13)	10.1016/j.epsl.2015.06.005	DEPLETED COMPONENTS IN THE SOURCE OF HOTSPOT MAGMAS: EVIDENCE FROM THE NINETYEAST RIDGE (KERGUELEN)	EARTH PLANET. SCI. LETT.	FREY, F. A.; NOBRE SILVA, I. G.; HUANG, SHICHUN; PRINGLE, M. S.; MELENEY, P.; WEIS, D.	ODP	-17.023	88.03	55.628	Ninetyeast Ridge	Volcanic	Basalt																	4	59	11.8	29.2	3.95	6	1.67	0.39	1.28	0.19	1.41
54	757C−12R−1,100−104 (F18)	10.1016/j.epsl.2015.06.005	DEPLETED COMPONENTS IN THE SOURCE OF HOTSPOT MAGMAS: EVIDENCE FROM THE NINETYEAST RIDGE (KERGUELEN)	EARTH PLANET. SCI. LETT.	FREY, F. A.; NOBRE SILVA, I. G.; HUANG, SHICHUN; PRINGLE, M. S.; MELENEY, P.; WEIS, D.	ODP	-17.023	88.03	55.628	Ninetyeast Ridge	Volcanic	Basalt																	9.56	163	29.6	28.9	10.9	14.4	3.77	0.72	3.02	0.46	3.67
55	757C−12R−1,104−110	10.1016/j.epsl.2015.06.005	DEPLETED COMPONENTS IN THE SOURCE OF HOTSPOT MAGMAS: EVIDENCE FROM THE NINETYEAST RIDGE (KERGUELEN)	EARTH PLANET. SCI. LETT.	FREY, F. A.; NOBRE SILVA, I. G.; HUANG, SHICHUN; PRINGLE, M. S.; MELENEY, P.; WEIS, D.	ODP	-17.023	88.03	55.628	Ninetyeast Ridge	Volcanic	Basalt																	10.4	162	28.6	28.4	11.2	14	3.7	0.7	2.84	0.44	3.51
56	757C−12R−2,0−5 (F18)	10.1016/j.epsl.2015.06.005	DEPLETED COMPONENTS IN THE SOURCE OF HOTSPOT MAGMAS: EVIDENCE FROM THE NINETYEAST RIDGE (KERGUELEN)	EARTH PLANET. SCI. LETT.	FREY, F. A.; NOBRE SILVA, I. G.; HUANG, SHICHUN; PRINGLE, M. S.; MELENEY, P.; WEIS, D.	ODP	-17.023	88.03	55.628	Ninetyeast Ridge	Volcanic	Basalt																	9.3	157	29.4	27.9	10.4	14.3	3.7	0.78	3.17	0.51	3.45
57	757C−12R−4,24−29 (F19)	10.1016/j.epsl.2015.06.005	DEPLETED COMPONENTS IN THE SOURCE OF HOTSPOT MAGMAS: EVIDENCE FROM THE NINETYEAST RIDGE (KERGUELEN)	EARTH PLANET. SCI. LETT.	FREY, F. A.; NOBRE SILVA, I. G.; HUANG, SHICHUN; PRINGLE, M. S.; MELENEY, P.; WEIS, D.	ODP	-17.023	88.03	55.628	Ninetyeast Ridge	Volcanic	Basalt																	11.7	199	31.5	27.8	12.6	16	4.3	0.85	3.08	0.48	4.52
58	756C−10N−1,32−36 (F1)	10.1016/j.epsl.2015.06.005	DEPLETED COMPONENTS IN THE SOURCE OF HOTSPOT MAGMAS: EVIDENCE FROM THE NINETYEAST RIDGE (KERGUELEN)	EARTH PLANET. SCI. LETT.	FREY, F. A.; NOBRE SILVA, I. G.; HUANG, SHICHUN; PRINGLE, M. S.; MELENEY, P.; WEIS, D.	ODP	-27.355	87.597	45.8929	Ninetyeast Ridge	Volcanic	Basalt																	11.7	156	31.5	42.2	9.56	17.2	0.9	0.9	2.8	0.39	3.69
59	756D−4R−1,35−39 (F1)	10.1016/j.epsl.2015.06.005	DEPLETED COMPONENTS IN THE SOURCE OF HOTSPOT MAGMAS: EVIDENCE FROM THE NINETYEAST RIDGE (KERGUELEN)	EARTH PLANET. SCI. LETT.	FREY, F. A.; NOBRE SILVA, I. G.; HUANG, SHICHUN; PRINGLE, M. S.; MELENEY, P.; WEIS, D.	ODP	-27.355	87.597	45.8929	Ninetyeast Ridge	Volcanic	Basalt																	13.5	177	33.9	46.9	9.46	16.9	0.85	0.85	3.21	0.48	4.18
60	756D−4R−1,85−88 (F2)	10.1016/j.epsl.2015.06.005	DEPLETED COMPONENTS IN THE SOURCE OF HOTSPOT MAGMAS: EVIDENCE FROM THE NINETYEAST RIDGE (KERGUELEN)	EARTH PLANET. SCI. LETT.	FREY, F. A.; NOBRE SILVA, I. G.; HUANG, SHICHUN; PRINGLE, M. S.; MELENEY, P.; WEIS, D.	ODP	-27.355	87.597	45.8929	Ninetyeast Ridge	Volcanic	Basalt																	12.6	166	30.9	46.9	8.96	16.8	0.97	0.97	3	0.46	4.08
61	756D−6R−1,6−10 (F4)	10.1016/j.epsl.2015.06.005	DEPLETED COMPONENTS IN THE SOURCE OF HOTSPOT MAGMAS: EVIDENCE FROM THE NINETYEAST RIDGE (KERGUELEN)	EARTH PLANET. SCI. LETT.	FREY, F. A.; NOBRE SILVA, I. G.; HUANG, SHICHUN; PRINGLE, M. S.; MELENEY, P.; WEIS, D.	ODP	-27.355	87.597	45.8929	Ninetyeast Ridge	Volcanic	Basalt																	13.6	171	31.8	44.6	10.8	18.7	1.05	1.05	3.1	0.46	4.23
62	756D−6R−2,9−13 (F5)	10.1016/j.epsl.2015.06.005	DEPLETED COMPONENTS IN THE SOURCE OF HOTSPOT MAGMAS: EVIDENCE FROM THE NINETYEAST RIDGE (KERGUELEN)	EARTH PLANET. SCI. LETT.	FREY, F. A.; NOBRE SILVA, I. G.; HUANG, SHICHUN; PRINGLE, M. S.; MELENEY, P.; WEIS, D.	ODP	-27.355	87.597	45.8929	Ninetyeast Ridge	Volcanic	Basalt																	9.4	123	27.1	40.8	7.72	12.9	0.79	0.79	2.42	0.37	2.98
63	756D−6R−2,13−17 (F5)	10.1016/j.epsl.2015.06.005	DEPLETED COMPONENTS IN THE SOURCE OF HOTSPOT MAGMAS: EVIDENCE FROM THE NINETYEAST RIDGE (KERGUELEN)	EARTH PLANET. SCI. LETT.	FREY, F. A.; NOBRE SILVA, I. G.; HUANG, SHICHUN; PRINGLE, M. S.; MELENEY, P.; WEIS, D.	ODP	-27.355	87.597	45.8929	Ninetyeast Ridge	Volcanic	Basalt																	9.7	125	29.4	41.9	8.2	14	0.78	0.78	2.72	0.42	3.12
64	756D−6R−3,0−8	10.1016/j.epsl.2015.06.005	DEPLETED COMPONENTS IN THE SOURCE OF HOTSPOT MAGMAS: EVIDENCE FROM THE NINETYEAST RIDGE (KERGUELEN)	EARTH PLANET. SCI. LETT.	FREY, F. A.; NOBRE SILVA, I. G.; HUANG, SHICHUN; PRINGLE, M. S.; MELENEY, P.; WEIS, D.	ODP	-27.355	87.597	45.8929	Ninetyeast Ridge	Volcanic	Basalt																	9.3	124	27.8	40.4	7.92	13.4	0.71	0.71	2.49	0.37	2.81
65	756D−7R−1,100−104 (F6)	10.1016/j.epsl.2015.06.005	DEPLETED COMPONENTS IN THE SOURCE OF HOTSPOT MAGMAS: EVIDENCE FROM THE NINETYEAST RIDGE (KERGUELEN)	EARTH PLANET. SCI. LETT.	FREY, F. A.; NOBRE SILVA, I. G.; HUANG, SHICHUN; PRINGLE, M. S.; MELENEY, P.; WEIS, D.	ODP	-27.355	87.597	45.8929	Ninetyeast Ridge	Volcanic	Basalt																	12.6	157	27.4	44.2	9.78	16.8	0.86	0.86	2.77	0.44	3.83
66	756D−7R−3,54−58	10.1016/j.epsl.2015.06.005	DEPLETED COMPONENTS IN THE SOURCE OF HOTSPOT MAGMAS: EVIDENCE FROM THE NINETYEAST RIDGE (KERGUELEN)	EARTH PLANET. SCI. LETT.	FREY, F. A.; NOBRE SILVA, I. G.; HUANG, SHICHUN; PRINGLE, M. S.; MELENEY, P.; WEIS, D.	ODP	-27.355	87.597	45.8929	Ninetyeast Ridge	Volcanic	Basalt																	10.7	135	28.7	40.2	8.97	14.2	0.87	0.87	2.68	0.44	3.5
67	756D−8R−1,20−23 (F7)	10.1016/j.epsl.2015.06.005	DEPLETED COMPONENTS IN THE SOURCE OF HOTSPOT MAGMAS: EVIDENCE FROM THE NINETYEAST RIDGE (KERGUELEN)	EARTH PLANET. SCI. LETT.	FREY, F. A.; NOBRE SILVA, I. G.; HUANG, SHICHUN; PRINGLE, M. S.; MELENEY, P.; WEIS, D.	ODP	-27.355	87.597	45.8929	Ninetyeast Ridge	Volcanic	Basalt																	12	126	25.9	40.9	8.99	14.5	0.73	0.73	2.34	0.38	2.98
68	756D−9R−2,21−24	10.1016/j.epsl.2015.06.005	DEPLETED COMPONENTS IN THE SOURCE OF HOTSPOT MAGMAS: EVIDENCE FROM THE NINETYEAST RIDGE (KERGUELEN)	EARTH PLANET. SCI. LETT.	FREY, F. A.; NOBRE SILVA, I. G.; HUANG, SHICHUN; PRINGLE, M. S.; MELENEY, P.; WEIS, D.	ODP	-27.355	87.597	45.8929	Ninetyeast Ridge	Volcanic	Basalt																	8.2	113	27	42.4	7.36	13.1	0.74	0.74	2.45	0.39	2.51
69	756D−10R−1,99−103 (F12)	10.1016/j.epsl.2015.06.005	DEPLETED COMPONENTS IN THE SOURCE OF HOTSPOT MAGMAS: EVIDENCE FROM THE NINETYEAST RIDGE (KERGUELEN)	EARTH PLANET. SCI. LETT.	FREY, F. A.; NOBRE SILVA, I. G.; HUANG, SHICHUN; PRINGLE, M. S.; MELENEY, P.; WEIS, D.	ODP	-27.355	87.597	45.8929	Ninetyeast Ridge	Volcanic	Basalt																	9.3	119	26	44	7.42	13.5	0.78	0.78	2.4	0.34	2.96
70	756D−10R−3,58−63	10.1016/j.epsl.2015.06.005	DEPLETED COMPONENTS IN THE SOURCE OF HOTSPOT MAGMAS: EVIDENCE FROM THE NINETYEAST RIDGE (KERGUELEN)	EARTH PLANET. SCI. LETT.	FREY, F. A.; NOBRE SILVA, I. G.; HUANG, SHICHUN; PRINGLE, M. S.; MELENEY, P.; WEIS, D.	ODP	-27.355	87.597	45.8929	Ninetyeast Ridge	Volcanic	Basalt																	8.8	115	27.2	43	7.42	13	0.82	0.82	2.6	0.39	2.9
71	756D−11R−1,102−106	10.1016/j.epsl.2015.06.005	DEPLETED COMPONENTS IN THE SOURCE OF HOTSPOT MAGMAS: EVIDENCE FROM THE NINETYEAST RIDGE (KERGUELEN)	EARTH PLANET. SCI. LETT.	FREY, F. A.; NOBRE SILVA, I. G.; HUANG, SHICHUN; PRINGLE, M. S.; MELENEY, P.; WEIS, D.	ODP	-27.355	87.597	45.8929	Ninetyeast Ridge	Volcanic	Basalt																	8.7	110	25.6	42.4	6.89	11.9	3.71	0.81	2.36	0.36	2.46
72	756D−12R−2,28−33	10.1016/j.epsl.2015.06.005	DEPLETED COMPONENTS IN THE SOURCE OF HOTSPOT MAGMAS: EVIDENCE FROM THE NINETYEAST RIDGE (KERGUELEN)	EARTH PLANET. SCI. LETT.	FREY, F. A.; NOBRE SILVA, I. G.; HUANG, SHICHUN; PRINGLE, M. S.; MELENEY, P.; WEIS, D.	ODP	-27.355	87.597	45.8929	Ninetyeast Ridge	Volcanic	Basalt																	8.8	118	24.8	43.4	7.24	12.8	3.76	0.72	2.28	0.35	2.8
73	756D−12R−3,139−143 (F14)	10.1016/j.epsl.2015.06.005	DEPLETED COMPONENTS IN THE SOURCE OF HOTSPOT MAGMAS: EVIDENCE FROM THE NINETYEAST RIDGE (KERGUELEN)	EARTH PLANET. SCI. LETT.	FREY, F. A.; NOBRE SILVA, I. G.; HUANG, SHICHUN; PRINGLE, M. S.; MELENEY, P.; WEIS, D.	ODP	-27.355	87.597	45.8929	Ninetyeast Ridge	Volcanic	Basalt																	9	119	28.2	44	7.43	13.4	4.17	0.87	2.66	0.4	2.91
0	2−1	10.1016/j.epsl.2015.06.005	DEPLETED COMPONENTS IN THE SOURCE OF HOTSPOT MAGMAS: EVIDENCE FROM THE NINETYEAST RIDGE (KERGUELEN)	EARTH PLANET. SCI. LETT.	FREY, F. A.; NOBRE SILVA, I. G.; HUANG, SHICHUN; PRINGLE, M. S.; MELENEY, P.; WEIS, D.	KNOX06	3.25	90.57	74.7325	Ninetyeast Ridge	Volcanic	Basalt																	5	85	36.7	40.89	4.53	9.69	3.23	0.92	2.77	0.42	2.26
1	2−8	10.1016/j.epsl.2015.06.005	DEPLETED COMPONENTS IN THE SOURCE OF HOTSPOT MAGMAS: EVIDENCE FROM THE NINETYEAST RIDGE (KERGUELEN)	EARTH PLANET. SCI. LETT.	FREY, F. A.; NOBRE SILVA, I. G.; HUANG, SHICHUN; PRINGLE, M. S.; MELENEY, P.; WEIS, D.	KNOX06	3.25	90.57	74.7325	Ninetyeast Ridge	Volcanic	Basalt																	2	30	9.9	35.03	1.4	3.16	1.02	0.26	0.93	0.15	0.79
2	2−9	10.1016/j.epsl.2015.06.005	DEPLETED COMPONENTS IN THE SOURCE OF HOTSPOT MAGMAS: EVIDENCE FROM THE NINETYEAST RIDGE (KERGUELEN)	EARTH PLANET. SCI. LETT.	FREY, F. A.; NOBRE SILVA, I. G.; HUANG, SHICHUN; PRINGLE, M. S.; MELENEY, P.; WEIS, D.	KNOX06	3.25	90.57	74.7325	Ninetyeast Ridge	Volcanic	Basalt																	11.1	117	31.9	47.71	7.31	12.91	3.78	0.81	3.04	0.48	2.87
3	2−12	10.1016/j.epsl.2015.06.005	DEPLETED COMPONENTS IN THE SOURCE OF HOTSPOT MAGMAS: EVIDENCE FROM THE NINETYEAST RIDGE (KERGUELEN)	EARTH PLANET. SCI. LETT.	FREY, F. A.; NOBRE SILVA, I. G.; HUANG, SHICHUN; PRINGLE, M. S.; MELENEY, P.; WEIS, D.	KNOX06	3.25	90.57	74.7325	Ninetyeast Ridge	Volcanic	Basalt																	1.9	29	10.4	34.04	1.45	3.17	1.07	0.26	0.98	0.16	0.74
4	2−15	10.1016/j.epsl.2015.06.005	DEPLETED COMPONENTS IN THE SOURCE OF HOTSPOT MAGMAS: EVIDENCE FROM THE NINETYEAST RIDGE (KERGUELEN)	EARTH PLANET. SCI. LETT.	FREY, F. A.; NOBRE SILVA, I. G.; HUANG, SHICHUN; PRINGLE, M. S.; MELENEY, P.; WEIS, D.	KNOX06	3.25	90.57	74.7325	Ninetyeast Ridge	Volcanic	Basalt																	4.2	72	23.5	48.68	3.5	8.51	2.8	0.68	2.2	0.31	2
5	3−13	10.1016/j.epsl.2015.06.005	DEPLETED COMPONENTS IN THE SOURCE OF HOTSPOT MAGMAS: EVIDENCE FROM THE NINETYEAST RIDGE (KERGUELEN)	EARTH PLANET. SCI. LETT.	FREY, F. A.; NOBRE SILVA, I. G.; HUANG, SHICHUN; PRINGLE, M. S.; MELENEY, P.; WEIS, D.	KNOX06	1.41	90.71	72.9986	Ninetyeast Ridge	Volcanic	Basalt																	11.4	114	42.8	63.3235	9.46755	14.8041	4.54128	1.08469	4.517	0.690557	2.99147
6	3−21	10.1016/j.epsl.2015.06.005	DEPLETED COMPONENTS IN THE SOURCE OF HOTSPOT MAGMAS: EVIDENCE FROM THE NINETYEAST RIDGE (KERGUELEN)	EARTH PLANET. SCI. LETT.	FREY, F. A.; NOBRE SILVA, I. G.; HUANG, SHICHUN; PRINGLE, M. S.; MELENEY, P.; WEIS, D.	KNOX06	1.41	90.71	72.9986	Ninetyeast Ridge	Volcanic	Basalt																	6.4	63	27.5	53.8507	6.50992	8.2288	2.41798	0.61816	2.56301	0.402619	1.6195
7	3−22	10.1016/j.epsl.2015.06.005	DEPLETED COMPONENTS IN THE SOURCE OF HOTSPOT MAGMAS: EVIDENCE FROM THE NINETYEAST RIDGE (KERGUELEN)	EARTH PLANET. SCI. LETT.	FREY, F. A.; NOBRE SILVA, I. G.; HUANG, SHICHUN; PRINGLE, M. S.; MELENEY, P.; WEIS, D.	KNOX06	1.41	90.71	72.9986	Ninetyeast Ridge	Volcanic	Basalt																	4.2	60	28	55.3663	3.78563	7.08198	2.34963	0.628207	2.80466	0.434523	1.55774
8	3−26	10.1016/j.epsl.2015.06.005	DEPLETED COMPONENTS IN THE SOURCE OF HOTSPOT MAGMAS: EVIDENCE FROM THE NINETYEAST RIDGE (KERGUELEN)	EARTH PLANET. SCI. LETT.	FREY, F. A.; NOBRE SILVA, I. G.; HUANG, SHICHUN; PRINGLE, M. S.; MELENEY, P.; WEIS, D.	KNOX06	1.41	90.71	72.9986	Ninetyeast Ridge	Volcanic	Basalt																	4.3	64	29.9	52.2104	3.84974	7.20562	2.40328	0.651272	2.94697	0.462176	1.66543
9	3−29	10.1016/j.epsl.2015.06.005	DEPLETED COMPONENTS IN THE SOURCE OF HOTSPOT MAGMAS: EVIDENCE FROM THE NINETYEAST RIDGE (KERGUELEN)	EARTH PLANET. SCI. LETT.	FREY, F. A.; NOBRE SILVA, I. G.; HUANG, SHICHUN; PRINGLE, M. S.; MELENEY, P.; WEIS, D.	KNOX06	1.41	90.71	72.9986	Ninetyeast Ridge	Volcanic	Basalt																	8.6	98	41.7	59.8147	6.8153	11.551	3.61698	0.987285	4.28228	0.645713	2.58245
10	4−1	10.1016/j.epsl.2015.06.005	DEPLETED COMPONENTS IN THE SOURCE OF HOTSPOT MAGMAS: EVIDENCE FROM THE NINETYEAST RIDGE (KERGUELEN)	EARTH PLANET. SCI. LETT.	FREY, F. A.; NOBRE SILVA, I. G.; HUANG, SHICHUN; PRINGLE, M. S.; MELENEY, P.; WEIS, D.	KNOX06	0.91	90.5	72.5275	Ninetyeast Ridge	Volcanic	Basalt																	3.1	64	28.1	57.8946	3.42361	7.39074	2.63995	0.669736	2.99995	0.456293	1.81488
11	4−3	10.1016/j.epsl.2015.06.005	DEPLETED COMPONENTS IN THE SOURCE OF HOTSPOT MAGMAS: EVIDENCE FROM THE NINETYEAST RIDGE (KERGUELEN)	EARTH PLANET. SCI. LETT.	FREY, F. A.; NOBRE SILVA, I. G.; HUANG, SHICHUN; PRINGLE, M. S.; MELENEY, P.; WEIS, D.	KNOX06	0.91	90.5	72.5275	Ninetyeast Ridge	Volcanic	Basalt																	3.1	65	30.7	55.2445	5.03484	8.16001	2.71324	0.722844	3.23657	0.482454	1.87193
12	4−5	10.1016/j.epsl.2015.06.005	DEPLETED COMPONENTS IN THE SOURCE OF HOTSPOT MAGMAS: EVIDENCE FROM THE NINETYEAST RIDGE (KERGUELEN)	EARTH PLANET. SCI. LETT.	FREY, F. A.; NOBRE SILVA, I. G.; HUANG, SHICHUN; PRINGLE, M. S.; MELENEY, P.; WEIS, D.	KNOX06	0.91	90.5	72.5275	Ninetyeast Ridge	Volcanic	Basalt																	11.4	103	29.7	45.8145	10.4627	12.313	3.22716	0.670262	2.75836	0.419693	2.319
13	4−7	10.1016/j.epsl.2015.06.005	DEPLETED COMPONENTS IN THE SOURCE OF HOTSPOT MAGMAS: EVIDENCE FROM THE NINETYEAST RIDGE (KERGUELEN)	EARTH PLANET. SCI. LETT.	FREY, F. A.; NOBRE SILVA, I. G.; HUANG, SHICHUN; PRINGLE, M. S.; MELENEY, P.; WEIS, D.	KNOX06	0.91	90.5	72.5275	Ninetyeast Ridge	Volcanic	Basalt																	2.3	54	28	54.3068	3.12169	6.51259	2.29239	0.656819	2.93648	0.453678	1.53128
14	4−8	10.1016/j.epsl.2015.06.005	DEPLETED COMPONENTS IN THE SOURCE OF HOTSPOT MAGMAS: EVIDENCE FROM THE NINETYEAST RIDGE (KERGUELEN)	EARTH PLANET. SCI. LETT.	FREY, F. A.; NOBRE SILVA, I. G.; HUANG, SHICHUN; PRINGLE, M. S.; MELENEY, P.; WEIS, D.	KNOX06	0.91	90.5	72.5275	Ninetyeast Ridge	Volcanic	Basalt																	2.3	56	28.8	59.3129	2.69711	6.83879	2.50916	0.704497	3.16034	0.475468	1.65773
15	4−66	10.1016/j.epsl.2015.06.005	DEPLETED COMPONENTS IN THE SOURCE OF HOTSPOT MAGMAS: EVIDENCE FROM THE NINETYEAST RIDGE (KERGUELEN)	EARTH PLANET. SCI. LETT.	FREY, F. A.; NOBRE SILVA, I. G.; HUANG, SHICHUN; PRINGLE, M. S.; MELENEY, P.; WEIS, D.	KNOX06	0.91	90.5	72.5275	Ninetyeast Ridge	Volcanic	Basalt																	3.3	70	31	53.9608	4.35333	8.41192	2.72935	0.732193	3.30066	0.504702	1.92948
16	4−67	10.1016/j.epsl.2015.06.005	DEPLETED COMPONENTS IN THE SOURCE OF HOTSPOT MAGMAS: EVIDENCE FROM THE NINETYEAST RIDGE (KERGUELEN)	EARTH PLANET. SCI. LETT.	FREY, F. A.; NOBRE SILVA, I. G.; HUANG, SHICHUN; PRINGLE, M. S.; MELENEY, P.; WEIS, D.	KNOX06	0.91	90.5	72.5275	Ninetyeast Ridge	Volcanic	Basalt																	3.4	69	31.1	57.7202	4.08192	7.79791	2.6279	0.706238	3.31913	0.510871	1.85532
17	5−1	10.1016/j.epsl.2015.06.005	DEPLETED COMPONENTS IN THE SOURCE OF HOTSPOT MAGMAS: EVIDENCE FROM THE NINETYEAST RIDGE (KERGUELEN)	EARTH PLANET. SCI. LETT.	FREY, F. A.; NOBRE SILVA, I. G.; HUANG, SHICHUN; PRINGLE, M. S.; MELENEY, P.; WEIS, D.	KNOX06	-0.45	89.49	71.246	Ninetyeast Ridge	Volcanic	Basalt																	7.3	66.7	16.3	35.3	6.27	9.46	2.62	0.5	1.58	0.23	1.65
18	5−4	10.1016/j.epsl.2015.06.005	DEPLETED COMPONENTS IN THE SOURCE OF HOTSPOT MAGMAS: EVIDENCE FROM THE NINETYEAST RIDGE (KERGUELEN)	EARTH PLANET. SCI. LETT.	FREY, F. A.; NOBRE SILVA, I. G.; HUANG, SHICHUN; PRINGLE, M. S.; MELENEY, P.; WEIS, D.	KNOX06	-0.45	89.49	71.246	Ninetyeast Ridge	Volcanic	Basalt																	7.2	90	18.9	34.9	7.53	11	2.95	0.55	1.68	0.25	2.02
19	6−6	10.1016/j.epsl.2015.06.005	DEPLETED COMPONENTS IN THE SOURCE OF HOTSPOT MAGMAS: EVIDENCE FROM THE NINETYEAST RIDGE (KERGUELEN)	EARTH PLANET. SCI. LETT.	FREY, F. A.; NOBRE SILVA, I. G.; HUANG, SHICHUN; PRINGLE, M. S.; MELENEY, P.; WEIS, D.	KNOX06	-2.03	89.48	69.7571	Ninetyeast Ridge	Volcanic	Basalt																	7.6	100	26.2	46.5	8.67	12.4	3.32	0.69	2.68	0.42	2.26
20	6−9	10.1016/j.epsl.2015.06.005	DEPLETED COMPONENTS IN THE SOURCE OF HOTSPOT MAGMAS: EVIDENCE FROM THE NINETYEAST RIDGE (KERGUELEN)	EARTH PLANET. SCI. LETT.	FREY, F. A.; NOBRE SILVA, I. G.; HUANG, SHICHUN; PRINGLE, M. S.; MELENEY, P.; WEIS, D.	KNOX06	-2.03	89.48	69.7571	Ninetyeast Ridge	Volcanic	Basalt																	9.4	96.3	25.7	47	9.39	13.4	3.52	0.73	2.77	0.43	2.37
21	6−25	10.1016/j.epsl.2015.06.005	DEPLETED COMPONENTS IN THE SOURCE OF HOTSPOT MAGMAS: EVIDENCE FROM THE NINETYEAST RIDGE (KERGUELEN)	EARTH PLANET. SCI. LETT.	FREY, F. A.; NOBRE SILVA, I. G.; HUANG, SHICHUN; PRINGLE, M. S.; MELENEY, P.; WEIS, D.	KNOX06	-2.03	89.48	69.7571	Ninetyeast Ridge	Volcanic	Basalt																	5	51.4	15.9	43.1	4.14	7.27	2.16	0.46	1.64	0.25	1.29
22	6−36	10.1016/j.epsl.2015.06.005	DEPLETED COMPONENTS IN THE SOURCE OF HOTSPOT MAGMAS: EVIDENCE FROM THE NINETYEAST RIDGE (KERGUELEN)	EARTH PLANET. SCI. LETT.	FREY, F. A.; NOBRE SILVA, I. G.; HUANG, SHICHUN; PRINGLE, M. S.; MELENEY, P.; WEIS, D.	KNOX06	-2.03	89.48	69.7571	Ninetyeast Ridge	Volcanic	Basalt																	5.3	72	19.7	44.1	5.94	9.11	2.51	0.53	2.03	0.32	1.64
23	6−41	10.1016/j.epsl.2015.06.005	DEPLETED COMPONENTS IN THE SOURCE OF HOTSPOT MAGMAS: EVIDENCE FROM THE NINETYEAST RIDGE (KERGUELEN)	EARTH PLANET. SCI. LETT.	FREY, F. A.; NOBRE SILVA, I. G.; HUANG, SHICHUN; PRINGLE, M. S.; MELENEY, P.; WEIS, D.	KNOX06	-2.03	89.48	69.7571	Ninetyeast Ridge	Volcanic	Basalt																	6	95	23.8	44.5	6.4	10.8	3	0.64	2.57	0.4	2.08
24	6−48	10.1016/j.epsl.2015.06.005	DEPLETED COMPONENTS IN THE SOURCE OF HOTSPOT MAGMAS: EVIDENCE FROM THE NINETYEAST RIDGE (KERGUELEN)	EARTH PLANET. SCI. LETT.	FREY, F. A.; NOBRE SILVA, I. G.; HUANG, SHICHUN; PRINGLE, M. S.; MELENEY, P.; WEIS, D.	KNOX06	-2.03	89.48	69.7571	Ninetyeast Ridge	Volcanic	Basalt																	6.9	68.3	17	43	6.32	9.55	2.5	0.51	1.91	0.3	1.67
25	6−50A	10.1016/j.epsl.2015.06.005	DEPLETED COMPONENTS IN THE SOURCE OF HOTSPOT MAGMAS: EVIDENCE FROM THE NINETYEAST RIDGE (KERGUELEN)	EARTH PLANET. SCI. LETT.	FREY, F. A.; NOBRE SILVA, I. G.; HUANG, SHICHUN; PRINGLE, M. S.; MELENEY, P.; WEIS, D.	KNOX06	-2.03	89.48	69.7571	Ninetyeast Ridge	Volcanic	Basalt																	7.9	104	26.8	44.2	9.19	13.1	3.45	0.7	2.74	0.42	2.3
26	6−91	10.1016/j.epsl.2015.06.005	DEPLETED COMPONENTS IN THE SOURCE OF HOTSPOT MAGMAS: EVIDENCE FROM THE NINETYEAST RIDGE (KERGUELEN)	EARTH PLANET. SCI. LETT.	FREY, F. A.; NOBRE SILVA, I. G.; HUANG, SHICHUN; PRINGLE, M. S.; MELENEY, P.; WEIS, D.	KNOX06	-2.03	89.48	69.7571	Ninetyeast Ridge	Volcanic	Basalt																	4.8	64	16	36	5.36	7.92	2.15	0.43	1.62	0.24	1.37
27	6−115	10.1016/j.epsl.2015.06.005	DEPLETED COMPONENTS IN THE SOURCE OF HOTSPOT MAGMAS: EVIDENCE FROM THE NINETYEAST RIDGE (KERGUELEN)	EARTH PLANET. SCI. LETT.	FREY, F. A.; NOBRE SILVA, I. G.; HUANG, SHICHUN; PRINGLE, M. S.; MELENEY, P.; WEIS, D.	KNOX06	-2.03	89.48	69.7571	Ninetyeast Ridge	Volcanic	Basalt																	5.3	52.7	16.2	41.3	4.47	7.57	2.19	0.46	1.73	0.26	1.31
28	6−117	10.1016/j.epsl.2015.06.005	DEPLETED COMPONENTS IN THE SOURCE OF HOTSPOT MAGMAS: EVIDENCE FROM THE NINETYEAST RIDGE (KERGUELEN)	EARTH PLANET. SCI. LETT.	FREY, F. A.; NOBRE SILVA, I. G.; HUANG, SHICHUN; PRINGLE, M. S.; MELENEY, P.; WEIS, D.	KNOX06	-2.03	89.48	69.7571	Ninetyeast Ridge	Volcanic	Basalt																	6.9	95	21.9	39.2	7.26	11.4	3.05	0.6	1.98	0.3	2.02
29	7−1	10.1016/j.epsl.2015.06.005	DEPLETED COMPONENTS IN THE SOURCE OF HOTSPOT MAGMAS: EVIDENCE FROM THE NINETYEAST RIDGE (KERGUELEN)	EARTH PLANET. SCI. LETT.	FREY, F. A.; NOBRE SILVA, I. G.; HUANG, SHICHUN; PRINGLE, M. S.; MELENEY, P.; WEIS, D.	KNOX06	-2.22	89.04	69.5781	Ninetyeast Ridge	Volcanic	Basalt																	6.7	73.3	21.4	39.5	5.66	10.4	3.06	0.64	2.17	0.33	1.84
30	7−3	10.1016/j.epsl.2015.06.005	DEPLETED COMPONENTS IN THE SOURCE OF HOTSPOT MAGMAS: EVIDENCE FROM THE NINETYEAST RIDGE (KERGUELEN)	EARTH PLANET. SCI. LETT.	FREY, F. A.; NOBRE SILVA, I. G.; HUANG, SHICHUN; PRINGLE, M. S.; MELENEY, P.; WEIS, D.	KNOX06	-2.22	89.04	69.5781	Ninetyeast Ridge	Volcanic	Basalt																	11.3	120	30.9	41.4	10.3	16	4.46	0.93	3.26	0.5	3.05
31	7−5	10.1016/j.epsl.2015.06.005	DEPLETED COMPONENTS IN THE SOURCE OF HOTSPOT MAGMAS: EVIDENCE FROM THE NINETYEAST RIDGE (KERGUELEN)	EARTH PLANET. SCI. LETT.	FREY, F. A.; NOBRE SILVA, I. G.; HUANG, SHICHUN; PRINGLE, M. S.; MELENEY, P.; WEIS, D.	KNOX06	-2.22	89.04	69.5781	Ninetyeast Ridge	Volcanic	Basalt																	6.3	96	26.2	47.9	7.12	12	3.54	0.74	2.37	0.35	2.17
32	7−7	10.1016/j.epsl.2015.06.005	DEPLETED COMPONENTS IN THE SOURCE OF HOTSPOT MAGMAS: EVIDENCE FROM THE NINETYEAST RIDGE (KERGUELEN)	EARTH PLANET. SCI. LETT.	FREY, F. A.; NOBRE SILVA, I. G.; HUANG, SHICHUN; PRINGLE, M. S.; MELENEY, P.; WEIS, D.	KNOX06	-2.22	89.04	69.5781	Ninetyeast Ridge	Volcanic	Basalt																	11.1	159	32.4	42.4	11.8	18.1	4.89	0.96	3.04	0.44	3.53
33	7−9	10.1016/j.epsl.2015.06.005	DEPLETED COMPONENTS IN THE SOURCE OF HOTSPOT MAGMAS: EVIDENCE FROM THE NINETYEAST RIDGE (KERGUELEN)	EARTH PLANET. SCI. LETT.	FREY, F. A.; NOBRE SILVA, I. G.; HUANG, SHICHUN; PRINGLE, M. S.; MELENEY, P.; WEIS, D.	KNOX06	-2.22	89.04	69.5781	Ninetyeast Ridge	Volcanic	Basalt																	10.1	143	33.1	44.6	10.4	16.9	4.84	0.96	3.13	0.47	3.21
34	7−20	10.1016/j.epsl.2015.06.005	DEPLETED COMPONENTS IN THE SOURCE OF HOTSPOT MAGMAS: EVIDENCE FROM THE NINETYEAST RIDGE (KERGUELEN)	EARTH PLANET. SCI. LETT.	FREY, F. A.; NOBRE SILVA, I. G.; HUANG, SHICHUN; PRINGLE, M. S.; MELENEY, P.; WEIS, D.	KNOX06	-2.22	89.04	69.5781	Ninetyeast Ridge	Volcanic	Basalt																	8	85	23.6	39.2	6.87	12	3.42	0.72	2.33	0.35	2.18
35	7−36	10.1016/j.epsl.2015.06.005	DEPLETED COMPONENTS IN THE SOURCE OF HOTSPOT MAGMAS: EVIDENCE FROM THE NINETYEAST RIDGE (KERGUELEN)	EARTH PLANET. SCI. LETT.	FREY, F. A.; NOBRE SILVA, I. G.; HUANG, SHICHUN; PRINGLE, M. S.; MELENEY, P.; WEIS, D.	KNOX06	-2.22	89.04	69.5781	Ninetyeast Ridge	Volcanic	Basalt																	10.5	137	31.6	41.5	9.54	15.7	4.41	0.91	3.32	0.49	3.04
36	7−38	10.1016/j.epsl.2015.06.005	DEPLETED COMPONENTS IN THE SOURCE OF HOTSPOT MAGMAS: EVIDENCE FROM THE NINETYEAST RIDGE (KERGUELEN)	EARTH PLANET. SCI. LETT.	FREY, F. A.; NOBRE SILVA, I. G.; HUANG, SHICHUN; PRINGLE, M. S.; MELENEY, P.; WEIS, D.	KNOX06	-2.22	89.04	69.5781	Ninetyeast Ridge	Volcanic	Basalt																	8.4	117	31.5	41.1	8.45	14.1	4.01	0.82	2.74	0.41	2.56
37	7−58	10.1016/j.epsl.2015.06.005	DEPLETED COMPONENTS IN THE SOURCE OF HOTSPOT MAGMAS: EVIDENCE FROM THE NINETYEAST RIDGE (KERGUELEN)	EARTH PLANET. SCI. LETT.	FREY, F. A.; NOBRE SILVA, I. G.; HUANG, SHICHUN; PRINGLE, M. S.; MELENEY, P.; WEIS, D.	KNOX06	-2.22	89.04	69.5781	Ninetyeast Ridge	Volcanic	Basalt																	6.9	101	27.3	46	6.99	12.3	3.63	0.77	2.47	0.37	2.27
38	7−63	10.1016/j.epsl.2015.06.005	DEPLETED COMPONENTS IN THE SOURCE OF HOTSPOT MAGMAS: EVIDENCE FROM THE NINETYEAST RIDGE (KERGUELEN)	EARTH PLANET. SCI. LETT.	FREY, F. A.; NOBRE SILVA, I. G.; HUANG, SHICHUN; PRINGLE, M. S.; MELENEY, P.; WEIS, D.	KNOX06	-2.22	89.04	69.5781	Ninetyeast Ridge	Volcanic	Basalt																	7.3	81.8	22.4	42.2	6.02	11.1	3.28	0.71	2.3	0.35	2.1
39	7−64	10.1016/j.epsl.2015.06.005	DEPLETED COMPONENTS IN THE SOURCE OF HOTSPOT MAGMAS: EVIDENCE FROM THE NINETYEAST RIDGE (KERGUELEN)	EARTH PLANET. SCI. LETT.	FREY, F. A.; NOBRE SILVA, I. G.; HUANG, SHICHUN; PRINGLE, M. S.; MELENEY, P.; WEIS, D.	KNOX06	-2.22	89.04	69.5781	Ninetyeast Ridge	Volcanic	Basalt																	10.4	144	35.8	45.6	10.6	17.2	4.86	1.03	3.45	0.52	3.26
40	7−66	10.1016/j.epsl.2015.06.005	DEPLETED COMPONENTS IN THE SOURCE OF HOTSPOT MAGMAS: EVIDENCE FROM THE NINETYEAST RIDGE (KERGUELEN)	EARTH PLANET. SCI. LETT.	FREY, F. A.; NOBRE SILVA, I. G.; HUANG, SHICHUN; PRINGLE, M. S.; MELENEY, P.; WEIS, D.	KNOX06	-2.22	89.04	69.5781	Ninetyeast Ridge	Volcanic	Basalt																	11.5	130	33.7	44.8	10.2	17.2	4.86	1.03	3.43	0.53	3.28
41	7−68	10.1016/j.epsl.2015.06.005	DEPLETED COMPONENTS IN THE SOURCE OF HOTSPOT MAGMAS: EVIDENCE FROM THE NINETYEAST RIDGE (KERGUELEN)	EARTH PLANET. SCI. LETT.	FREY, F. A.; NOBRE SILVA, I. G.; HUANG, SHICHUN; PRINGLE, M. S.; MELENEY, P.; WEIS, D.	KNOX06	-2.22	89.04	69.5781	Ninetyeast Ridge	Volcanic	Basalt																	11.5	143	30.1	36.1	12	16.7	4.51	0.92	3.06	0.46	3.51
42	7−70	10.1016/j.epsl.2015.06.005	DEPLETED COMPONENTS IN THE SOURCE OF HOTSPOT MAGMAS: EVIDENCE FROM THE NINETYEAST RIDGE (KERGUELEN)	EARTH PLANET. SCI. LETT.	FREY, F. A.; NOBRE SILVA, I. G.; HUANG, SHICHUN; PRINGLE, M. S.; MELENEY, P.; WEIS, D.	KNOX06	-2.22	89.04	69.5781	Ninetyeast Ridge	Volcanic	Basalt																	6.2	95	23.9	39.6	6.3	11.5	3.34	0.71	2.28	0.34	2.13
43	11−3	10.1016/j.epsl.2015.06.005	DEPLETED COMPONENTS IN THE SOURCE OF HOTSPOT MAGMAS: EVIDENCE FROM THE NINETYEAST RIDGE (KERGUELEN)	EARTH PLANET. SCI. LETT.	FREY, F. A.; NOBRE SILVA, I. G.; HUANG, SHICHUN; PRINGLE, M. S.; MELENEY, P.; WEIS, D.	KNOX06	-6.71	88.65	65.3472	Ninetyeast Ridge	Volcanic	Basalt																	10.8	113	35.9	43.87	13.6	17.58	4.33	0.84	3.35	0.51	2.83
44	11−4	10.1016/j.epsl.2015.06.005	DEPLETED COMPONENTS IN THE SOURCE OF HOTSPOT MAGMAS: EVIDENCE FROM THE NINETYEAST RIDGE (KERGUELEN)	EARTH PLANET. SCI. LETT.	FREY, F. A.; NOBRE SILVA, I. G.; HUANG, SHICHUN; PRINGLE, M. S.; MELENEY, P.; WEIS, D.	KNOX06	-6.71	88.65	65.3472	Ninetyeast Ridge	Volcanic	Basalt																	9.9	105	37	40	14.69	17.18	4.23	0.82	3.32	0.5	2.67
45	11−9	10.1016/j.epsl.2015.06.005	DEPLETED COMPONENTS IN THE SOURCE OF HOTSPOT MAGMAS: EVIDENCE FROM THE NINETYEAST RIDGE (KERGUELEN)	EARTH PLANET. SCI. LETT.	FREY, F. A.; NOBRE SILVA, I. G.; HUANG, SHICHUN; PRINGLE, M. S.; MELENEY, P.; WEIS, D.	KNOX06	-6.71	88.65	65.3472	Ninetyeast Ridge	Volcanic	Basalt																	10.4	113	35.3	43.13	13.87	17.13	4.18	0.82	3.13	0.51	2.79
46	11−15	10.1016/j.epsl.2015.06.005	DEPLETED COMPONENTS IN THE SOURCE OF HOTSPOT MAGMAS: EVIDENCE FROM THE NINETYEAST RIDGE (KERGUELEN)	EARTH PLANET. SCI. LETT.	FREY, F. A.; NOBRE SILVA, I. G.; HUANG, SHICHUN; PRINGLE, M. S.; MELENEY, P.; WEIS, D.	KNOX06	-6.71	88.65	65.3472	Ninetyeast Ridge	Volcanic	Basalt																	9.8	106	32.3	43.25	12.34	15.94	4.03	0.79	3.05	0.48	2.71
47	13−3	10.1016/j.epsl.2015.06.005	DEPLETED COMPONENTS IN THE SOURCE OF HOTSPOT MAGMAS: EVIDENCE FROM THE NINETYEAST RIDGE (KERGUELEN)	EARTH PLANET. SCI. LETT.	FREY, F. A.; NOBRE SILVA, I. G.; HUANG, SHICHUN; PRINGLE, M. S.; MELENEY, P.; WEIS, D.	KNOX06	-7.03	88.98	65.0456	Ninetyeast Ridge	Volcanic	Basalt																	3.6	75	20.2	42.14	4.41	9.12	2.79	0.58	1.98	0.29	1.96
48	13−10	10.1016/j.epsl.2015.06.005	DEPLETED COMPONENTS IN THE SOURCE OF HOTSPOT MAGMAS: EVIDENCE FROM THE NINETYEAST RIDGE (KERGUELEN)	EARTH PLANET. SCI. LETT.	FREY, F. A.; NOBRE SILVA, I. G.; HUANG, SHICHUN; PRINGLE, M. S.; MELENEY, P.; WEIS, D.	KNOX06	-7.03	88.98	65.0456	Ninetyeast Ridge	Volcanic	Basalt																	3.6	72	22.7	44.15	6.36	9.64	2.91	0.61	2.1	0.31	2.02
49	13−13	10.1016/j.epsl.2015.06.005	DEPLETED COMPONENTS IN THE SOURCE OF HOTSPOT MAGMAS: EVIDENCE FROM THE NINETYEAST RIDGE (KERGUELEN)	EARTH PLANET. SCI. LETT.	FREY, F. A.; NOBRE SILVA, I. G.; HUANG, SHICHUN; PRINGLE, M. S.; MELENEY, P.; WEIS, D.	KNOX06	-7.03	88.98	65.0456	Ninetyeast Ridge	Volcanic	Basalt																	4.5	92	20.6	44.15	5.04	10.26	2.96	0.61	1.91	0.26	2.46
50	13−14	10.1016/j.epsl.2015.06.005	DEPLETED COMPONENTS IN THE SOURCE OF HOTSPOT MAGMAS: EVIDENCE FROM THE NINETYEAST RIDGE (KERGUELEN)	EARTH PLANET. SCI. LETT.	FREY, F. A.; NOBRE SILVA, I. G.; HUANG, SHICHUN; PRINGLE, M. S.; MELENEY, P.; WEIS, D.	KNOX06	-7.03	88.98	65.0456	Ninetyeast Ridge	Volcanic	Basalt																	3.6	79	21.5	47.91	5.02	9.6	2.9	0.6	2.03	0.31	2.1
51	13−18	10.1016/j.epsl.2015.06.005	DEPLETED COMPONENTS IN THE SOURCE OF HOTSPOT MAGMAS: EVIDENCE FROM THE NINETYEAST RIDGE (KERGUELEN)	EARTH PLANET. SCI. LETT.	FREY, F. A.; NOBRE SILVA, I. G.; HUANG, SHICHUN; PRINGLE, M. S.; MELENEY, P.; WEIS, D.	KNOX06	-7.03	88.98	65.0456	Ninetyeast Ridge	Volcanic	Basalt																	4.3	87	23.1	44.59	5.7	10.44	3.1	0.66	2.22	0.32	2.27
52	13−19	10.1016/j.epsl.2015.06.005	DEPLETED COMPONENTS IN THE SOURCE OF HOTSPOT MAGMAS: EVIDENCE FROM THE NINETYEAST RIDGE (KERGUELEN)	EARTH PLANET. SCI. LETT.	FREY, F. A.; NOBRE SILVA, I. G.; HUANG, SHICHUN; PRINGLE, M. S.; MELENEY, P.; WEIS, D.	KNOX06	-7.03	88.98	65.0456	Ninetyeast Ridge	Volcanic	Basalt																	4.5	90	23	52.1	5.13	10.39	3.2	0.65	2.16	0.32	2.35
53	13−20	10.1016/j.epsl.2015.06.005	DEPLETED COMPONENTS IN THE SOURCE OF HOTSPOT MAGMAS: EVIDENCE FROM THE NINETYEAST RIDGE (KERGUELEN)	EARTH PLANET. SCI. LETT.	FREY, F. A.; NOBRE SILVA, I. G.; HUANG, SHICHUN; PRINGLE, M. S.; MELENEY, P.; WEIS, D.	KNOX06	-7.03	88.98	65.0456	Ninetyeast Ridge	Volcanic	Basalt																	4.1	85	24.6	44.24	5.59	10.23	3.05	0.67	2.38	0.35	2.13
54	14−2	10.1016/j.epsl.2015.06.005	DEPLETED COMPONENTS IN THE SOURCE OF HOTSPOT MAGMAS: EVIDENCE FROM THE NINETYEAST RIDGE (KERGUELEN)	EARTH PLANET. SCI. LETT.	FREY, F. A.; NOBRE SILVA, I. G.; HUANG, SHICHUN; PRINGLE, M. S.; MELENEY, P.; WEIS, D.	KNOX06	-7.11	89	64.9702	Ninetyeast Ridge	Volcanic	Basalt																	4.1	83	19.9	49.88	4.65	9.39	2.87	0.57	1.76	0.26	2.17
55	14−3	10.1016/j.epsl.2015.06.005	DEPLETED COMPONENTS IN THE SOURCE OF HOTSPOT MAGMAS: EVIDENCE FROM THE NINETYEAST RIDGE (KERGUELEN)	EARTH PLANET. SCI. LETT.	FREY, F. A.; NOBRE SILVA, I. G.; HUANG, SHICHUN; PRINGLE, M. S.; MELENEY, P.; WEIS, D.	KNOX06	-7.11	89	64.9702	Ninetyeast Ridge	Volcanic	Basalt																	4.1	85	21.1	47.06	5.21	10.15	3.05	0.61	1.87	0.27	2.15
56	14−3 dup	10.1016/j.epsl.2015.06.005	DEPLETED COMPONENTS IN THE SOURCE OF HOTSPOT MAGMAS: EVIDENCE FROM THE NINETYEAST RIDGE (KERGUELEN)	EARTH PLANET. SCI. LETT.	FREY, F. A.; NOBRE SILVA, I. G.; HUANG, SHICHUN; PRINGLE, M. S.; MELENEY, P.; WEIS, D.	KNOX06	-7.11	89	64.9702	Ninetyeast Ridge	Volcanic	Basalt																	4.1	85	21.1	47.06	5.21	10.15	3.05	0.61	1.87	0.27	2.15
57	14−18	10.1016/j.epsl.2015.06.005	DEPLETED COMPONENTS IN THE SOURCE OF HOTSPOT MAGMAS: EVIDENCE FROM THE NINETYEAST RIDGE (KERGUELEN)	EARTH PLANET. SCI. LETT.	FREY, F. A.; NOBRE SILVA, I. G.; HUANG, SHICHUN; PRINGLE, M. S.; MELENEY, P.; WEIS, D.	KNOX06	-7.11	89	64.9702	Ninetyeast Ridge	Volcanic	Basalt																	4.7	87.2	23.8	56.67	4.07	9.63	3	0.63	1.95	0.27	2.48
58	14−26	10.1016/j.epsl.2015.06.005	DEPLETED COMPONENTS IN THE SOURCE OF HOTSPOT MAGMAS: EVIDENCE FROM THE NINETYEAST RIDGE (KERGUELEN)	EARTH PLANET. SCI. LETT.	FREY, F. A.; NOBRE SILVA, I. G.; HUANG, SHICHUN; PRINGLE, M. S.; MELENEY, P.; WEIS, D.	KNOX06	-7.11	89	64.9702	Ninetyeast Ridge	Volcanic	Basalt																	12.7	120	18.6	42.12	11.75	16.19	3.92	0.67	1.6	0.23	2.84
59	14−30	10.1016/j.epsl.2015.06.005	DEPLETED COMPONENTS IN THE SOURCE OF HOTSPOT MAGMAS: EVIDENCE FROM THE NINETYEAST RIDGE (KERGUELEN)	EARTH PLANET. SCI. LETT.	FREY, F. A.; NOBRE SILVA, I. G.; HUANG, SHICHUN; PRINGLE, M. S.; MELENEY, P.; WEIS, D.	KNOX06	-7.11	89	64.9702	Ninetyeast Ridge	Volcanic	Basalt																	4.9	99	25.4	46.85	5.82	12.28	3.59	0.72	2.39	0.36	2.6
60	14−32	10.1016/j.epsl.2015.06.005	DEPLETED COMPONENTS IN THE SOURCE OF HOTSPOT MAGMAS: EVIDENCE FROM THE NINETYEAST RIDGE (KERGUELEN)	EARTH PLANET. SCI. LETT.	FREY, F. A.; NOBRE SILVA, I. G.; HUANG, SHICHUN; PRINGLE, M. S.; MELENEY, P.; WEIS, D.	KNOX06	-7.11	89	64.9702	Ninetyeast Ridge	Volcanic	Basalt																	5.2	104	29.9	48.83	8.15	13.56	3.94	0.8	2.73	0.41	2.67
61	14−46	10.1016/j.epsl.2015.06.005	DEPLETED COMPONENTS IN THE SOURCE OF HOTSPOT MAGMAS: EVIDENCE FROM THE NINETYEAST RIDGE (KERGUELEN)	EARTH PLANET. SCI. LETT.	FREY, F. A.; NOBRE SILVA, I. G.; HUANG, SHICHUN; PRINGLE, M. S.; MELENEY, P.; WEIS, D.	KNOX06	-7.11	89	64.9702	Ninetyeast Ridge	Volcanic	Basalt																	11.8	111	16.4	43.96	10.87	15.75	3.77	0.63	1.47	0.22	2.77
62	14−50	10.1016/j.epsl.2015.06.005	DEPLETED COMPONENTS IN THE SOURCE OF HOTSPOT MAGMAS: EVIDENCE FROM THE NINETYEAST RIDGE (KERGUELEN)	EARTH PLANET. SCI. LETT.	FREY, F. A.; NOBRE SILVA, I. G.; HUANG, SHICHUN; PRINGLE, M. S.; MELENEY, P.; WEIS, D.	KNOX06	-7.11	89	64.9702	Ninetyeast Ridge	Volcanic	Basalt																	4.4	89	20.2	47.56	4.97	10.49	3.17	0.66	2.02	0.29	2.43
63	14−58	10.1016/j.epsl.2015.06.005	DEPLETED COMPONENTS IN THE SOURCE OF HOTSPOT MAGMAS: EVIDENCE FROM THE NINETYEAST RIDGE (KERGUELEN)	EARTH PLANET. SCI. LETT.	FREY, F. A.; NOBRE SILVA, I. G.; HUANG, SHICHUN; PRINGLE, M. S.; MELENEY, P.; WEIS, D.	KNOX06	-7.11	89	64.9702	Ninetyeast Ridge	Volcanic	Basalt																	9.4	91	19	38.05	10.03	12.97	3.08	0.56	1.56	0.24	2.13
64	14−82	10.1016/j.epsl.2015.06.005	DEPLETED COMPONENTS IN THE SOURCE OF HOTSPOT MAGMAS: EVIDENCE FROM THE NINETYEAST RIDGE (KERGUELEN)	EARTH PLANET. SCI. LETT.	FREY, F. A.; NOBRE SILVA, I. G.; HUANG, SHICHUN; PRINGLE, M. S.; MELENEY, P.; WEIS, D.	KNOX06	-7.11	89	64.9702	Ninetyeast Ridge	Volcanic	Basalt																	17.5	162	25.7	34.78	16.83	21	4.69	0.77	2.2	0.33	3.73
65	15−7	10.1016/j.epsl.2015.06.005	DEPLETED COMPONENTS IN THE SOURCE OF HOTSPOT MAGMAS: EVIDENCE FROM THE NINETYEAST RIDGE (KERGUELEN)	EARTH PLANET. SCI. LETT.	FREY, F. A.; NOBRE SILVA, I. G.; HUANG, SHICHUN; PRINGLE, M. S.; MELENEY, P.; WEIS, D.	KNOX06	-8.37	88.67	63.7829	Ninetyeast Ridge	Volcanic	Basalt																	8.5	97	24.9	40.08	7.46	12.99	3.42	0.69	2.36	0.37	2.38
66	15−11	10.1016/j.epsl.2015.06.005	DEPLETED COMPONENTS IN THE SOURCE OF HOTSPOT MAGMAS: EVIDENCE FROM THE NINETYEAST RIDGE (KERGUELEN)	EARTH PLANET. SCI. LETT.	FREY, F. A.; NOBRE SILVA, I. G.; HUANG, SHICHUN; PRINGLE, M. S.; MELENEY, P.; WEIS, D.	KNOX06	-8.37	88.67	63.7829	Ninetyeast Ridge	Volcanic	Basalt																	8.6	99	26.7	43.71	8.03	13.92	3.79	0.75	2.67	0.4	2.55
67	15−14	10.1016/j.epsl.2015.06.005	DEPLETED COMPONENTS IN THE SOURCE OF HOTSPOT MAGMAS: EVIDENCE FROM THE NINETYEAST RIDGE (KERGUELEN)	EARTH PLANET. SCI. LETT.	FREY, F. A.; NOBRE SILVA, I. G.; HUANG, SHICHUN; PRINGLE, M. S.; MELENEY, P.; WEIS, D.	KNOX06	-8.37	88.67	63.7829	Ninetyeast Ridge	Volcanic	Basalt																	8.9	101	25.7	39.78	7.73	13.12	3.56	0.72	2.49	0.37	2.53
68	15−32	10.1016/j.epsl.2015.06.005	DEPLETED COMPONENTS IN THE SOURCE OF HOTSPOT MAGMAS: EVIDENCE FROM THE NINETYEAST RIDGE (KERGUELEN)	EARTH PLANET. SCI. LETT.	FREY, F. A.; NOBRE SILVA, I. G.; HUANG, SHICHUN; PRINGLE, M. S.; MELENEY, P.; WEIS, D.	KNOX06	-8.37	88.67	63.7829	Ninetyeast Ridge	Volcanic	Basalt																	8.6	100	27.2	43.34	7.7	13.23	3.62	0.74	2.53	0.38	2.43
69	15−39	10.1016/j.epsl.2015.06.005	DEPLETED COMPONENTS IN THE SOURCE OF HOTSPOT MAGMAS: EVIDENCE FROM THE NINETYEAST RIDGE (KERGUELEN)	EARTH PLANET. SCI. LETT.	FREY, F. A.; NOBRE SILVA, I. G.; HUANG, SHICHUN; PRINGLE, M. S.; MELENEY, P.; WEIS, D.	KNOX06	-8.37	88.67	63.7829	Ninetyeast Ridge	Volcanic	Basalt																	8.5	100	26.1	41.27	7.87	13.69	3.69	0.72	2.46	0.38	2.48
70	15−51	10.1016/j.epsl.2015.06.005	DEPLETED COMPONENTS IN THE SOURCE OF HOTSPOT MAGMAS: EVIDENCE FROM THE NINETYEAST RIDGE (KERGUELEN)	EARTH PLANET. SCI. LETT.	FREY, F. A.; NOBRE SILVA, I. G.; HUANG, SHICHUN; PRINGLE, M. S.; MELENEY, P.; WEIS, D.	KNOX06	-8.37	88.67	63.7829	Ninetyeast Ridge	Volcanic	Basalt																	8.5	99	27.1	42.86	8.05	13.49	3.64	0.75	2.56	0.4	2.49
71	15−51i	10.1016/j.epsl.2015.06.005	DEPLETED COMPONENTS IN THE SOURCE OF HOTSPOT MAGMAS: EVIDENCE FROM THE NINETYEAST RIDGE (KERGUELEN)	EARTH PLANET. SCI. LETT.	FREY, F. A.; NOBRE SILVA, I. G.; HUANG, SHICHUN; PRINGLE, M. S.; MELENEY, P.; WEIS, D.	KNOX06	-8.37	88.67	63.7829	Ninetyeast Ridge	Volcanic	Basalt																	8.1	95	26.1	42.78	7.24	12.59	3.45	0.69	2.38	0.37	2.27
72	16−10	10.1016/j.epsl.2015.06.005	DEPLETED COMPONENTS IN THE SOURCE OF HOTSPOT MAGMAS: EVIDENCE FROM THE NINETYEAST RIDGE (KERGUELEN)	EARTH PLANET. SCI. LETT.	FREY, F. A.; NOBRE SILVA, I. G.; HUANG, SHICHUN; PRINGLE, M. S.; MELENEY, P.; WEIS, D.	KNOX06	-9.48	88.54	62.737	Ninetyeast Ridge	Volcanic	Basalt																	20.2	196	36.3	38.95	18.12	23.77	5.72	1.03	3.55	0.54	4.46
73	16−11	10.1016/j.epsl.2015.06.005	DEPLETED COMPONENTS IN THE SOURCE OF HOTSPOT MAGMAS: EVIDENCE FROM THE NINETYEAST RIDGE (KERGUELEN)	EARTH PLANET. SCI. LETT.	FREY, F. A.; NOBRE SILVA, I. G.; HUANG, SHICHUN; PRINGLE, M. S.; MELENEY, P.; WEIS, D.	KNOX06	-9.48	88.54	62.737	Ninetyeast Ridge	Volcanic	Basalt																	22.6	221	42.4	37.28	20.69	27.08	6.64	1.2	4.23	0.65	5.1
74	16−14	10.1016/j.epsl.2015.06.005	DEPLETED COMPONENTS IN THE SOURCE OF HOTSPOT MAGMAS: EVIDENCE FROM THE NINETYEAST RIDGE (KERGUELEN)	EARTH PLANET. SCI. LETT.	FREY, F. A.; NOBRE SILVA, I. G.; HUANG, SHICHUN; PRINGLE, M. S.; MELENEY, P.; WEIS, D.	KNOX06	-9.48	88.54	62.737	Ninetyeast Ridge	Volcanic	Basalt																	23	227	40.3	39.65	21	28.37	6.66	1.19	3.93	0.58	5.33
75	16−19	10.1016/j.epsl.2015.06.005	DEPLETED COMPONENTS IN THE SOURCE OF HOTSPOT MAGMAS: EVIDENCE FROM THE NINETYEAST RIDGE (KERGUELEN)	EARTH PLANET. SCI. LETT.	FREY, F. A.; NOBRE SILVA, I. G.; HUANG, SHICHUN; PRINGLE, M. S.; MELENEY, P.; WEIS, D.	KNOX06	-9.48	88.54	62.737	Ninetyeast Ridge	Volcanic	Basalt																	6.5	121	31.4	47.85	7.18	13.93	4.09	0.86	2.82	0.43	3.08
76	16−21	10.1016/j.epsl.2015.06.005	DEPLETED COMPONENTS IN THE SOURCE OF HOTSPOT MAGMAS: EVIDENCE FROM THE NINETYEAST RIDGE (KERGUELEN)	EARTH PLANET. SCI. LETT.	FREY, F. A.; NOBRE SILVA, I. G.; HUANG, SHICHUN; PRINGLE, M. S.; MELENEY, P.; WEIS, D.	KNOX06	-9.48	88.54	62.737	Ninetyeast Ridge	Volcanic	Basalt																	19.8	199	35.8	37.1	20.08	26.28	6.25	1.1	3.79	0.57	4.86
77	16−23	10.1016/j.epsl.2015.06.005	DEPLETED COMPONENTS IN THE SOURCE OF HOTSPOT MAGMAS: EVIDENCE FROM THE NINETYEAST RIDGE (KERGUELEN)	EARTH PLANET. SCI. LETT.	FREY, F. A.; NOBRE SILVA, I. G.; HUANG, SHICHUN; PRINGLE, M. S.; MELENEY, P.; WEIS, D.	KNOX06	-9.48	88.54	62.737	Ninetyeast Ridge	Volcanic	Basalt																	22.4	219	39	36.76	22.01	28.28	6.83	1.21	4.32	0.65	5.45
78	16−31 core	10.1016/j.epsl.2015.06.005	DEPLETED COMPONENTS IN THE SOURCE OF HOTSPOT MAGMAS: EVIDENCE FROM THE NINETYEAST RIDGE (KERGUELEN)	EARTH PLANET. SCI. LETT.	FREY, F. A.; NOBRE SILVA, I. G.; HUANG, SHICHUN; PRINGLE, M. S.; MELENEY, P.; WEIS, D.	KNOX06	-9.48	88.54	62.737	Ninetyeast Ridge	Volcanic	Basalt																	6.4	114	29.4	47.22	6.82	13.09	3.81	0.84	2.87	0.43	2.82
79	16−31 rim	10.1016/j.epsl.2015.06.005	DEPLETED COMPONENTS IN THE SOURCE OF HOTSPOT MAGMAS: EVIDENCE FROM THE NINETYEAST RIDGE (KERGUELEN)	EARTH PLANET. SCI. LETT.	FREY, F. A.; NOBRE SILVA, I. G.; HUANG, SHICHUN; PRINGLE, M. S.; MELENEY, P.; WEIS, D.	KNOX06	-9.48	88.54	62.737	Ninetyeast Ridge	Volcanic	Basalt																	5.9	112	27.4	46.46	6.7	12.74	3.73	0.78	2.61	0.38	2.84
80	16−35	10.1016/j.epsl.2015.06.005	DEPLETED COMPONENTS IN THE SOURCE OF HOTSPOT MAGMAS: EVIDENCE FROM THE NINETYEAST RIDGE (KERGUELEN)	EARTH PLANET. SCI. LETT.	FREY, F. A.; NOBRE SILVA, I. G.; HUANG, SHICHUN; PRINGLE, M. S.; MELENEY, P.; WEIS, D.	KNOX06	-9.48	88.54	62.737	Ninetyeast Ridge	Volcanic	Basalt																	7	130	29.6	49.97	7.11	13.76	3.99	0.81	2.72	0.39	3.15
81	16−40A	10.1016/j.epsl.2015.06.005	DEPLETED COMPONENTS IN THE SOURCE OF HOTSPOT MAGMAS: EVIDENCE FROM THE NINETYEAST RIDGE (KERGUELEN)	EARTH PLANET. SCI. LETT.	FREY, F. A.; NOBRE SILVA, I. G.; HUANG, SHICHUN; PRINGLE, M. S.; MELENEY, P.; WEIS, D.	KNOX06	-9.48	88.54	62.737	Ninetyeast Ridge	Volcanic	Basalt																	6.1	114	24.8	53.56	6.66	12.56	3.63	0.72	2.27	0.32	2.99
82	16−45	10.1016/j.epsl.2015.06.005	DEPLETED COMPONENTS IN THE SOURCE OF HOTSPOT MAGMAS: EVIDENCE FROM THE NINETYEAST RIDGE (KERGUELEN)	EARTH PLANET. SCI. LETT.	FREY, F. A.; NOBRE SILVA, I. G.; HUANG, SHICHUN; PRINGLE, M. S.; MELENEY, P.; WEIS, D.	KNOX06	-9.48	88.54	62.737	Ninetyeast Ridge	Volcanic	Basalt																	12	157	36.5	50.23	10.94	18.72	5.23	1.07	4.02	0.6	4.14
83	16−46	10.1016/j.epsl.2015.06.005	DEPLETED COMPONENTS IN THE SOURCE OF HOTSPOT MAGMAS: EVIDENCE FROM THE NINETYEAST RIDGE (KERGUELEN)	EARTH PLANET. SCI. LETT.	FREY, F. A.; NOBRE SILVA, I. G.; HUANG, SHICHUN; PRINGLE, M. S.; MELENEY, P.; WEIS, D.	KNOX06	-9.48	88.54	62.737	Ninetyeast Ridge	Volcanic	Basalt																	23.2	227	52.4	39.76	23.2	28.18	6.68	1.33	5.21	0.79	5.17
84	17−4	10.1016/j.epsl.2015.06.005	DEPLETED COMPONENTS IN THE SOURCE OF HOTSPOT MAGMAS: EVIDENCE FROM THE NINETYEAST RIDGE (KERGUELEN)	EARTH PLANET. SCI. LETT.	FREY, F. A.; NOBRE SILVA, I. G.; HUANG, SHICHUN; PRINGLE, M. S.; MELENEY, P.; WEIS, D.	KNOX06	-11.27	89.35	61.0503	Ninetyeast Ridge	Volcanic	Basalt																	3.1	39	19.7	45.7664	2.22643	5.11936	1.79961	0.490061	2.14434	0.323701	1.09403
85	17−7	10.1016/j.epsl.2015.06.005	DEPLETED COMPONENTS IN THE SOURCE OF HOTSPOT MAGMAS: EVIDENCE FROM THE NINETYEAST RIDGE (KERGUELEN)	EARTH PLANET. SCI. LETT.	FREY, F. A.; NOBRE SILVA, I. G.; HUANG, SHICHUN; PRINGLE, M. S.; MELENEY, P.; WEIS, D.	KNOX06	-11.27	89.35	61.0503	Ninetyeast Ridge	Volcanic	Basalt																	3.6	47	25	50.8294	2.36225	5.58919	2.12938	0.597813	2.66121	0.415168	1.37721
86	17−11	10.1016/j.epsl.2015.06.005	DEPLETED COMPONENTS IN THE SOURCE OF HOTSPOT MAGMAS: EVIDENCE FROM THE NINETYEAST RIDGE (KERGUELEN)	EARTH PLANET. SCI. LETT.	FREY, F. A.; NOBRE SILVA, I. G.; HUANG, SHICHUN; PRINGLE, M. S.; MELENEY, P.; WEIS, D.	KNOX06	-11.27	89.35	61.0503	Ninetyeast Ridge	Volcanic	Basalt																	2.2	36	19.2	48.5168	1.59822	4.24445	1.63497	0.472202	2.01891	0.278384	1.07417
87	17−12	10.1016/j.epsl.2015.06.005	DEPLETED COMPONENTS IN THE SOURCE OF HOTSPOT MAGMAS: EVIDENCE FROM THE NINETYEAST RIDGE (KERGUELEN)	EARTH PLANET. SCI. LETT.	FREY, F. A.; NOBRE SILVA, I. G.; HUANG, SHICHUN; PRINGLE, M. S.; MELENEY, P.; WEIS, D.	KNOX06	-11.27	89.35	61.0503	Ninetyeast Ridge	Volcanic	Basalt																	2.4	42	23	54.5003	2.04218	5.26174	2.02309	0.570757	2.49488	0.363161	1.27354
88	17−24	10.1016/j.epsl.2015.06.005	DEPLETED COMPONENTS IN THE SOURCE OF HOTSPOT MAGMAS: EVIDENCE FROM THE NINETYEAST RIDGE (KERGUELEN)	EARTH PLANET. SCI. LETT.	FREY, F. A.; NOBRE SILVA, I. G.; HUANG, SHICHUN; PRINGLE, M. S.; MELENEY, P.; WEIS, D.	KNOX06	-11.27	89.35	61.0503	Ninetyeast Ridge	Volcanic	Basalt																	1.4	24	15	50.298	1.23563	3.30664	1.32987	0.369214	1.78803	0.283562	0.787078
89	17−30	10.1016/j.epsl.2015.06.005	DEPLETED COMPONENTS IN THE SOURCE OF HOTSPOT MAGMAS: EVIDENCE FROM THE NINETYEAST RIDGE (KERGUELEN)	EARTH PLANET. SCI. LETT.	FREY, F. A.; NOBRE SILVA, I. G.; HUANG, SHICHUN; PRINGLE, M. S.; MELENEY, P.; WEIS, D.	KNOX06	-11.27	89.35	61.0503	Ninetyeast Ridge	Volcanic	Basalt																	3.5	50	25.1	50.9699	2.68433	6.04603	2.10499	0.597429	2.51613	0.39142	1.37047
90	17−37	10.1016/j.epsl.2015.06.005	DEPLETED COMPONENTS IN THE SOURCE OF HOTSPOT MAGMAS: EVIDENCE FROM THE NINETYEAST RIDGE (KERGUELEN)	EARTH PLANET. SCI. LETT.	FREY, F. A.; NOBRE SILVA, I. G.; HUANG, SHICHUN; PRINGLE, M. S.; MELENEY, P.; WEIS, D.	KNOX06	-11.27	89.35	61.0503	Ninetyeast Ridge	Volcanic	Basalt																	2.4	38	19.4	50.0932	1.91234	4.56253	1.67259	0.477951	2.31467	0.340617	1.09438
91	17−41	10.1016/j.epsl.2015.06.005	DEPLETED COMPONENTS IN THE SOURCE OF HOTSPOT MAGMAS: EVIDENCE FROM THE NINETYEAST RIDGE (KERGUELEN)	EARTH PLANET. SCI. LETT.	FREY, F. A.; NOBRE SILVA, I. G.; HUANG, SHICHUN; PRINGLE, M. S.; MELENEY, P.; WEIS, D.	KNOX06	-11.27	89.35	61.0503	Ninetyeast Ridge	Volcanic	Basalt																	2	32	17.9	48.7415	1.70143	4.30025	1.64329	0.462767	2.12429	0.30571	0.968275
92	17−45	10.1016/j.epsl.2015.06.005	DEPLETED COMPONENTS IN THE SOURCE OF HOTSPOT MAGMAS: EVIDENCE FROM THE NINETYEAST RIDGE (KERGUELEN)	EARTH PLANET. SCI. LETT.	FREY, F. A.; NOBRE SILVA, I. G.; HUANG, SHICHUN; PRINGLE, M. S.; MELENEY, P.; WEIS, D.	KNOX06	-11.27	89.35	61.0503	Ninetyeast Ridge	Volcanic	Basalt																	2.1	34	17.6	52.7727	1.78404	4.17171	1.59016	0.433262	1.94858	0.300335	1.01187
93	17−47	10.1016/j.epsl.2015.06.005	DEPLETED COMPONENTS IN THE SOURCE OF HOTSPOT MAGMAS: EVIDENCE FROM THE NINETYEAST RIDGE (KERGUELEN)	EARTH PLANET. SCI. LETT.	FREY, F. A.; NOBRE SILVA, I. G.; HUANG, SHICHUN; PRINGLE, M. S.; MELENEY, P.; WEIS, D.	KNOX06	-11.27	89.35	61.0503	Ninetyeast Ridge	Volcanic	Basalt																	2.2	31	17.7	50.5811	1.97331	3.93615	1.48571	0.401104	1.72093	0.273429	0.889801
94	17−53	10.1016/j.epsl.2015.06.005	DEPLETED COMPONENTS IN THE SOURCE OF HOTSPOT MAGMAS: EVIDENCE FROM THE NINETYEAST RIDGE (KERGUELEN)	EARTH PLANET. SCI. LETT.	FREY, F. A.; NOBRE SILVA, I. G.; HUANG, SHICHUN; PRINGLE, M. S.; MELENEY, P.; WEIS, D.	KNOX06	-11.27	89.35	61.0503	Ninetyeast Ridge	Volcanic	Basalt																	1.7	25	14.7	39.9694	1.33865	3.33447	1.24466	0.32743	1.55676	0.24468	0.727971
95	17−54	10.1016/j.epsl.2015.06.005	DEPLETED COMPONENTS IN THE SOURCE OF HOTSPOT MAGMAS: EVIDENCE FROM THE NINETYEAST RIDGE (KERGUELEN)	EARTH PLANET. SCI. LETT.	FREY, F. A.; NOBRE SILVA, I. G.; HUANG, SHICHUN; PRINGLE, M. S.; MELENEY, P.; WEIS, D.	KNOX06	-11.27	89.35	61.0503	Ninetyeast Ridge	Volcanic	Basalt																	3	40	23	44.9512	2.3509	5.19273	1.88557	0.528271	2.15414	0.335025	1.2094
96	17−55	10.1016/j.epsl.2015.06.005	DEPLETED COMPONENTS IN THE SOURCE OF HOTSPOT MAGMAS: EVIDENCE FROM THE NINETYEAST RIDGE (KERGUELEN)	EARTH PLANET. SCI. LETT.	FREY, F. A.; NOBRE SILVA, I. G.; HUANG, SHICHUN; PRINGLE, M. S.; MELENEY, P.; WEIS, D.	KNOX06	-11.27	89.35	61.0503	Ninetyeast Ridge	Volcanic	Basalt																	3.6	56	27.1	62.3324	3.27801	7.37222	2.66699	0.68807	2.89574	0.449151	1.71644
97	22−5	10.1016/j.epsl.2015.06.005	DEPLETED COMPONENTS IN THE SOURCE OF HOTSPOT MAGMAS: EVIDENCE FROM THE NINETYEAST RIDGE (KERGUELEN)	EARTH PLANET. SCI. LETT.	FREY, F. A.; NOBRE SILVA, I. G.; HUANG, SHICHUN; PRINGLE, M. S.; MELENEY, P.; WEIS, D.	KNOX06	-15.1	87.99	57.4413	Ninetyeast Ridge	Volcanic	Basalt																	25.1	230	34.3	36.25	21.36	29.66	7.09	1.19	3.12	0.45	5.44
98	22−6	10.1016/j.epsl.2015.06.005	DEPLETED COMPONENTS IN THE SOURCE OF HOTSPOT MAGMAS: EVIDENCE FROM THE NINETYEAST RIDGE (KERGUELEN)	EARTH PLANET. SCI. LETT.	FREY, F. A.; NOBRE SILVA, I. G.; HUANG, SHICHUN; PRINGLE, M. S.; MELENEY, P.; WEIS, D.	KNOX06	-15.1	87.99	57.4413	Ninetyeast Ridge	Volcanic	Basalt																	16.9	168	29.3	38.8	15.28	22.26	5.4	0.92	2.46	0.36	3.96
99	22−7	10.1016/j.epsl.2015.06.005	DEPLETED COMPONENTS IN THE SOURCE OF HOTSPOT MAGMAS: EVIDENCE FROM THE NINETYEAST RIDGE (KERGUELEN)	EARTH PLANET. SCI. LETT.	FREY, F. A.; NOBRE SILVA, I. G.; HUANG, SHICHUN; PRINGLE, M. S.; MELENEY, P.; WEIS, D.	KNOX06	-15.1	87.99	57.4413	Ninetyeast Ridge	Volcanic	Basalt																	17	172	29.7	38.93	15.42	22.51	5.47	0.93	2.55	0.37	3.97
100	22−12	10.1016/j.epsl.2015.06.005	DEPLETED COMPONENTS IN THE SOURCE OF HOTSPOT MAGMAS: EVIDENCE FROM THE NINETYEAST RIDGE (KERGUELEN)	EARTH PLANET. SCI. LETT.	FREY, F. A.; NOBRE SILVA, I. G.; HUANG, SHICHUN; PRINGLE, M. S.; MELENEY, P.; WEIS, D.	KNOX06	-15.1	87.99	57.4413	Ninetyeast Ridge	Volcanic	Basalt																	16.2	161	28.2	39.66	14.81	21.69	5.35	0.91	2.51	0.37	3.86
101	22−14	10.1016/j.epsl.2015.06.005	DEPLETED COMPONENTS IN THE SOURCE OF HOTSPOT MAGMAS: EVIDENCE FROM THE NINETYEAST RIDGE (KERGUELEN)	EARTH PLANET. SCI. LETT.	FREY, F. A.; NOBRE SILVA, I. G.; HUANG, SHICHUN; PRINGLE, M. S.; MELENEY, P.; WEIS, D.	KNOX06	-15.1	87.99	57.4413	Ninetyeast Ridge	Volcanic	Basalt																	26.9	268	42.7	38.15	24.26	33.4	8.07	1.34	3.85	0.55	6.17
102	22−15	10.1016/j.epsl.2015.06.005	DEPLETED COMPONENTS IN THE SOURCE OF HOTSPOT MAGMAS: EVIDENCE FROM THE NINETYEAST RIDGE (KERGUELEN)	EARTH PLANET. SCI. LETT.	FREY, F. A.; NOBRE SILVA, I. G.; HUANG, SHICHUN; PRINGLE, M. S.; MELENEY, P.; WEIS, D.	KNOX06	-15.1	87.99	57.4413	Ninetyeast Ridge	Volcanic	Basalt																	26.9	267	42.1	39.53	23.63	32.21	8.04	1.31	3.73	0.53	6.08
103	22−16	10.1016/j.epsl.2015.06.005	DEPLETED COMPONENTS IN THE SOURCE OF HOTSPOT MAGMAS: EVIDENCE FROM THE NINETYEAST RIDGE (KERGUELEN)	EARTH PLANET. SCI. LETT.	FREY, F. A.; NOBRE SILVA, I. G.; HUANG, SHICHUN; PRINGLE, M. S.; MELENEY, P.; WEIS, D.	KNOX06	-15.1	87.99	57.4413	Ninetyeast Ridge	Volcanic	Basalt																	23.4	209	35.2	34.89	21.1	28.18	6.82	1.13	3.02	0.43	4.83
104	22−18	10.1016/j.epsl.2015.06.005	DEPLETED COMPONENTS IN THE SOURCE OF HOTSPOT MAGMAS: EVIDENCE FROM THE NINETYEAST RIDGE (KERGUELEN)	EARTH PLANET. SCI. LETT.	FREY, F. A.; NOBRE SILVA, I. G.; HUANG, SHICHUN; PRINGLE, M. S.; MELENEY, P.; WEIS, D.	KNOX06	-15.1	87.99	57.4413	Ninetyeast Ridge	Volcanic	Basalt																	17.1	169	30	40.61	15.17	22.57	5.63	0.93	2.72	0.39	4.15
105	22−20	10.1016/j.epsl.2015.06.005	DEPLETED COMPONENTS IN THE SOURCE OF HOTSPOT MAGMAS: EVIDENCE FROM THE NINETYEAST RIDGE (KERGUELEN)	EARTH PLANET. SCI. LETT.	FREY, F. A.; NOBRE SILVA, I. G.; HUANG, SHICHUN; PRINGLE, M. S.; MELENEY, P.; WEIS, D.	KNOX06	-15.1	87.99	57.4413	Ninetyeast Ridge	Volcanic	Basalt																	16.7	164	28.2	34.79	15.28	21.65	5.21	0.88	2.45	0.35	3.86
106	22−28	10.1016/j.epsl.2015.06.005	DEPLETED COMPONENTS IN THE SOURCE OF HOTSPOT MAGMAS: EVIDENCE FROM THE NINETYEAST RIDGE (KERGUELEN)	EARTH PLANET. SCI. LETT.	FREY, F. A.; NOBRE SILVA, I. G.; HUANG, SHICHUN; PRINGLE, M. S.; MELENEY, P.; WEIS, D.	KNOX06	-15.1	87.99	57.4413	Ninetyeast Ridge	Volcanic	Basalt																	18.5	182	31.6	35.66	16.67	23.4	5.7	0.95	2.6	0.37	4.27
107	22−30	10.1016/j.epsl.2015.06.005	DEPLETED COMPONENTS IN THE SOURCE OF HOTSPOT MAGMAS: EVIDENCE FROM THE NINETYEAST RIDGE (KERGUELEN)	EARTH PLANET. SCI. LETT.	FREY, F. A.; NOBRE SILVA, I. G.; HUANG, SHICHUN; PRINGLE, M. S.; MELENEY, P.; WEIS, D.	KNOX06	-15.1	87.99	57.4413	Ninetyeast Ridge	Volcanic	Basalt																	17	171	30	40.1	15.7	22.89	5.62	0.96	2.65	0.38	4.05
108	22−37	10.1016/j.epsl.2015.06.005	DEPLETED COMPONENTS IN THE SOURCE OF HOTSPOT MAGMAS: EVIDENCE FROM THE NINETYEAST RIDGE (KERGUELEN)	EARTH PLANET. SCI. LETT.	FREY, F. A.; NOBRE SILVA, I. G.; HUANG, SHICHUN; PRINGLE, M. S.; MELENEY, P.; WEIS, D.	KNOX06	-15.1	87.99	57.4413	Ninetyeast Ridge	Volcanic	Basalt																	24.1	226	43	26.36	20.93	28.67	6.87	1.15	3.19	0.45	5
109	22−38	10.1016/j.epsl.2015.06.005	DEPLETED COMPONENTS IN THE SOURCE OF HOTSPOT MAGMAS: EVIDENCE FROM THE NINETYEAST RIDGE (KERGUELEN)	EARTH PLANET. SCI. LETT.	FREY, F. A.; NOBRE SILVA, I. G.; HUANG, SHICHUN; PRINGLE, M. S.; MELENEY, P.; WEIS, D.	KNOX06	-15.1	87.99	57.4413	Ninetyeast Ridge	Volcanic	Basalt																	18.6	183	32.4	42.68	17.2	24.28	5.92	1	2.91	0.44	4.35
110	22−42 core	10.1016/j.epsl.2015.06.005	DEPLETED COMPONENTS IN THE SOURCE OF HOTSPOT MAGMAS: EVIDENCE FROM THE NINETYEAST RIDGE (KERGUELEN)	EARTH PLANET. SCI. LETT.	FREY, F. A.; NOBRE SILVA, I. G.; HUANG, SHICHUN; PRINGLE, M. S.; MELENEY, P.; WEIS, D.	KNOX06	-15.1	87.99	57.4413	Ninetyeast Ridge	Volcanic	Basalt																	17	168	29.1	39.95	15.21	22.13	5.4	0.91	2.45	0.36	3.86
111	22−42 rim	10.1016/j.epsl.2015.06.005	DEPLETED COMPONENTS IN THE SOURCE OF HOTSPOT MAGMAS: EVIDENCE FROM THE NINETYEAST RIDGE (KERGUELEN)	EARTH PLANET. SCI. LETT.	FREY, F. A.; NOBRE SILVA, I. G.; HUANG, SHICHUN; PRINGLE, M. S.; MELENEY, P.; WEIS, D.	KNOX06	-15.1	87.99	57.4413	Ninetyeast Ridge	Volcanic	Basalt																	16.6	163	27.9	38.97	15.42	22.69	5.59	0.91	2.46	0.34	3.92
112	25−1	10.1016/j.epsl.2015.06.005	DEPLETED COMPONENTS IN THE SOURCE OF HOTSPOT MAGMAS: EVIDENCE FROM THE NINETYEAST RIDGE (KERGUELEN)	EARTH PLANET. SCI. LETT.	FREY, F. A.; NOBRE SILVA, I. G.; HUANG, SHICHUN; PRINGLE, M. S.; MELENEY, P.; WEIS, D.	KNOX06	-16.75	88.77	55.8865	Ninetyeast Ridge	Volcanic	Basalt																	5.3	61	21	42.63	3.59	7.49	2.28	0.54	2.05	0.31	1.49
113	25−1 dup	10.1016/j.epsl.2015.06.005	DEPLETED COMPONENTS IN THE SOURCE OF HOTSPOT MAGMAS: EVIDENCE FROM THE NINETYEAST RIDGE (KERGUELEN)	EARTH PLANET. SCI. LETT.	FREY, F. A.; NOBRE SILVA, I. G.; HUANG, SHICHUN; PRINGLE, M. S.; MELENEY, P.; WEIS, D.	KNOX06	-16.75	88.77	55.8865	Ninetyeast Ridge	Volcanic	Basalt																	5.3	61	21	42.63	3.59	7.49	2.28	0.54	2.05	0.31	1.49
114	25−2	10.1016/j.epsl.2015.06.005	DEPLETED COMPONENTS IN THE SOURCE OF HOTSPOT MAGMAS: EVIDENCE FROM THE NINETYEAST RIDGE (KERGUELEN)	EARTH PLANET. SCI. LETT.	FREY, F. A.; NOBRE SILVA, I. G.; HUANG, SHICHUN; PRINGLE, M. S.; MELENEY, P.; WEIS, D.	KNOX06	-16.75	88.77	55.8865	Ninetyeast Ridge	Volcanic	Basalt																	6.7	79	26.5	48.57	4.58	9.59	3.06	0.68	2.57	0.39	2.04
115	25−3	10.1016/j.epsl.2015.06.005	DEPLETED COMPONENTS IN THE SOURCE OF HOTSPOT MAGMAS: EVIDENCE FROM THE NINETYEAST RIDGE (KERGUELEN)	EARTH PLANET. SCI. LETT.	FREY, F. A.; NOBRE SILVA, I. G.; HUANG, SHICHUN; PRINGLE, M. S.; MELENEY, P.; WEIS, D.	KNOX06	-16.75	88.77	55.8865	Ninetyeast Ridge	Volcanic	Basalt																	8	128	31.8	56.28	7.45	14.8	4.51	0.95	3.56	0.53	3.42
116	25−5	10.1016/j.epsl.2015.06.005	DEPLETED COMPONENTS IN THE SOURCE OF HOTSPOT MAGMAS: EVIDENCE FROM THE NINETYEAST RIDGE (KERGUELEN)	EARTH PLANET. SCI. LETT.	FREY, F. A.; NOBRE SILVA, I. G.; HUANG, SHICHUN; PRINGLE, M. S.; MELENEY, P.; WEIS, D.	KNOX06	-16.75	88.77	55.8865	Ninetyeast Ridge	Volcanic	Basalt																	16.6	310	62	23.66	30.35	33.22	8.19	1.61	6.41	0.97	8.23
117	25−22	10.1016/j.epsl.2015.06.005	DEPLETED COMPONENTS IN THE SOURCE OF HOTSPOT MAGMAS: EVIDENCE FROM THE NINETYEAST RIDGE (KERGUELEN)	EARTH PLANET. SCI. LETT.	FREY, F. A.; NOBRE SILVA, I. G.; HUANG, SHICHUN; PRINGLE, M. S.; MELENEY, P.; WEIS, D.	KNOX06	-16.75	88.77	55.8865	Ninetyeast Ridge	Volcanic	Basalt																	3.9	55	19.6	43.03	3.31	7.09	2.31	0.51	1.98	0.29	1.47
118	25−28	10.1016/j.epsl.2015.06.005	DEPLETED COMPONENTS IN THE SOURCE OF HOTSPOT MAGMAS: EVIDENCE FROM THE NINETYEAST RIDGE (KERGUELEN)	EARTH PLANET. SCI. LETT.	FREY, F. A.; NOBRE SILVA, I. G.; HUANG, SHICHUN; PRINGLE, M. S.; MELENEY, P.; WEIS, D.	KNOX06	-16.75	88.77	55.8865	Ninetyeast Ridge	Volcanic	Basalt																	9.5	143	36.5	47.66	8.59	16.08	4.86	1.01	3.61	0.55	3.56
119	25−29	10.1016/j.epsl.2015.06.005	DEPLETED COMPONENTS IN THE SOURCE OF HOTSPOT MAGMAS: EVIDENCE FROM THE NINETYEAST RIDGE (KERGUELEN)	EARTH PLANET. SCI. LETT.	FREY, F. A.; NOBRE SILVA, I. G.; HUANG, SHICHUN; PRINGLE, M. S.; MELENEY, P.; WEIS, D.	KNOX06	-16.75	88.77	55.8865	Ninetyeast Ridge	Volcanic	Basalt																	5.1	83	20.1	49.55	4.81	9.18	2.86	0.6	1.99	0.29	2.29
120	25−30	10.1016/j.epsl.2015.06.005	DEPLETED COMPONENTS IN THE SOURCE OF HOTSPOT MAGMAS: EVIDENCE FROM THE NINETYEAST RIDGE (KERGUELEN)	EARTH PLANET. SCI. LETT.	FREY, F. A.; NOBRE SILVA, I. G.; HUANG, SHICHUN; PRINGLE, M. S.; MELENEY, P.; WEIS, D.	KNOX06	-16.75	88.77	55.8865	Ninetyeast Ridge	Volcanic	Basalt																	8.2	129	32.9	47.05	6.95	13.38	4.04	0.88	3.05	0.44	3.12
121	25−33	10.1016/j.epsl.2015.06.005	DEPLETED COMPONENTS IN THE SOURCE OF HOTSPOT MAGMAS: EVIDENCE FROM THE NINETYEAST RIDGE (KERGUELEN)	EARTH PLANET. SCI. LETT.	FREY, F. A.; NOBRE SILVA, I. G.; HUANG, SHICHUN; PRINGLE, M. S.; MELENEY, P.; WEIS, D.	KNOX06	-16.75	88.77	55.8865	Ninetyeast Ridge	Volcanic	Basalt																	33.4	544	105.4	22.79	27.76	49.41	14.04	2.95	11.85	1.81	14.16
122	24−2	10.1016/j.epsl.2015.06.005	DEPLETED COMPONENTS IN THE SOURCE OF HOTSPOT MAGMAS: EVIDENCE FROM THE NINETYEAST RIDGE (KERGUELEN)	EARTH PLANET. SCI. LETT.	FREY, F. A.; NOBRE SILVA, I. G.; HUANG, SHICHUN; PRINGLE, M. S.; MELENEY, P.; WEIS, D.	KNOX06	-17	88.73	55.6509	Ninetyeast Ridge	Volcanic	Basalt																	18.9	306	65.5	27.77	18.63	30.06	8.17	1.73	6.74	1.02	7.04
123	24−7	10.1016/j.epsl.2015.06.005	DEPLETED COMPONENTS IN THE SOURCE OF HOTSPOT MAGMAS: EVIDENCE FROM THE NINETYEAST RIDGE (KERGUELEN)	EARTH PLANET. SCI. LETT.	FREY, F. A.; NOBRE SILVA, I. G.; HUANG, SHICHUN; PRINGLE, M. S.; MELENEY, P.; WEIS, D.	KNOX06	-17	88.73	55.6509	Ninetyeast Ridge	Volcanic	Basalt																	12	181	50.1	47.33	10.41	19.9	5.99	1.4	5.49	0.83	4.72
124	24−21	10.1016/j.epsl.2015.06.005	DEPLETED COMPONENTS IN THE SOURCE OF HOTSPOT MAGMAS: EVIDENCE FROM THE NINETYEAST RIDGE (KERGUELEN)	EARTH PLANET. SCI. LETT.	FREY, F. A.; NOBRE SILVA, I. G.; HUANG, SHICHUN; PRINGLE, M. S.; MELENEY, P.; WEIS, D.	KNOX06	-17	88.73	55.6509	Ninetyeast Ridge	Volcanic	Basalt																	12.6	172	37	41.87	11.01	17.81	4.97	1.03	3.55	0.52	4.09
125	24−29	10.1016/j.epsl.2015.06.005	DEPLETED COMPONENTS IN THE SOURCE OF HOTSPOT MAGMAS: EVIDENCE FROM THE NINETYEAST RIDGE (KERGUELEN)	EARTH PLANET. SCI. LETT.	FREY, F. A.; NOBRE SILVA, I. G.; HUANG, SHICHUN; PRINGLE, M. S.; MELENEY, P.; WEIS, D.	KNOX06	-17	88.73	55.6509	Ninetyeast Ridge	Volcanic	Basalt																	8.8	136	34.3	48.7	8.8	15.42	4.59	1.01	3.49	0.5	3.51
126	24−33	10.1016/j.epsl.2015.06.005	DEPLETED COMPONENTS IN THE SOURCE OF HOTSPOT MAGMAS: EVIDENCE FROM THE NINETYEAST RIDGE (KERGUELEN)	EARTH PLANET. SCI. LETT.	FREY, F. A.; NOBRE SILVA, I. G.; HUANG, SHICHUN; PRINGLE, M. S.; MELENEY, P.; WEIS, D.	KNOX06	-17	88.73	55.6509	Ninetyeast Ridge	Volcanic	Basalt																	6.1	86	23	42.49	5.49	10.01	2.96	0.65	2.25	0.34	2.15
127	24−41	10.1016/j.epsl.2015.06.005	DEPLETED COMPONENTS IN THE SOURCE OF HOTSPOT MAGMAS: EVIDENCE FROM THE NINETYEAST RIDGE (KERGUELEN)	EARTH PLANET. SCI. LETT.	FREY, F. A.; NOBRE SILVA, I. G.; HUANG, SHICHUN; PRINGLE, M. S.; MELENEY, P.; WEIS, D.	KNOX06	-17	88.73	55.6509	Ninetyeast Ridge	Volcanic	Basalt																	4.9	71	19.6	42.81	4.6	8.5	2.55	0.55	1.95	0.29	1.83
128	24−48	10.1016/j.epsl.2015.06.005	DEPLETED COMPONENTS IN THE SOURCE OF HOTSPOT MAGMAS: EVIDENCE FROM THE NINETYEAST RIDGE (KERGUELEN)	EARTH PLANET. SCI. LETT.	FREY, F. A.; NOBRE SILVA, I. G.; HUANG, SHICHUN; PRINGLE, M. S.; MELENEY, P.; WEIS, D.	KNOX06	-17	88.73	55.6509	Ninetyeast Ridge	Volcanic	Basalt																	11.9	162	32.5	44.98	10.85	17.18	4.76	0.95	3.05	0.44	3.96
129	24−52	10.1016/j.epsl.2015.06.005	DEPLETED COMPONENTS IN THE SOURCE OF HOTSPOT MAGMAS: EVIDENCE FROM THE NINETYEAST RIDGE (KERGUELEN)	EARTH PLANET. SCI. LETT.	FREY, F. A.; NOBRE SILVA, I. G.; HUANG, SHICHUN; PRINGLE, M. S.; MELENEY, P.; WEIS, D.	KNOX06	-17	88.73	55.6509	Ninetyeast Ridge	Volcanic	Basalt																	11	167	42.6	48.61	10.43	19.08	5.66	1.23	4.19	0.6	4.27
130	24−55	10.1016/j.epsl.2015.06.005	DEPLETED COMPONENTS IN THE SOURCE OF HOTSPOT MAGMAS: EVIDENCE FROM THE NINETYEAST RIDGE (KERGUELEN)	EARTH PLANET. SCI. LETT.	FREY, F. A.; NOBRE SILVA, I. G.; HUANG, SHICHUN; PRINGLE, M. S.; MELENEY, P.; WEIS, D.	KNOX06	-17	88.73	55.6509	Ninetyeast Ridge	Volcanic	Basalt																	8.9	93	29.4	39.91	7.46	11.85	3.46	0.78	2.89	0.45	2.4
131	24−61	10.1016/j.epsl.2015.06.005	DEPLETED COMPONENTS IN THE SOURCE OF HOTSPOT MAGMAS: EVIDENCE FROM THE NINETYEAST RIDGE (KERGUELEN)	EARTH PLANET. SCI. LETT.	FREY, F. A.; NOBRE SILVA, I. G.; HUANG, SHICHUN; PRINGLE, M. S.; MELENEY, P.; WEIS, D.	KNOX06	-17	88.73	55.6509	Ninetyeast Ridge	Volcanic	Basalt																	15.9	186	36.9	36.37	13.1	22.98	6.28	1.3	4.6	0.7	5.27
132	26−5	10.1016/j.epsl.2015.06.005	DEPLETED COMPONENTS IN THE SOURCE OF HOTSPOT MAGMAS: EVIDENCE FROM THE NINETYEAST RIDGE (KERGUELEN)	EARTH PLANET. SCI. LETT.	FREY, F. A.; NOBRE SILVA, I. G.; HUANG, SHICHUN; PRINGLE, M. S.; MELENEY, P.; WEIS, D.	KNOX06	-17.99	88.76	54.718	Ninetyeast Ridge	Volcanic	Basalt																	6.3	81	34.7	44.8765	6.48092	9.88591	3.11335	0.785446	3.59201	0.529979	2.1623
133	26−17	10.1016/j.epsl.2015.06.005	DEPLETED COMPONENTS IN THE SOURCE OF HOTSPOT MAGMAS: EVIDENCE FROM THE NINETYEAST RIDGE (KERGUELEN)	EARTH PLANET. SCI. LETT.	FREY, F. A.; NOBRE SILVA, I. G.; HUANG, SHICHUN; PRINGLE, M. S.; MELENEY, P.; WEIS, D.	KNOX06	-17.99	88.76	54.718	Ninetyeast Ridge	Volcanic	Basalt																	5.4	51	22.6	47.4294	4.62595	6.56097	2.15971	0.566448	2.5569	0.385678	1.47903
134	26−21	10.1016/j.epsl.2015.06.005	DEPLETED COMPONENTS IN THE SOURCE OF HOTSPOT MAGMAS: EVIDENCE FROM THE NINETYEAST RIDGE (KERGUELEN)	EARTH PLANET. SCI. LETT.	FREY, F. A.; NOBRE SILVA, I. G.; HUANG, SHICHUN; PRINGLE, M. S.; MELENEY, P.; WEIS, D.	KNOX06	-17.99	88.76	54.718	Ninetyeast Ridge	Volcanic	Basalt																	5.9	76	27.7	49.5876	4.87778	8.97434	2.9588	0.719832	2.95265	0.452537	2.08459
135	26−28	10.1016/j.epsl.2015.06.005	DEPLETED COMPONENTS IN THE SOURCE OF HOTSPOT MAGMAS: EVIDENCE FROM THE NINETYEAST RIDGE (KERGUELEN)	EARTH PLANET. SCI. LETT.	FREY, F. A.; NOBRE SILVA, I. G.; HUANG, SHICHUN; PRINGLE, M. S.; MELENEY, P.; WEIS, D.	KNOX06	-17.99	88.76	54.718	Ninetyeast Ridge	Volcanic	Basalt																	2.3	40	19.5	38.4029	3.2285	5.16226	1.67194	0.468675	2.03691	0.29835	1.13144
136	26−36	10.1016/j.epsl.2015.06.005	DEPLETED COMPONENTS IN THE SOURCE OF HOTSPOT MAGMAS: EVIDENCE FROM THE NINETYEAST RIDGE (KERGUELEN)	EARTH PLANET. SCI. LETT.	FREY, F. A.; NOBRE SILVA, I. G.; HUANG, SHICHUN; PRINGLE, M. S.; MELENEY, P.; WEIS, D.	KNOX06	-17.99	88.76	54.718	Ninetyeast Ridge	Volcanic	Basalt																	2.1	38	18.3	35.3074	1.75538	4.06876	1.47817	0.433051	1.94333	0.28692	1.02671
137	26−40	10.1016/j.epsl.2015.06.005	DEPLETED COMPONENTS IN THE SOURCE OF HOTSPOT MAGMAS: EVIDENCE FROM THE NINETYEAST RIDGE (KERGUELEN)	EARTH PLANET. SCI. LETT.	FREY, F. A.; NOBRE SILVA, I. G.; HUANG, SHICHUN; PRINGLE, M. S.; MELENEY, P.; WEIS, D.	KNOX06	-17.99	88.76	54.718	Ninetyeast Ridge	Volcanic	Basalt																	5.4	70	25.4	41.0127	4.00976	7.83756	2.59699	0.630913	2.72544	0.413907	1.85409
138	26−41	10.1016/j.epsl.2015.06.005	DEPLETED COMPONENTS IN THE SOURCE OF HOTSPOT MAGMAS: EVIDENCE FROM THE NINETYEAST RIDGE (KERGUELEN)	EARTH PLANET. SCI. LETT.	FREY, F. A.; NOBRE SILVA, I. G.; HUANG, SHICHUN; PRINGLE, M. S.; MELENEY, P.; WEIS, D.	KNOX06	-17.99	88.76	54.718	Ninetyeast Ridge	Volcanic	Basalt																	5.8	75	36.5	45.1712	10.1249	12.0321	3.4499	0.821828	3.4398	0.537018	2.01924
139	26−42	10.1016/j.epsl.2015.06.005	DEPLETED COMPONENTS IN THE SOURCE OF HOTSPOT MAGMAS: EVIDENCE FROM THE NINETYEAST RIDGE (KERGUELEN)	EARTH PLANET. SCI. LETT.	FREY, F. A.; NOBRE SILVA, I. G.; HUANG, SHICHUN; PRINGLE, M. S.; MELENEY, P.; WEIS, D.	KNOX06	-17.99	88.76	54.718	Ninetyeast Ridge	Volcanic	Basalt																	5.9	75	29.6	44.1016	5.56807	9.04385	2.93066	0.70688	3.12063	0.489281	2.01192
140	26−45	10.1016/j.epsl.2015.06.005	DEPLETED COMPONENTS IN THE SOURCE OF HOTSPOT MAGMAS: EVIDENCE FROM THE NINETYEAST RIDGE (KERGUELEN)	EARTH PLANET. SCI. LETT.	FREY, F. A.; NOBRE SILVA, I. G.; HUANG, SHICHUN; PRINGLE, M. S.; MELENEY, P.; WEIS, D.	KNOX06	-17.99	88.76	54.718	Ninetyeast Ridge	Volcanic	Basalt																	6.1	78	30.4	43.2617	4.93074	8.81602	2.83171	0.698028	3.1779	0.477512	2.04334
141	26−49	10.1016/j.epsl.2015.06.005	DEPLETED COMPONENTS IN THE SOURCE OF HOTSPOT MAGMAS: EVIDENCE FROM THE NINETYEAST RIDGE (KERGUELEN)	EARTH PLANET. SCI. LETT.	FREY, F. A.; NOBRE SILVA, I. G.; HUANG, SHICHUN; PRINGLE, M. S.; MELENEY, P.; WEIS, D.	KNOX06	-17.99	88.76	54.718	Ninetyeast Ridge	Volcanic	Basalt																	5.6	72	26	46.4719	4.34456	8.37843	2.78888	0.678344	2.87911	0.426769	2.01904
142	26−53	10.1016/j.epsl.2015.06.005	DEPLETED COMPONENTS IN THE SOURCE OF HOTSPOT MAGMAS: EVIDENCE FROM THE NINETYEAST RIDGE (KERGUELEN)	EARTH PLANET. SCI. LETT.	FREY, F. A.; NOBRE SILVA, I. G.; HUANG, SHICHUN; PRINGLE, M. S.; MELENEY, P.; WEIS, D.	KNOX06	-17.99	88.76	54.718	Ninetyeast Ridge	Volcanic	Basalt																	5.1	49	22.3	49.105	4.05791	6.28561	2.07473	0.545309	2.50687	0.377935	1.38362
143	26−53G	10.1016/j.epsl.2015.06.005	DEPLETED COMPONENTS IN THE SOURCE OF HOTSPOT MAGMAS: EVIDENCE FROM THE NINETYEAST RIDGE (KERGUELEN)	EARTH PLANET. SCI. LETT.	FREY, F. A.; NOBRE SILVA, I. G.; HUANG, SHICHUN; PRINGLE, M. S.; MELENEY, P.; WEIS, D.	KNOX06	-17.99	88.76	54.718	Ninetyeast Ridge	Volcanic	Basalt																	4.7	42	18.9	42.8337	3.11916	5.20416	1.74405	0.447908	2.09026	0.324298	1.18651
144	26−59	10.1016/j.epsl.2015.06.005	DEPLETED COMPONENTS IN THE SOURCE OF HOTSPOT MAGMAS: EVIDENCE FROM THE NINETYEAST RIDGE (KERGUELEN)	EARTH PLANET. SCI. LETT.	FREY, F. A.; NOBRE SILVA, I. G.; HUANG, SHICHUN; PRINGLE, M. S.; MELENEY, P.; WEIS, D.	KNOX06	-17.99	88.76	54.718	Ninetyeast Ridge	Volcanic	Basalt																	5.2	49	28.7	52.5624	7.69868	7.83512	2.31037	0.597597	2.77887	0.428019	1.41331
145	26−71	10.1016/j.epsl.2015.06.005	DEPLETED COMPONENTS IN THE SOURCE OF HOTSPOT MAGMAS: EVIDENCE FROM THE NINETYEAST RIDGE (KERGUELEN)	EARTH PLANET. SCI. LETT.	FREY, F. A.; NOBRE SILVA, I. G.; HUANG, SHICHUN; PRINGLE, M. S.; MELENEY, P.; WEIS, D.	KNOX06	-17.99	88.76	54.718	Ninetyeast Ridge	Volcanic	Basalt																	2.5	46	30.5	48.1373	7.66308	8.73734	2.53231	0.644412	2.72732	0.408388	1.25262
146	26−72	10.1016/j.epsl.2015.06.005	DEPLETED COMPONENTS IN THE SOURCE OF HOTSPOT MAGMAS: EVIDENCE FROM THE NINETYEAST RIDGE (KERGUELEN)	EARTH PLANET. SCI. LETT.	FREY, F. A.; NOBRE SILVA, I. G.; HUANG, SHICHUN; PRINGLE, M. S.; MELENEY, P.; WEIS, D.	KNOX06	-17.99	88.76	54.718	Ninetyeast Ridge	Volcanic	Basalt																	5.9	76	28.9	48.3673	5.7435	9.48423	3.00412	0.720559	2.86327	0.448164	2.01899
147	26−86A	10.1016/j.epsl.2015.06.005	DEPLETED COMPONENTS IN THE SOURCE OF HOTSPOT MAGMAS: EVIDENCE FROM THE NINETYEAST RIDGE (KERGUELEN)	EARTH PLANET. SCI. LETT.	FREY, F. A.; NOBRE SILVA, I. G.; HUANG, SHICHUN; PRINGLE, M. S.; MELENEY, P.; WEIS, D.	KNOX06	-17.99	88.76	54.718	Ninetyeast Ridge	Volcanic	Basalt																	2.2	39	18.4	43.3579	2.01825	4.48556	1.61834	0.432441	1.86784	0.281058	1.07314
148	27−1	10.1016/j.epsl.2015.06.005	DEPLETED COMPONENTS IN THE SOURCE OF HOTSPOT MAGMAS: EVIDENCE FROM THE NINETYEAST RIDGE (KERGUELEN)	EARTH PLANET. SCI. LETT.	FREY, F. A.; NOBRE SILVA, I. G.; HUANG, SHICHUN; PRINGLE, M. S.; MELENEY, P.; WEIS, D.	KNOX06	-19.34	88.73	53.4459	Ninetyeast Ridge	Volcanic	Basalt																	34.9	205	24.7	30.01	18.73	20.26	4.26	0.69	2.15	0.32	4.22
149	27−6	10.1016/j.epsl.2015.06.005	DEPLETED COMPONENTS IN THE SOURCE OF HOTSPOT MAGMAS: EVIDENCE FROM THE NINETYEAST RIDGE (KERGUELEN)	EARTH PLANET. SCI. LETT.	FREY, F. A.; NOBRE SILVA, I. G.; HUANG, SHICHUN; PRINGLE, M. S.; MELENEY, P.; WEIS, D.	KNOX06	-19.34	88.73	53.4459	Ninetyeast Ridge	Volcanic	Basalt																	44	253	24.6	24.93	26.54	25.19	5.06	0.74	2.12	0.31	4.97
150	27−35	10.1016/j.epsl.2015.06.005	DEPLETED COMPONENTS IN THE SOURCE OF HOTSPOT MAGMAS: EVIDENCE FROM THE NINETYEAST RIDGE (KERGUELEN)	EARTH PLANET. SCI. LETT.	FREY, F. A.; NOBRE SILVA, I. G.; HUANG, SHICHUN; PRINGLE, M. S.; MELENEY, P.; WEIS, D.	KNOX06	-19.34	88.73	53.4459	Ninetyeast Ridge	Volcanic	Basalt																	41	237	21.9	27.84	17.44	21.64	4.65	0.69	2.03	0.29	4.88
151	27−37	10.1016/j.epsl.2015.06.005	DEPLETED COMPONENTS IN THE SOURCE OF HOTSPOT MAGMAS: EVIDENCE FROM THE NINETYEAST RIDGE (KERGUELEN)	EARTH PLANET. SCI. LETT.	FREY, F. A.; NOBRE SILVA, I. G.; HUANG, SHICHUN; PRINGLE, M. S.; MELENEY, P.; WEIS, D.	KNOX06	-19.34	88.73	53.4459	Ninetyeast Ridge	Volcanic	Basalt																	41	234	23.8	27.37	25.23	25.08	5.19	0.77	2.16	0.32	5.02
152	27−69	10.1016/j.epsl.2015.06.005	DEPLETED COMPONENTS IN THE SOURCE OF HOTSPOT MAGMAS: EVIDENCE FROM THE NINETYEAST RIDGE (KERGUELEN)	EARTH PLANET. SCI. LETT.	FREY, F. A.; NOBRE SILVA, I. G.; HUANG, SHICHUN; PRINGLE, M. S.; MELENEY, P.; WEIS, D.	KNOX06	-19.34	88.73	53.4459	Ninetyeast Ridge	Volcanic	Basalt																	32.1	189	22	28.72	17.35	19.15	4.16	0.68	2.08	0.3	4.03
153	27−78	10.1016/j.epsl.2015.06.005	DEPLETED COMPONENTS IN THE SOURCE OF HOTSPOT MAGMAS: EVIDENCE FROM THE NINETYEAST RIDGE (KERGUELEN)	EARTH PLANET. SCI. LETT.	FREY, F. A.; NOBRE SILVA, I. G.; HUANG, SHICHUN; PRINGLE, M. S.; MELENEY, P.; WEIS, D.	KNOX06	-19.34	88.73	53.4459	Ninetyeast Ridge	Volcanic	Basalt																	46.9	265	25.8	24.69	26.71	25.49	5.19	0.8	2.25	0.33	5.34
154	27−90	10.1016/j.epsl.2015.06.005	DEPLETED COMPONENTS IN THE SOURCE OF HOTSPOT MAGMAS: EVIDENCE FROM THE NINETYEAST RIDGE (KERGUELEN)	EARTH PLANET. SCI. LETT.	FREY, F. A.; NOBRE SILVA, I. G.; HUANG, SHICHUN; PRINGLE, M. S.; MELENEY, P.; WEIS, D.	KNOX06	-19.34	88.73	53.4459	Ninetyeast Ridge	Volcanic	Basalt																	38.6	223	21.6	25.65	18.83	20.33	4.4	0.68	2.04	0.31	4.57
155	27−98	10.1016/j.epsl.2015.06.005	DEPLETED COMPONENTS IN THE SOURCE OF HOTSPOT MAGMAS: EVIDENCE FROM THE NINETYEAST RIDGE (KERGUELEN)	EARTH PLANET. SCI. LETT.	FREY, F. A.; NOBRE SILVA, I. G.; HUANG, SHICHUN; PRINGLE, M. S.; MELENEY, P.; WEIS, D.	KNOX06	-19.34	88.73	53.4459	Ninetyeast Ridge	Volcanic	Basalt																	30.4	179	20.7	29.23	17.1	18.49	4.06	0.64	1.9	0.29	3.88
156	27−100	10.1016/j.epsl.2015.06.005	DEPLETED COMPONENTS IN THE SOURCE OF HOTSPOT MAGMAS: EVIDENCE FROM THE NINETYEAST RIDGE (KERGUELEN)	EARTH PLANET. SCI. LETT.	FREY, F. A.; NOBRE SILVA, I. G.; HUANG, SHICHUN; PRINGLE, M. S.; MELENEY, P.; WEIS, D.	KNOX06	-19.34	88.73	53.4459	Ninetyeast Ridge	Volcanic	Basalt																	37.7	215	19.7	24.74	21.56	21.81	4.47	0.69	1.86	0.27	4.66
157	27−108	10.1016/j.epsl.2015.06.005	DEPLETED COMPONENTS IN THE SOURCE OF HOTSPOT MAGMAS: EVIDENCE FROM THE NINETYEAST RIDGE (KERGUELEN)	EARTH PLANET. SCI. LETT.	FREY, F. A.; NOBRE SILVA, I. G.; HUANG, SHICHUN; PRINGLE, M. S.; MELENEY, P.; WEIS, D.	KNOX06	-19.34	88.73	53.4459	Ninetyeast Ridge	Volcanic	Basalt																	32.4	189	24.5	30.25	19.53	19.73	4.3	0.71	2.19	0.34	4.1
158	28−3	10.1016/j.epsl.2015.06.005	DEPLETED COMPONENTS IN THE SOURCE OF HOTSPOT MAGMAS: EVIDENCE FROM THE NINETYEAST RIDGE (KERGUELEN)	EARTH PLANET. SCI. LETT.	FREY, F. A.; NOBRE SILVA, I. G.; HUANG, SHICHUN; PRINGLE, M. S.; MELENEY, P.; WEIS, D.	KNOX06	-19.64	88.66	53.1632	Ninetyeast Ridge	Volcanic	Basalt																	6.3	95	25.6	51.62	5.33	10.6	3.32	0.7	2.42	0.37	2.46
159	28−27	10.1016/j.epsl.2015.06.005	DEPLETED COMPONENTS IN THE SOURCE OF HOTSPOT MAGMAS: EVIDENCE FROM THE NINETYEAST RIDGE (KERGUELEN)	EARTH PLANET. SCI. LETT.	FREY, F. A.; NOBRE SILVA, I. G.; HUANG, SHICHUN; PRINGLE, M. S.; MELENEY, P.; WEIS, D.	KNOX06	-19.64	88.66	53.1632	Ninetyeast Ridge	Volcanic	Basalt																	6.2	97	26.4	48.78	5.73	11.53	3.63	0.77	2.62	0.38	2.62
160	28−30	10.1016/j.epsl.2015.06.005	DEPLETED COMPONENTS IN THE SOURCE OF HOTSPOT MAGMAS: EVIDENCE FROM THE NINETYEAST RIDGE (KERGUELEN)	EARTH PLANET. SCI. LETT.	FREY, F. A.; NOBRE SILVA, I. G.; HUANG, SHICHUN; PRINGLE, M. S.; MELENEY, P.; WEIS, D.	KNOX06	-19.64	88.66	53.1632	Ninetyeast Ridge	Volcanic	Basalt																	11	133	33.8	44.64	8.92	15.54	4.45	0.96	3.39	0.51	3.51
161	28−31	10.1016/j.epsl.2015.06.005	DEPLETED COMPONENTS IN THE SOURCE OF HOTSPOT MAGMAS: EVIDENCE FROM THE NINETYEAST RIDGE (KERGUELEN)	EARTH PLANET. SCI. LETT.	FREY, F. A.; NOBRE SILVA, I. G.; HUANG, SHICHUN; PRINGLE, M. S.; MELENEY, P.; WEIS, D.	KNOX06	-19.64	88.66	53.1632	Ninetyeast Ridge	Volcanic	Basalt																	10.2	121	32.2	42.55	8.29	14.13	4.08	0.86	3.17	0.46	3.04
162	28−33	10.1016/j.epsl.2015.06.005	DEPLETED COMPONENTS IN THE SOURCE OF HOTSPOT MAGMAS: EVIDENCE FROM THE NINETYEAST RIDGE (KERGUELEN)	EARTH PLANET. SCI. LETT.	FREY, F. A.; NOBRE SILVA, I. G.; HUANG, SHICHUN; PRINGLE, M. S.; MELENEY, P.; WEIS, D.	KNOX06	-19.64	88.66	53.1632	Ninetyeast Ridge	Volcanic	Basalt																	8.4	102	27.8	43.08	6.67	11.32	3.27	0.72	2.77	0.42	2.6
163	28−33 dup	10.1016/j.epsl.2015.06.005	DEPLETED COMPONENTS IN THE SOURCE OF HOTSPOT MAGMAS: EVIDENCE FROM THE NINETYEAST RIDGE (KERGUELEN)	EARTH PLANET. SCI. LETT.	FREY, F. A.; NOBRE SILVA, I. G.; HUANG, SHICHUN; PRINGLE, M. S.; MELENEY, P.; WEIS, D.	KNOX06	-19.64	88.66	53.1632	Ninetyeast Ridge	Volcanic	Basalt																	8.4	102	27.8	43.08	6.67	11.32	3.27	0.72	2.77	0.42	2.6
164	28−35	10.1016/j.epsl.2015.06.005	DEPLETED COMPONENTS IN THE SOURCE OF HOTSPOT MAGMAS: EVIDENCE FROM THE NINETYEAST RIDGE (KERGUELEN)	EARTH PLANET. SCI. LETT.	FREY, F. A.; NOBRE SILVA, I. G.; HUANG, SHICHUN; PRINGLE, M. S.; MELENEY, P.; WEIS, D.	KNOX06	-19.64	88.66	53.1632	Ninetyeast Ridge	Volcanic	Basalt																	6.6	101	28.3	47.74	5.86	11.43	3.53	0.76	2.61	0.4	2.61
165	28−42	10.1016/j.epsl.2015.06.005	DEPLETED COMPONENTS IN THE SOURCE OF HOTSPOT MAGMAS: EVIDENCE FROM THE NINETYEAST RIDGE (KERGUELEN)	EARTH PLANET. SCI. LETT.	FREY, F. A.; NOBRE SILVA, I. G.; HUANG, SHICHUN; PRINGLE, M. S.; MELENEY, P.; WEIS, D.	KNOX06	-19.64	88.66	53.1632	Ninetyeast Ridge	Volcanic	Basalt																	6.6	112	31.5	47.22	5.57	12.04	3.79	0.84	2.95	0.44	2.82
166	28−46	10.1016/j.epsl.2015.06.005	DEPLETED COMPONENTS IN THE SOURCE OF HOTSPOT MAGMAS: EVIDENCE FROM THE NINETYEAST RIDGE (KERGUELEN)	EARTH PLANET. SCI. LETT.	FREY, F. A.; NOBRE SILVA, I. G.; HUANG, SHICHUN; PRINGLE, M. S.; MELENEY, P.; WEIS, D.	KNOX06	-19.64	88.66	53.1632	Ninetyeast Ridge	Volcanic	Basalt																	6	105	29.7	46.62	5.25	11.03	3.57	0.79	2.78	0.42	2.65
167	29−1a	10.1016/j.epsl.2015.06.005	DEPLETED COMPONENTS IN THE SOURCE OF HOTSPOT MAGMAS: EVIDENCE FROM THE NINETYEAST RIDGE (KERGUELEN)	EARTH PLANET. SCI. LETT.	FREY, F. A.; NOBRE SILVA, I. G.; HUANG, SHICHUN; PRINGLE, M. S.; MELENEY, P.; WEIS, D.	KNOX06	-20	88	52.824	Ninetyeast Ridge	Volcanic	Basalt																				50.26	5.92	10.21	3.21	0.85	3.29	0.49	1.63
168	30−2	10.1016/j.epsl.2015.06.005	DEPLETED COMPONENTS IN THE SOURCE OF HOTSPOT MAGMAS: EVIDENCE FROM THE NINETYEAST RIDGE (KERGUELEN)	EARTH PLANET. SCI. LETT.	FREY, F. A.; NOBRE SILVA, I. G.; HUANG, SHICHUN; PRINGLE, M. S.; MELENEY, P.; WEIS, D.	KNOX06	-22.38	87.04	50.5813	Ninetyeast Ridge	Volcanic	Basalt																	21.8	229	35	35.59	19.77	28.57	6.95	1.19	3.16	0.46	5.43
169	30−4	10.1016/j.epsl.2015.06.005	DEPLETED COMPONENTS IN THE SOURCE OF HOTSPOT MAGMAS: EVIDENCE FROM THE NINETYEAST RIDGE (KERGUELEN)	EARTH PLANET. SCI. LETT.	FREY, F. A.; NOBRE SILVA, I. G.; HUANG, SHICHUN; PRINGLE, M. S.; MELENEY, P.; WEIS, D.	KNOX06	-22.38	87.04	50.5813	Ninetyeast Ridge	Volcanic	Basalt																	13.2	139	24.4	41.57	12.18	17.35	4.45	0.77	2.2	0.33	3.35
170	30−5	10.1016/j.epsl.2015.06.005	DEPLETED COMPONENTS IN THE SOURCE OF HOTSPOT MAGMAS: EVIDENCE FROM THE NINETYEAST RIDGE (KERGUELEN)	EARTH PLANET. SCI. LETT.	FREY, F. A.; NOBRE SILVA, I. G.; HUANG, SHICHUN; PRINGLE, M. S.; MELENEY, P.; WEIS, D.	KNOX06	-22.38	87.04	50.5813	Ninetyeast Ridge	Volcanic	Basalt																	14.2	180	38.1	42.5	13.45	20.99	5.61	1.04	3.38	0.5	4.29
171	30−7	10.1016/j.epsl.2015.06.005	DEPLETED COMPONENTS IN THE SOURCE OF HOTSPOT MAGMAS: EVIDENCE FROM THE NINETYEAST RIDGE (KERGUELEN)	EARTH PLANET. SCI. LETT.	FREY, F. A.; NOBRE SILVA, I. G.; HUANG, SHICHUN; PRINGLE, M. S.; MELENEY, P.; WEIS, D.	KNOX06	-22.38	87.04	50.5813	Ninetyeast Ridge	Volcanic	Basalt																	12.5	134	26.9	40.05	13.05	17.05	4.26	0.77	2.21	0.33	3.15
172	30−9	10.1016/j.epsl.2015.06.005	DEPLETED COMPONENTS IN THE SOURCE OF HOTSPOT MAGMAS: EVIDENCE FROM THE NINETYEAST RIDGE (KERGUELEN)	EARTH PLANET. SCI. LETT.	FREY, F. A.; NOBRE SILVA, I. G.; HUANG, SHICHUN; PRINGLE, M. S.; MELENEY, P.; WEIS, D.	KNOX06	-22.38	87.04	50.5813	Ninetyeast Ridge	Volcanic	Basalt																	8	105	23.8	45.39	7.4	12.37	3.53	0.7	2.21	0.34	2.59
173	30−10	10.1016/j.epsl.2015.06.005	DEPLETED COMPONENTS IN THE SOURCE OF HOTSPOT MAGMAS: EVIDENCE FROM THE NINETYEAST RIDGE (KERGUELEN)	EARTH PLANET. SCI. LETT.	FREY, F. A.; NOBRE SILVA, I. G.; HUANG, SHICHUN; PRINGLE, M. S.; MELENEY, P.; WEIS, D.	KNOX06	-22.38	87.04	50.5813	Ninetyeast Ridge	Volcanic	Basalt																	8	106	23.2	47.85	7.27	12.72	3.59	0.68	2.07	0.31	2.66
174	30−18	10.1016/j.epsl.2015.06.005	DEPLETED COMPONENTS IN THE SOURCE OF HOTSPOT MAGMAS: EVIDENCE FROM THE NINETYEAST RIDGE (KERGUELEN)	EARTH PLANET. SCI. LETT.	FREY, F. A.; NOBRE SILVA, I. G.; HUANG, SHICHUN; PRINGLE, M. S.; MELENEY, P.; WEIS, D.	KNOX06	-22.38	87.04	50.5813	Ninetyeast Ridge	Volcanic	Basalt																	6.8	82	22.6
175	30−23	10.1016/j.epsl.2015.06.005	DEPLETED COMPONENTS IN THE SOURCE OF HOTSPOT MAGMAS: EVIDENCE FROM THE NINETYEAST RIDGE (KERGUELEN)	EARTH PLANET. SCI. LETT.	FREY, F. A.; NOBRE SILVA, I. G.; HUANG, SHICHUN; PRINGLE, M. S.; MELENEY, P.; WEIS, D.	KNOX06	-22.38	87.04	50.5813	Ninetyeast Ridge	Volcanic	Basalt																	6.8	94	28.4	52.29	7.01	11.36	3.48	0.77	2.61	0.39	2.55
176	30−24	10.1016/j.epsl.2015.06.005	DEPLETED COMPONENTS IN THE SOURCE OF HOTSPOT MAGMAS: EVIDENCE FROM THE NINETYEAST RIDGE (KERGUELEN)	EARTH PLANET. SCI. LETT.	FREY, F. A.; NOBRE SILVA, I. G.; HUANG, SHICHUN; PRINGLE, M. S.; MELENEY, P.; WEIS, D.	KNOX06	-22.38	87.04	50.5813	Ninetyeast Ridge	Volcanic	Basalt																	4.7	66	17.9	39.37	4.41	7.78	2.39	0.52	1.8	0.27	1.81
177	30−26	10.1016/j.epsl.2015.06.005	DEPLETED COMPONENTS IN THE SOURCE OF HOTSPOT MAGMAS: EVIDENCE FROM THE NINETYEAST RIDGE (KERGUELEN)	EARTH PLANET. SCI. LETT.	FREY, F. A.; NOBRE SILVA, I. G.; HUANG, SHICHUN; PRINGLE, M. S.; MELENEY, P.; WEIS, D.	KNOX06	-22.38	87.04	50.5813	Ninetyeast Ridge	Volcanic	Basalt																	3.6	54	15	34.75	3.29	6.34	1.97	0.42	1.48	0.23	1.43
178	30−27A	10.1016/j.epsl.2015.06.005	DEPLETED COMPONENTS IN THE SOURCE OF HOTSPOT MAGMAS: EVIDENCE FROM THE NINETYEAST RIDGE (KERGUELEN)	EARTH PLANET. SCI. LETT.	FREY, F. A.; NOBRE SILVA, I. G.; HUANG, SHICHUN; PRINGLE, M. S.; MELENEY, P.; WEIS, D.	KNOX06	-22.38	87.04	50.5813	Ninetyeast Ridge	Volcanic	Basalt																	3.8	56	17.7	35.27	4.36	6.7	2.08	0.45	1.7	0.26	1.55
179	30−31	10.1016/j.epsl.2015.06.005	DEPLETED COMPONENTS IN THE SOURCE OF HOTSPOT MAGMAS: EVIDENCE FROM THE NINETYEAST RIDGE (KERGUELEN)	EARTH PLANET. SCI. LETT.	FREY, F. A.; NOBRE SILVA, I. G.; HUANG, SHICHUN; PRINGLE, M. S.; MELENEY, P.; WEIS, D.	KNOX06	-22.38	87.04	50.5813	Ninetyeast Ridge	Volcanic	Basalt																	3.9	57	19	35.42	4.55	7.56	2.26	0.5	1.77	0.26	1.54
180	30−32	10.1016/j.epsl.2015.06.005	DEPLETED COMPONENTS IN THE SOURCE OF HOTSPOT MAGMAS: EVIDENCE FROM THE NINETYEAST RIDGE (KERGUELEN)	EARTH PLANET. SCI. LETT.	FREY, F. A.; NOBRE SILVA, I. G.; HUANG, SHICHUN; PRINGLE, M. S.; MELENEY, P.; WEIS, D.	KNOX06	-22.38	87.04	50.5813	Ninetyeast Ridge	Volcanic	Basalt																	6.3	82	20.8	37.29	6.02	10.11	2.92	0.58	2.05	0.32	2.11
181	30−33	10.1016/j.epsl.2015.06.005	DEPLETED COMPONENTS IN THE SOURCE OF HOTSPOT MAGMAS: EVIDENCE FROM THE NINETYEAST RIDGE (KERGUELEN)	EARTH PLANET. SCI. LETT.	FREY, F. A.; NOBRE SILVA, I. G.; HUANG, SHICHUN; PRINGLE, M. S.; MELENEY, P.; WEIS, D.	KNOX06	-22.38	87.04	50.5813	Ninetyeast Ridge	Volcanic	Basalt																	6.7	94	25.9	49.85	5.72	10.66	3.31	0.73	2.48	0.36	2.46
182	30−35	10.1016/j.epsl.2015.06.005	DEPLETED COMPONENTS IN THE SOURCE OF HOTSPOT MAGMAS: EVIDENCE FROM THE NINETYEAST RIDGE (KERGUELEN)	EARTH PLANET. SCI. LETT.	FREY, F. A.; NOBRE SILVA, I. G.; HUANG, SHICHUN; PRINGLE, M. S.; MELENEY, P.; WEIS, D.	KNOX06	-22.38	87.04	50.5813	Ninetyeast Ridge	Volcanic	Basalt																	3.8	56	20.3	34.12	6.22	7.27	2.14	0.47	1.71	0.27	1.54
183	31−1	10.1016/j.epsl.2015.06.005	DEPLETED COMPONENTS IN THE SOURCE OF HOTSPOT MAGMAS: EVIDENCE FROM THE NINETYEAST RIDGE (KERGUELEN)	EARTH PLANET. SCI. LETT.	FREY, F. A.; NOBRE SILVA, I. G.; HUANG, SHICHUN; PRINGLE, M. S.; MELENEY, P.; WEIS, D.	KNOX06	-23.76	86.82	49.281	Ninetyeast Ridge	Volcanic	Basalt																	13.7	148	29.4	36.7	11.33	18.01	4.77	0.92	2.83	0.41	3.71
184	31−2	10.1016/j.epsl.2015.06.005	DEPLETED COMPONENTS IN THE SOURCE OF HOTSPOT MAGMAS: EVIDENCE FROM THE NINETYEAST RIDGE (KERGUELEN)	EARTH PLANET. SCI. LETT.	FREY, F. A.; NOBRE SILVA, I. G.; HUANG, SHICHUN; PRINGLE, M. S.; MELENEY, P.; WEIS, D.	KNOX06	-23.76	86.82	49.281	Ninetyeast Ridge	Volcanic	Basalt																	7.9	94	17.9	39.79	7.4	11.64	3.2	0.6	1.71	0.25	2.3
185	31−6	10.1016/j.epsl.2015.06.005	DEPLETED COMPONENTS IN THE SOURCE OF HOTSPOT MAGMAS: EVIDENCE FROM THE NINETYEAST RIDGE (KERGUELEN)	EARTH PLANET. SCI. LETT.	FREY, F. A.; NOBRE SILVA, I. G.; HUANG, SHICHUN; PRINGLE, M. S.; MELENEY, P.; WEIS, D.	KNOX06	-23.76	86.82	49.281	Ninetyeast Ridge	Volcanic	Basalt																	7.3	87	18.4	36.41	6.82	11.02	3.07	0.58	1.66	0.23	2.13
186	31−13	10.1016/j.epsl.2015.06.005	DEPLETED COMPONENTS IN THE SOURCE OF HOTSPOT MAGMAS: EVIDENCE FROM THE NINETYEAST RIDGE (KERGUELEN)	EARTH PLANET. SCI. LETT.	FREY, F. A.; NOBRE SILVA, I. G.; HUANG, SHICHUN; PRINGLE, M. S.; MELENEY, P.; WEIS, D.	KNOX06	-23.76	86.82	49.281	Ninetyeast Ridge	Volcanic	Basalt																	6.9	84	17.1	40.29	6.64	10.5	2.9	0.55	1.51	0.23	2.08
187	32−3	10.1016/j.epsl.2015.06.005	DEPLETED COMPONENTS IN THE SOURCE OF HOTSPOT MAGMAS: EVIDENCE FROM THE NINETYEAST RIDGE (KERGUELEN)	EARTH PLANET. SCI. LETT.	FREY, F. A.; NOBRE SILVA, I. G.; HUANG, SHICHUN; PRINGLE, M. S.; MELENEY, P.; WEIS, D.	KNOX06	-25.76	87.9	47.3964	Ninetyeast Ridge	Volcanic	Basalt																				44.59	4.65	9.36	2.85	0.64	2.3	0.32	2.08
188	32−5	10.1016/j.epsl.2015.06.005	DEPLETED COMPONENTS IN THE SOURCE OF HOTSPOT MAGMAS: EVIDENCE FROM THE NINETYEAST RIDGE (KERGUELEN)	EARTH PLANET. SCI. LETT.	FREY, F. A.; NOBRE SILVA, I. G.; HUANG, SHICHUN; PRINGLE, M. S.; MELENEY, P.; WEIS, D.	KNOX06	-25.76	87.9	47.3964	Ninetyeast Ridge	Volcanic	Basalt																	14.1	199	42.2	38.12	12.41	21.43	5.98	1.2	4.14	0.6	4.74
189	32−29	10.1016/j.epsl.2015.06.005	DEPLETED COMPONENTS IN THE SOURCE OF HOTSPOT MAGMAS: EVIDENCE FROM THE NINETYEAST RIDGE (KERGUELEN)	EARTH PLANET. SCI. LETT.	FREY, F. A.; NOBRE SILVA, I. G.; HUANG, SHICHUN; PRINGLE, M. S.; MELENEY, P.; WEIS, D.	KNOX06	-25.76	87.9	47.3964	Ninetyeast Ridge	Volcanic	Basalt																	11.9	154	45.4	35.55	10.24	17.86	5.44	1.17	4.37	0.7	3.64
190	32−35	10.1016/j.epsl.2015.06.005	DEPLETED COMPONENTS IN THE SOURCE OF HOTSPOT MAGMAS: EVIDENCE FROM THE NINETYEAST RIDGE (KERGUELEN)	EARTH PLANET. SCI. LETT.	FREY, F. A.; NOBRE SILVA, I. G.; HUANG, SHICHUN; PRINGLE, M. S.; MELENEY, P.; WEIS, D.	KNOX06	-25.76	87.9	47.3964	Ninetyeast Ridge	Volcanic	Basalt																	5.4	85	23.3	36.67	5.31	9.32	3.02	0.65	2.35	0.35	2.17
191	32−38	10.1016/j.epsl.2015.06.005	DEPLETED COMPONENTS IN THE SOURCE OF HOTSPOT MAGMAS: EVIDENCE FROM THE NINETYEAST RIDGE (KERGUELEN)	EARTH PLANET. SCI. LETT.	FREY, F. A.; NOBRE SILVA, I. G.; HUANG, SHICHUN; PRINGLE, M. S.; MELENEY, P.; WEIS, D.	KNOX06	-25.76	87.9	47.3964	Ninetyeast Ridge	Volcanic	Basalt																	5	79	24.4	47.77	5.16	9.69	3	0.67	2.41	0.37	2.2
192	32−38 dup	10.1016/j.epsl.2015.06.005	DEPLETED COMPONENTS IN THE SOURCE OF HOTSPOT MAGMAS: EVIDENCE FROM THE NINETYEAST RIDGE (KERGUELEN)	EARTH PLANET. SCI. LETT.	FREY, F. A.; NOBRE SILVA, I. G.; HUANG, SHICHUN; PRINGLE, M. S.; MELENEY, P.; WEIS, D.	KNOX06	-25.76	87.9	47.3964	Ninetyeast Ridge	Volcanic	Basalt																	5	79	24.4	47.77	5.16	9.69	3	0.67	2.41	0.37	2.2
193	32−43	10.1016/j.epsl.2015.06.005	DEPLETED COMPONENTS IN THE SOURCE OF HOTSPOT MAGMAS: EVIDENCE FROM THE NINETYEAST RIDGE (KERGUELEN)	EARTH PLANET. SCI. LETT.	FREY, F. A.; NOBRE SILVA, I. G.; HUANG, SHICHUN; PRINGLE, M. S.; MELENEY, P.; WEIS, D.	KNOX06	-25.76	87.9	47.3964	Ninetyeast Ridge	Volcanic	Basalt																	9.4	126	38.7	51.29	7.55	14.68	4.57	0.98	3.29	0.49	3.08
194	32−45	10.1016/j.epsl.2015.06.005	DEPLETED COMPONENTS IN THE SOURCE OF HOTSPOT MAGMAS: EVIDENCE FROM THE NINETYEAST RIDGE (KERGUELEN)	EARTH PLANET. SCI. LETT.	FREY, F. A.; NOBRE SILVA, I. G.; HUANG, SHICHUN; PRINGLE, M. S.; MELENEY, P.; WEIS, D.	KNOX06	-25.76	87.9	47.3964	Ninetyeast Ridge	Volcanic	Basalt																	83.7	439	39.1	21.5	65.76	57.9	10.82	1.47	3.3	0.46	9.5
195	32−45 dup	10.1016/j.epsl.2015.06.005	DEPLETED COMPONENTS IN THE SOURCE OF HOTSPOT MAGMAS: EVIDENCE FROM THE NINETYEAST RIDGE (KERGUELEN)	EARTH PLANET. SCI. LETT.	FREY, F. A.; NOBRE SILVA, I. G.; HUANG, SHICHUN; PRINGLE, M. S.; MELENEY, P.; WEIS, D.	KNOX06	-25.76	87.9	47.3964	Ninetyeast Ridge	Volcanic	Basalt																	83.7	439	39.1	21.5	65.76	57.9	10.82	1.47	3.3	0.46	9.5
196	32−48	10.1016/j.epsl.2015.06.005	DEPLETED COMPONENTS IN THE SOURCE OF HOTSPOT MAGMAS: EVIDENCE FROM THE NINETYEAST RIDGE (KERGUELEN)	EARTH PLANET. SCI. LETT.	FREY, F. A.; NOBRE SILVA, I. G.; HUANG, SHICHUN; PRINGLE, M. S.; MELENEY, P.; WEIS, D.	KNOX06	-25.76	87.9	47.3964	Ninetyeast Ridge	Volcanic	Basalt																	4.9	71	23.3	46.33	4.01	9.03	2.99	0.64	2.24	0.33	1.98
197	32−49	10.1016/j.epsl.2015.06.005	DEPLETED COMPONENTS IN THE SOURCE OF HOTSPOT MAGMAS: EVIDENCE FROM THE NINETYEAST RIDGE (KERGUELEN)	EARTH PLANET. SCI. LETT.	FREY, F. A.; NOBRE SILVA, I. G.; HUANG, SHICHUN; PRINGLE, M. S.; MELENEY, P.; WEIS, D.	KNOX06	-25.76	87.9	47.3964	Ninetyeast Ridge	Volcanic	Basalt																	7.5	95	22.1	50	5.58	10.72	3.16	0.66	1.98	0.29	2.48
198	32−51	10.1016/j.epsl.2015.06.005	DEPLETED COMPONENTS IN THE SOURCE OF HOTSPOT MAGMAS: EVIDENCE FROM THE NINETYEAST RIDGE (KERGUELEN)	EARTH PLANET. SCI. LETT.	FREY, F. A.; NOBRE SILVA, I. G.; HUANG, SHICHUN; PRINGLE, M. S.; MELENEY, P.; WEIS, D.	KNOX06	-25.76	87.9	47.3964	Ninetyeast Ridge	Volcanic	Basalt																	6.3	87	24.9	43.92	6.12	10.82	3.31	0.71	2.39	0.36	2.24
199	32−53	10.1016/j.epsl.2015.06.005	DEPLETED COMPONENTS IN THE SOURCE OF HOTSPOT MAGMAS: EVIDENCE FROM THE NINETYEAST RIDGE (KERGUELEN)	EARTH PLANET. SCI. LETT.	FREY, F. A.; NOBRE SILVA, I. G.; HUANG, SHICHUN; PRINGLE, M. S.; MELENEY, P.; WEIS, D.	KNOX06	-25.76	87.9	47.3964	Ninetyeast Ridge	Volcanic	Basalt																	6.8	96	19.9	48.83	6.33	9.86	2.8	0.58	1.94	0.28	2.43
200	32−54	10.1016/j.epsl.2015.06.005	DEPLETED COMPONENTS IN THE SOURCE OF HOTSPOT MAGMAS: EVIDENCE FROM THE NINETYEAST RIDGE (KERGUELEN)	EARTH PLANET. SCI. LETT.	FREY, F. A.; NOBRE SILVA, I. G.; HUANG, SHICHUN; PRINGLE, M. S.; MELENEY, P.; WEIS, D.	KNOX06	-25.76	87.9	47.3964	Ninetyeast Ridge	Volcanic	Basalt																	5.4	76	23.3	48.89	5.34	9.25	2.81	0.62	2.23	0.33	1.98
201	32−59	10.1016/j.epsl.2015.06.005	DEPLETED COMPONENTS IN THE SOURCE OF HOTSPOT MAGMAS: EVIDENCE FROM THE NINETYEAST RIDGE (KERGUELEN)	EARTH PLANET. SCI. LETT.	FREY, F. A.; NOBRE SILVA, I. G.; HUANG, SHICHUN; PRINGLE, M. S.; MELENEY, P.; WEIS, D.	KNOX06	-25.76	87.9	47.3964	Ninetyeast Ridge	Volcanic	Basalt																	9	119	30.4	43.2	8.17	13.63	3.97	0.82	2.94	0.45	2.97
202	32−66	10.1016/j.epsl.2015.06.005	DEPLETED COMPONENTS IN THE SOURCE OF HOTSPOT MAGMAS: EVIDENCE FROM THE NINETYEAST RIDGE (KERGUELEN)	EARTH PLANET. SCI. LETT.	FREY, F. A.; NOBRE SILVA, I. G.; HUANG, SHICHUN; PRINGLE, M. S.; MELENEY, P.; WEIS, D.	KNOX06	-25.76	87.9	47.3964	Ninetyeast Ridge	Volcanic	Basalt																	5.8	76	18.5	50.95	4.34	9.08	2.87	0.61	1.87	0.27	2.15
203	33−1	10.1016/j.epsl.2015.06.005	DEPLETED COMPONENTS IN THE SOURCE OF HOTSPOT MAGMAS: EVIDENCE FROM THE NINETYEAST RIDGE (KERGUELEN)	EARTH PLANET. SCI. LETT.	FREY, F. A.; NOBRE SILVA, I. G.; HUANG, SHICHUN; PRINGLE, M. S.; MELENEY, P.; WEIS, D.	KNOX06	-25.79	88.67	47.3681	Ninetyeast Ridge	Volcanic	Basalt																	6.5	81	30.9	46.62	3.99	9.41	3.08	0.76	2.85	0.43	2.01
204	33−6	10.1016/j.epsl.2015.06.005	DEPLETED COMPONENTS IN THE SOURCE OF HOTSPOT MAGMAS: EVIDENCE FROM THE NINETYEAST RIDGE (KERGUELEN)	EARTH PLANET. SCI. LETT.	FREY, F. A.; NOBRE SILVA, I. G.; HUANG, SHICHUN; PRINGLE, M. S.; MELENEY, P.; WEIS, D.	KNOX06	-25.79	88.67	47.3681	Ninetyeast Ridge	Volcanic	Basalt																	16.1	88	20.9	39.75	10.09	11.59	2.78	0.54	1.96	0.3	1.92
205	33−9	10.1016/j.epsl.2015.06.005	DEPLETED COMPONENTS IN THE SOURCE OF HOTSPOT MAGMAS: EVIDENCE FROM THE NINETYEAST RIDGE (KERGUELEN)	EARTH PLANET. SCI. LETT.	FREY, F. A.; NOBRE SILVA, I. G.; HUANG, SHICHUN; PRINGLE, M. S.; MELENEY, P.; WEIS, D.	KNOX06	-25.79	88.67	47.3681	Ninetyeast Ridge	Volcanic	Basalt																	16.4	186	59.2	43.41	11.85	20.66	6.42	1.47	6.04	0.92	4.82
206	33−10	10.1016/j.epsl.2015.06.005	DEPLETED COMPONENTS IN THE SOURCE OF HOTSPOT MAGMAS: EVIDENCE FROM THE NINETYEAST RIDGE (KERGUELEN)	EARTH PLANET. SCI. LETT.	FREY, F. A.; NOBRE SILVA, I. G.; HUANG, SHICHUN; PRINGLE, M. S.; MELENEY, P.; WEIS, D.	KNOX06	-25.79	88.67	47.3681	Ninetyeast Ridge	Volcanic	Basalt																	9.8	106	32.8	45.38	6.74	11.06	3.48	0.84	3.5	0.53	2.74
207	33−11	10.1016/j.epsl.2015.06.005	DEPLETED COMPONENTS IN THE SOURCE OF HOTSPOT MAGMAS: EVIDENCE FROM THE NINETYEAST RIDGE (KERGUELEN)	EARTH PLANET. SCI. LETT.	FREY, F. A.; NOBRE SILVA, I. G.; HUANG, SHICHUN; PRINGLE, M. S.; MELENEY, P.; WEIS, D.	KNOX06	-25.79	88.67	47.3681	Ninetyeast Ridge	Volcanic	Basalt																	12.9	143	35	49.65	9.51	15.19	4.42	0.97	3.53	0.52	3.44
208	33−12	10.1016/j.epsl.2015.06.005	DEPLETED COMPONENTS IN THE SOURCE OF HOTSPOT MAGMAS: EVIDENCE FROM THE NINETYEAST RIDGE (KERGUELEN)	EARTH PLANET. SCI. LETT.	FREY, F. A.; NOBRE SILVA, I. G.; HUANG, SHICHUN; PRINGLE, M. S.; MELENEY, P.; WEIS, D.	KNOX06	-25.79	88.67	47.3681	Ninetyeast Ridge	Volcanic	Basalt																	10.6	110	29.9	44.14	9.04	12.9	3.62	0.82	3.01	0.45	2.59
209	33−14	10.1016/j.epsl.2015.06.005	DEPLETED COMPONENTS IN THE SOURCE OF HOTSPOT MAGMAS: EVIDENCE FROM THE NINETYEAST RIDGE (KERGUELEN)	EARTH PLANET. SCI. LETT.	FREY, F. A.; NOBRE SILVA, I. G.; HUANG, SHICHUN; PRINGLE, M. S.; MELENEY, P.; WEIS, D.	KNOX06	-25.79	88.67	47.3681	Ninetyeast Ridge	Volcanic	Basalt																	17.1	91	23.2	39.14	12.06	12.61	3	0.59	2.17	0.32	2.05
210	33−16	10.1016/j.epsl.2015.06.005	DEPLETED COMPONENTS IN THE SOURCE OF HOTSPOT MAGMAS: EVIDENCE FROM THE NINETYEAST RIDGE (KERGUELEN)	EARTH PLANET. SCI. LETT.	FREY, F. A.; NOBRE SILVA, I. G.; HUANG, SHICHUN; PRINGLE, M. S.; MELENEY, P.; WEIS, D.	KNOX06	-25.79	88.67	47.3681	Ninetyeast Ridge	Volcanic	Basalt																	16.8	90	22.8	41.32	12.22	12.59	3	0.6	2.19	0.33	2.06
211	33−18	10.1016/j.epsl.2015.06.005	DEPLETED COMPONENTS IN THE SOURCE OF HOTSPOT MAGMAS: EVIDENCE FROM THE NINETYEAST RIDGE (KERGUELEN)	EARTH PLANET. SCI. LETT.	FREY, F. A.; NOBRE SILVA, I. G.; HUANG, SHICHUN; PRINGLE, M. S.; MELENEY, P.; WEIS, D.	KNOX06	-25.79	88.67	47.3681	Ninetyeast Ridge	Volcanic	Basalt																	17	92	22.8	42.9	13.28	13.98	3.34	0.67	2.43	0.38	2.32
212	33−33	10.1016/j.epsl.2015.06.005	DEPLETED COMPONENTS IN THE SOURCE OF HOTSPOT MAGMAS: EVIDENCE FROM THE NINETYEAST RIDGE (KERGUELEN)	EARTH PLANET. SCI. LETT.	FREY, F. A.; NOBRE SILVA, I. G.; HUANG, SHICHUN; PRINGLE, M. S.; MELENEY, P.; WEIS, D.	KNOX06	-25.79	88.67	47.3681	Ninetyeast Ridge	Volcanic	Basalt																	15.2	103	31.7	43.49	10.62	13.13	3.79	0.79	3.2	0.48	2.58
213	33−42	10.1016/j.epsl.2015.06.005	DEPLETED COMPONENTS IN THE SOURCE OF HOTSPOT MAGMAS: EVIDENCE FROM THE NINETYEAST RIDGE (KERGUELEN)	EARTH PLANET. SCI. LETT.	FREY, F. A.; NOBRE SILVA, I. G.; HUANG, SHICHUN; PRINGLE, M. S.; MELENEY, P.; WEIS, D.	KNOX06	-25.79	88.67	47.3681	Ninetyeast Ridge	Volcanic	Basalt																	15.1	77	19	40.69	11.41	12.08	2.87	0.55	2.03	0.31	1.93
214	33−45	10.1016/j.epsl.2015.06.005	DEPLETED COMPONENTS IN THE SOURCE OF HOTSPOT MAGMAS: EVIDENCE FROM THE NINETYEAST RIDGE (KERGUELEN)	EARTH PLANET. SCI. LETT.	FREY, F. A.; NOBRE SILVA, I. G.; HUANG, SHICHUN; PRINGLE, M. S.; MELENEY, P.; WEIS, D.	KNOX06	-25.79	88.67	47.3681	Ninetyeast Ridge	Volcanic	Basalt																	11.6	120	39	50.23	8.14	13.25	4.02	0.94	3.91	0.61	2.97
215	33−48	10.1016/j.epsl.2015.06.005	DEPLETED COMPONENTS IN THE SOURCE OF HOTSPOT MAGMAS: EVIDENCE FROM THE NINETYEAST RIDGE (KERGUELEN)	EARTH PLANET. SCI. LETT.	FREY, F. A.; NOBRE SILVA, I. G.; HUANG, SHICHUN; PRINGLE, M. S.; MELENEY, P.; WEIS, D.	KNOX06	-25.79	88.67	47.3681	Ninetyeast Ridge	Volcanic	Basalt																	15.1	79	224	42.82	11.09	11.62	2.93	0.6	2.29	0.35	1.96
216	33−54	10.1016/j.epsl.2015.06.005	DEPLETED COMPONENTS IN THE SOURCE OF HOTSPOT MAGMAS: EVIDENCE FROM THE NINETYEAST RIDGE (KERGUELEN)	EARTH PLANET. SCI. LETT.	FREY, F. A.; NOBRE SILVA, I. G.; HUANG, SHICHUN; PRINGLE, M. S.; MELENEY, P.; WEIS, D.	KNOX06	-25.79	88.67	47.3681	Ninetyeast Ridge	Volcanic	Basalt																	12	116	40.9	42.64	8.52	13.89	4.28	1.02	4.07	0.65	2.91
217	33−56	10.1016/j.epsl.2015.06.005	DEPLETED COMPONENTS IN THE SOURCE OF HOTSPOT MAGMAS: EVIDENCE FROM THE NINETYEAST RIDGE (KERGUELEN)	EARTH PLANET. SCI. LETT.	FREY, F. A.; NOBRE SILVA, I. G.; HUANG, SHICHUN; PRINGLE, M. S.; MELENEY, P.; WEIS, D.	KNOX06	-25.79	88.67	47.3681	Ninetyeast Ridge	Volcanic	Basalt																	8.3	90	28.9	42.28	5.85	9.87	3.09	0.71	2.82	0.43	2.19
1	KNOX06RR-2-1	10.1016/j.epsl.2015.06.005	DEPLETED COMPONENTS IN THE SOURCE OF HOTSPOT MAGMAS: EVIDENCE FROM THE NINETYEAST RIDGE (KERGUELEN)	EARTH PLANET. SCI. LETT.	FREY, F. A.; NOBRE SILVA, I. G.; HUANG, SHICHUN; PRINGLE, M. S.; MELENEY, P.; WEIS, D.	KNOX06	3.25	90.57	74.73	Ninetyeast Ridge	Volcanic	Basalt																						9.69	3.23			0.42	2.26
2	KNOX06RR-2-8	10.1016/j.epsl.2015.06.005	DEPLETED COMPONENTS IN THE SOURCE OF HOTSPOT MAGMAS: EVIDENCE FROM THE NINETYEAST RIDGE (KERGUELEN)	EARTH PLANET. SCI. LETT.	FREY, F. A.; NOBRE SILVA, I. G.; HUANG, SHICHUN; PRINGLE, M. S.; MELENEY, P.; WEIS, D.	KNOX06	3.25	90.57	74.73	Ninetyeast Ridge	Volcanic	Basalt																						3.16	1.02			0.15	0.79
3	KNOX06RR-2-9	10.1016/j.epsl.2015.06.005	DEPLETED COMPONENTS IN THE SOURCE OF HOTSPOT MAGMAS: EVIDENCE FROM THE NINETYEAST RIDGE (KERGUELEN)	EARTH PLANET. SCI. LETT.	FREY, F. A.; NOBRE SILVA, I. G.; HUANG, SHICHUN; PRINGLE, M. S.; MELENEY, P.; WEIS, D.	KNOX06	3.25	90.57	74.73	Ninetyeast Ridge	Volcanic	Basalt																						12.91	3.78			0.48	2.87
4	KNOX06RR-2-12	10.1016/j.epsl.2015.06.005	DEPLETED COMPONENTS IN THE SOURCE OF HOTSPOT MAGMAS: EVIDENCE FROM THE NINETYEAST RIDGE (KERGUELEN)	EARTH PLANET. SCI. LETT.	FREY, F. A.; NOBRE SILVA, I. G.; HUANG, SHICHUN; PRINGLE, M. S.; MELENEY, P.; WEIS, D.	KNOX06	3.25	90.57	74.73	Ninetyeast Ridge	Volcanic	Basalt																						3.17	1.07			0.16	0.74
5	KNOX06RR-2-15	10.1016/j.epsl.2015.06.005	DEPLETED COMPONENTS IN THE SOURCE OF HOTSPOT MAGMAS: EVIDENCE FROM THE NINETYEAST RIDGE (KERGUELEN)	EARTH PLANET. SCI. LETT.	FREY, F. A.; NOBRE SILVA, I. G.; HUANG, SHICHUN; PRINGLE, M. S.; MELENEY, P.; WEIS, D.	KNOX06	3.25	90.57	74.73	Ninetyeast Ridge	Volcanic	Basalt																						8.51	2.8			0.31	2
6	KNOX06RR-5-1	10.1016/j.epsl.2015.06.005	DEPLETED COMPONENTS IN THE SOURCE OF HOTSPOT MAGMAS: EVIDENCE FROM THE NINETYEAST RIDGE (KERGUELEN)	EARTH PLANET. SCI. LETT.	FREY, F. A.; NOBRE SILVA, I. G.; HUANG, SHICHUN; PRINGLE, M. S.; MELENEY, P.; WEIS, D.	KNOX06	-0.45	89.49	71.24	Ninetyeast Ridge	Volcanic	Basalt																						9.46	2.62			0.23	1.65
7	KNOX06RR-5-4	10.1016/j.epsl.2015.06.005	DEPLETED COMPONENTS IN THE SOURCE OF HOTSPOT MAGMAS: EVIDENCE FROM THE NINETYEAST RIDGE (KERGUELEN)	EARTH PLANET. SCI. LETT.	FREY, F. A.; NOBRE SILVA, I. G.; HUANG, SHICHUN; PRINGLE, M. S.; MELENEY, P.; WEIS, D.	KNOX06	-0.45	89.49	71.24	Ninetyeast Ridge	Volcanic	Basalt																						11	2.95			0.25	2.02
8	KNOX06RR-6-6	10.1016/j.epsl.2015.06.005	DEPLETED COMPONENTS IN THE SOURCE OF HOTSPOT MAGMAS: EVIDENCE FROM THE NINETYEAST RIDGE (KERGUELEN)	EARTH PLANET. SCI. LETT.	FREY, F. A.; NOBRE SILVA, I. G.; HUANG, SHICHUN; PRINGLE, M. S.; MELENEY, P.; WEIS, D.	KNOX06	-2.03	89.48	69.76	Ninetyeast Ridge	Volcanic	Basalt																						12.4	3.32			0.42	2.26
9	KNOX06RR-6-9	10.1016/j.epsl.2015.06.005	DEPLETED COMPONENTS IN THE SOURCE OF HOTSPOT MAGMAS: EVIDENCE FROM THE NINETYEAST RIDGE (KERGUELEN)	EARTH PLANET. SCI. LETT.	FREY, F. A.; NOBRE SILVA, I. G.; HUANG, SHICHUN; PRINGLE, M. S.; MELENEY, P.; WEIS, D.	KNOX06	-2.03	89.48	69.76	Ninetyeast Ridge	Volcanic	Basalt																						13.4	3.52			0.43	2.37
10	KNOX06RR-6-25	10.1016/j.epsl.2015.06.005	DEPLETED COMPONENTS IN THE SOURCE OF HOTSPOT MAGMAS: EVIDENCE FROM THE NINETYEAST RIDGE (KERGUELEN)	EARTH PLANET. SCI. LETT.	FREY, F. A.; NOBRE SILVA, I. G.; HUANG, SHICHUN; PRINGLE, M. S.; MELENEY, P.; WEIS, D.	KNOX06	-2.03	89.48	69.76	Ninetyeast Ridge	Volcanic	Basalt																						7.27	2.16			0.25	1.29
11	KNOX06RR-6-36	10.1016/j.epsl.2015.06.005	DEPLETED COMPONENTS IN THE SOURCE OF HOTSPOT MAGMAS: EVIDENCE FROM THE NINETYEAST RIDGE (KERGUELEN)	EARTH PLANET. SCI. LETT.	FREY, F. A.; NOBRE SILVA, I. G.; HUANG, SHICHUN; PRINGLE, M. S.; MELENEY, P.; WEIS, D.	KNOX06	-2.03	89.48	69.76	Ninetyeast Ridge	Volcanic	Basalt																						9.11	2.51			0.32	1.64
12	KNOX06RR-6-41	10.1016/j.epsl.2015.06.005	DEPLETED COMPONENTS IN THE SOURCE OF HOTSPOT MAGMAS: EVIDENCE FROM THE NINETYEAST RIDGE (KERGUELEN)	EARTH PLANET. SCI. LETT.	FREY, F. A.; NOBRE SILVA, I. G.; HUANG, SHICHUN; PRINGLE, M. S.; MELENEY, P.; WEIS, D.	KNOX06	-2.03	89.48	69.76	Ninetyeast Ridge	Volcanic	Basalt																						10.8	3			0.4	2.08
13	KNOX06RR-6-48	10.1016/j.epsl.2015.06.005	DEPLETED COMPONENTS IN THE SOURCE OF HOTSPOT MAGMAS: EVIDENCE FROM THE NINETYEAST RIDGE (KERGUELEN)	EARTH PLANET. SCI. LETT.	FREY, F. A.; NOBRE SILVA, I. G.; HUANG, SHICHUN; PRINGLE, M. S.; MELENEY, P.; WEIS, D.	KNOX06	-2.03	89.48	69.76	Ninetyeast Ridge	Volcanic	Basalt																						9.55	2.5			0.3	1.67
14	KNOX06RR-6-50A	10.1016/j.epsl.2015.06.005	DEPLETED COMPONENTS IN THE SOURCE OF HOTSPOT MAGMAS: EVIDENCE FROM THE NINETYEAST RIDGE (KERGUELEN)	EARTH PLANET. SCI. LETT.	FREY, F. A.; NOBRE SILVA, I. G.; HUANG, SHICHUN; PRINGLE, M. S.; MELENEY, P.; WEIS, D.	KNOX06	-2.03	89.48	69.76	Ninetyeast Ridge	Volcanic	Basalt																						13.1	3.45			0.42	2.3
15	KNOX06RR-6-91	10.1016/j.epsl.2015.06.005	DEPLETED COMPONENTS IN THE SOURCE OF HOTSPOT MAGMAS: EVIDENCE FROM THE NINETYEAST RIDGE (KERGUELEN)	EARTH PLANET. SCI. LETT.	FREY, F. A.; NOBRE SILVA, I. G.; HUANG, SHICHUN; PRINGLE, M. S.; MELENEY, P.; WEIS, D.	KNOX06	-2.03	89.48	69.76	Ninetyeast Ridge	Volcanic	Basalt																						7.92	2.15			0.24	1.37
16	KNOX06RR-6-115	10.1016/j.epsl.2015.06.005	DEPLETED COMPONENTS IN THE SOURCE OF HOTSPOT MAGMAS: EVIDENCE FROM THE NINETYEAST RIDGE (KERGUELEN)	EARTH PLANET. SCI. LETT.	FREY, F. A.; NOBRE SILVA, I. G.; HUANG, SHICHUN; PRINGLE, M. S.; MELENEY, P.; WEIS, D.	KNOX06	-2.03	89.48	69.76	Ninetyeast Ridge	Volcanic	Basalt																						7.57	2.19			0.26	1.31
17	KNOX06RR-6-117	10.1016/j.epsl.2015.06.005	DEPLETED COMPONENTS IN THE SOURCE OF HOTSPOT MAGMAS: EVIDENCE FROM THE NINETYEAST RIDGE (KERGUELEN)	EARTH PLANET. SCI. LETT.	FREY, F. A.; NOBRE SILVA, I. G.; HUANG, SHICHUN; PRINGLE, M. S.; MELENEY, P.; WEIS, D.	KNOX06	-2.03	89.48	69.76	Ninetyeast Ridge	Volcanic	Basalt																						11.4	3.05			0.3	2.02
18	KNOX06RR-7-1	10.1016/j.epsl.2015.06.005	DEPLETED COMPONENTS IN THE SOURCE OF HOTSPOT MAGMAS: EVIDENCE FROM THE NINETYEAST RIDGE (KERGUELEN)	EARTH PLANET. SCI. LETT.	FREY, F. A.; NOBRE SILVA, I. G.; HUANG, SHICHUN; PRINGLE, M. S.; MELENEY, P.; WEIS, D.	KNOX06	-2.22	89.04	69.58	Ninetyeast Ridge	Volcanic	Basalt																						10.4	3.06			0.33	1.84
19	KNOX06RR-7-3	10.1016/j.epsl.2015.06.005	DEPLETED COMPONENTS IN THE SOURCE OF HOTSPOT MAGMAS: EVIDENCE FROM THE NINETYEAST RIDGE (KERGUELEN)	EARTH PLANET. SCI. LETT.	FREY, F. A.; NOBRE SILVA, I. G.; HUANG, SHICHUN; PRINGLE, M. S.; MELENEY, P.; WEIS, D.	KNOX06	-2.22	89.04	69.58	Ninetyeast Ridge	Volcanic	Basalt																						16	4.46			0.5	3.05
20	KNOX06RR-7-5	10.1016/j.epsl.2015.06.005	DEPLETED COMPONENTS IN THE SOURCE OF HOTSPOT MAGMAS: EVIDENCE FROM THE NINETYEAST RIDGE (KERGUELEN)	EARTH PLANET. SCI. LETT.	FREY, F. A.; NOBRE SILVA, I. G.; HUANG, SHICHUN; PRINGLE, M. S.; MELENEY, P.; WEIS, D.	KNOX06	-2.22	89.04	69.58	Ninetyeast Ridge	Volcanic	Basalt																						12	3.54			0.35	2.17
21	KNOX06RR-7-7	10.1016/j.epsl.2015.06.005	DEPLETED COMPONENTS IN THE SOURCE OF HOTSPOT MAGMAS: EVIDENCE FROM THE NINETYEAST RIDGE (KERGUELEN)	EARTH PLANET. SCI. LETT.	FREY, F. A.; NOBRE SILVA, I. G.; HUANG, SHICHUN; PRINGLE, M. S.; MELENEY, P.; WEIS, D.	KNOX06	-2.22	89.04	69.58	Ninetyeast Ridge	Volcanic	Basalt																						18.1	4.89			0.44	3.53
22	KNOX06RR-7-9	10.1016/j.epsl.2015.06.005	DEPLETED COMPONENTS IN THE SOURCE OF HOTSPOT MAGMAS: EVIDENCE FROM THE NINETYEAST RIDGE (KERGUELEN)	EARTH PLANET. SCI. LETT.	FREY, F. A.; NOBRE SILVA, I. G.; HUANG, SHICHUN; PRINGLE, M. S.; MELENEY, P.; WEIS, D.	KNOX06	-2.22	89.04	69.58	Ninetyeast Ridge	Volcanic	Basalt																						16.9	4.84			0.47	3.21
23	KNOX06RR-7-20	10.1016/j.epsl.2015.06.005	DEPLETED COMPONENTS IN THE SOURCE OF HOTSPOT MAGMAS: EVIDENCE FROM THE NINETYEAST RIDGE (KERGUELEN)	EARTH PLANET. SCI. LETT.	FREY, F. A.; NOBRE SILVA, I. G.; HUANG, SHICHUN; PRINGLE, M. S.; MELENEY, P.; WEIS, D.	KNOX06	-2.22	89.04	69.58	Ninetyeast Ridge	Volcanic	Basalt																						12	3.42			0.35	2.18
24	KNOX06RR-7-36	10.1016/j.epsl.2015.06.005	DEPLETED COMPONENTS IN THE SOURCE OF HOTSPOT MAGMAS: EVIDENCE FROM THE NINETYEAST RIDGE (KERGUELEN)	EARTH PLANET. SCI. LETT.	FREY, F. A.; NOBRE SILVA, I. G.; HUANG, SHICHUN; PRINGLE, M. S.; MELENEY, P.; WEIS, D.	KNOX06	-2.22	89.04	69.58	Ninetyeast Ridge	Volcanic	Basalt																						15.7	4.41			0.49	3.04
25	KNOX06RR-7-38	10.1016/j.epsl.2015.06.005	DEPLETED COMPONENTS IN THE SOURCE OF HOTSPOT MAGMAS: EVIDENCE FROM THE NINETYEAST RIDGE (KERGUELEN)	EARTH PLANET. SCI. LETT.	FREY, F. A.; NOBRE SILVA, I. G.; HUANG, SHICHUN; PRINGLE, M. S.; MELENEY, P.; WEIS, D.	KNOX06	-2.22	89.04	69.58	Ninetyeast Ridge	Volcanic	Basalt																						14.1	4.01			0.41	2.56
26	KNOX06RR-7-58	10.1016/j.epsl.2015.06.005	DEPLETED COMPONENTS IN THE SOURCE OF HOTSPOT MAGMAS: EVIDENCE FROM THE NINETYEAST RIDGE (KERGUELEN)	EARTH PLANET. SCI. LETT.	FREY, F. A.; NOBRE SILVA, I. G.; HUANG, SHICHUN; PRINGLE, M. S.; MELENEY, P.; WEIS, D.	KNOX06	-2.22	89.04	69.58	Ninetyeast Ridge	Volcanic	Basalt																						12.3	3.63			0.37	2.27
27	KNOX06RR-7-63	10.1016/j.epsl.2015.06.005	DEPLETED COMPONENTS IN THE SOURCE OF HOTSPOT MAGMAS: EVIDENCE FROM THE NINETYEAST RIDGE (KERGUELEN)	EARTH PLANET. SCI. LETT.	FREY, F. A.; NOBRE SILVA, I. G.; HUANG, SHICHUN; PRINGLE, M. S.; MELENEY, P.; WEIS, D.	KNOX06	-2.22	89.04	69.58	Ninetyeast Ridge	Volcanic	Basalt																						11.1	3.28			0.35	2.1
28	KNOX06RR-7-64	10.1016/j.epsl.2015.06.005	DEPLETED COMPONENTS IN THE SOURCE OF HOTSPOT MAGMAS: EVIDENCE FROM THE NINETYEAST RIDGE (KERGUELEN)	EARTH PLANET. SCI. LETT.	FREY, F. A.; NOBRE SILVA, I. G.; HUANG, SHICHUN; PRINGLE, M. S.; MELENEY, P.; WEIS, D.	KNOX06	-2.22	89.04	69.58	Ninetyeast Ridge	Volcanic	Basalt																						17.2	4.86			0.52	3.26
29	KNOX06RR-7-66	10.1016/j.epsl.2015.06.005	DEPLETED COMPONENTS IN THE SOURCE OF HOTSPOT MAGMAS: EVIDENCE FROM THE NINETYEAST RIDGE (KERGUELEN)	EARTH PLANET. SCI. LETT.	FREY, F. A.; NOBRE SILVA, I. G.; HUANG, SHICHUN; PRINGLE, M. S.; MELENEY, P.; WEIS, D.	KNOX06	-2.22	89.04	69.58	Ninetyeast Ridge	Volcanic	Basalt																						17.2	4.86			0.53	3.28
30	KNOX06RR-7-68	10.1016/j.epsl.2015.06.005	DEPLETED COMPONENTS IN THE SOURCE OF HOTSPOT MAGMAS: EVIDENCE FROM THE NINETYEAST RIDGE (KERGUELEN)	EARTH PLANET. SCI. LETT.	FREY, F. A.; NOBRE SILVA, I. G.; HUANG, SHICHUN; PRINGLE, M. S.; MELENEY, P.; WEIS, D.	KNOX06	-2.22	89.04	69.58	Ninetyeast Ridge	Volcanic	Basalt																						16.7	4.51			0.46	3.51
31	KNOX06RR-7-70	10.1016/j.epsl.2015.06.005	DEPLETED COMPONENTS IN THE SOURCE OF HOTSPOT MAGMAS: EVIDENCE FROM THE NINETYEAST RIDGE (KERGUELEN)	EARTH PLANET. SCI. LETT.	FREY, F. A.; NOBRE SILVA, I. G.; HUANG, SHICHUN; PRINGLE, M. S.; MELENEY, P.; WEIS, D.	KNOX06	-2.22	89.04	69.58	Ninetyeast Ridge	Volcanic	Basalt																						11.5	3.34			0.34	2.13
32	KNOX06RR-11-3	10.1016/j.epsl.2015.06.005	DEPLETED COMPONENTS IN THE SOURCE OF HOTSPOT MAGMAS: EVIDENCE FROM THE NINETYEAST RIDGE (KERGUELEN)	EARTH PLANET. SCI. LETT.	FREY, F. A.; NOBRE SILVA, I. G.; HUANG, SHICHUN; PRINGLE, M. S.; MELENEY, P.; WEIS, D.	KNOX06	-6.71	88.65	65.35	Ninetyeast Ridge	Volcanic	Basalt																						17.58	4.33			0.51	2.83
33	KNOX06RR-11-4	10.1016/j.epsl.2015.06.005	DEPLETED COMPONENTS IN THE SOURCE OF HOTSPOT MAGMAS: EVIDENCE FROM THE NINETYEAST RIDGE (KERGUELEN)	EARTH PLANET. SCI. LETT.	FREY, F. A.; NOBRE SILVA, I. G.; HUANG, SHICHUN; PRINGLE, M. S.; MELENEY, P.; WEIS, D.	KNOX06	-6.71	88.65	65.35	Ninetyeast Ridge	Volcanic	Basalt																						17.18	4.23			0.5	2.67
34	KNOX06RR-11-9	10.1016/j.epsl.2015.06.005	DEPLETED COMPONENTS IN THE SOURCE OF HOTSPOT MAGMAS: EVIDENCE FROM THE NINETYEAST RIDGE (KERGUELEN)	EARTH PLANET. SCI. LETT.	FREY, F. A.; NOBRE SILVA, I. G.; HUANG, SHICHUN; PRINGLE, M. S.; MELENEY, P.; WEIS, D.	KNOX06	-6.71	88.65	65.35	Ninetyeast Ridge	Volcanic	Basalt																						17.13	4.18			0.51	2.79
35	KNOX06RR-11-15	10.1016/j.epsl.2015.06.005	DEPLETED COMPONENTS IN THE SOURCE OF HOTSPOT MAGMAS: EVIDENCE FROM THE NINETYEAST RIDGE (KERGUELEN)	EARTH PLANET. SCI. LETT.	FREY, F. A.; NOBRE SILVA, I. G.; HUANG, SHICHUN; PRINGLE, M. S.; MELENEY, P.; WEIS, D.	KNOX06	-6.71	88.65	65.35	Ninetyeast Ridge	Volcanic	Basalt																						15.94	4.03			0.48	2.71
36	KNOX06RR-13-3	10.1016/j.epsl.2015.06.005	DEPLETED COMPONENTS IN THE SOURCE OF HOTSPOT MAGMAS: EVIDENCE FROM THE NINETYEAST RIDGE (KERGUELEN)	EARTH PLANET. SCI. LETT.	FREY, F. A.; NOBRE SILVA, I. G.; HUANG, SHICHUN; PRINGLE, M. S.; MELENEY, P.; WEIS, D.	KNOX06	-7.03	88.98	65.04	Ninetyeast Ridge	Volcanic	Basalt																						9.12	2.79			0.29	1.96
37	KNOX06RR-13-10	10.1016/j.epsl.2015.06.005	DEPLETED COMPONENTS IN THE SOURCE OF HOTSPOT MAGMAS: EVIDENCE FROM THE NINETYEAST RIDGE (KERGUELEN)	EARTH PLANET. SCI. LETT.	FREY, F. A.; NOBRE SILVA, I. G.; HUANG, SHICHUN; PRINGLE, M. S.; MELENEY, P.; WEIS, D.	KNOX06	-7.03	88.98	65.04	Ninetyeast Ridge	Volcanic	Basalt																						9.64	2.91			0.31	2.02
38	KNOX06RR-13-13	10.1016/j.epsl.2015.06.005	DEPLETED COMPONENTS IN THE SOURCE OF HOTSPOT MAGMAS: EVIDENCE FROM THE NINETYEAST RIDGE (KERGUELEN)	EARTH PLANET. SCI. LETT.	FREY, F. A.; NOBRE SILVA, I. G.; HUANG, SHICHUN; PRINGLE, M. S.; MELENEY, P.; WEIS, D.	KNOX06	-7.03	88.98	65.04	Ninetyeast Ridge	Volcanic	Basalt																						10.26	2.96			0.26	2.46
39	KNOX06RR-13-14	10.1016/j.epsl.2015.06.005	DEPLETED COMPONENTS IN THE SOURCE OF HOTSPOT MAGMAS: EVIDENCE FROM THE NINETYEAST RIDGE (KERGUELEN)	EARTH PLANET. SCI. LETT.	FREY, F. A.; NOBRE SILVA, I. G.; HUANG, SHICHUN; PRINGLE, M. S.; MELENEY, P.; WEIS, D.	KNOX06	-7.03	88.98	65.04	Ninetyeast Ridge	Volcanic	Basalt																						9.6	2.9			0.31	2.1
40	KNOX06RR-13-18	10.1016/j.epsl.2015.06.005	DEPLETED COMPONENTS IN THE SOURCE OF HOTSPOT MAGMAS: EVIDENCE FROM THE NINETYEAST RIDGE (KERGUELEN)	EARTH PLANET. SCI. LETT.	FREY, F. A.; NOBRE SILVA, I. G.; HUANG, SHICHUN; PRINGLE, M. S.; MELENEY, P.; WEIS, D.	KNOX06	-7.03	88.98	65.04	Ninetyeast Ridge	Volcanic	Basalt																						10.44	3.1			0.32	2.27
41	KNOX06RR-13-19	10.1016/j.epsl.2015.06.005	DEPLETED COMPONENTS IN THE SOURCE OF HOTSPOT MAGMAS: EVIDENCE FROM THE NINETYEAST RIDGE (KERGUELEN)	EARTH PLANET. SCI. LETT.	FREY, F. A.; NOBRE SILVA, I. G.; HUANG, SHICHUN; PRINGLE, M. S.; MELENEY, P.; WEIS, D.	KNOX06	-7.03	88.98	65.04	Ninetyeast Ridge	Volcanic	Basalt																						10.39	3.2			0.32	2.35
42	KNOX06RR-13-20	10.1016/j.epsl.2015.06.005	DEPLETED COMPONENTS IN THE SOURCE OF HOTSPOT MAGMAS: EVIDENCE FROM THE NINETYEAST RIDGE (KERGUELEN)	EARTH PLANET. SCI. LETT.	FREY, F. A.; NOBRE SILVA, I. G.; HUANG, SHICHUN; PRINGLE, M. S.; MELENEY, P.; WEIS, D.	KNOX06	-7.03	88.98	65.04	Ninetyeast Ridge	Volcanic	Basalt																						10.23	3.05			0.35	2.13
43	KNOX06RR-14-2	10.1016/j.epsl.2015.06.005	DEPLETED COMPONENTS IN THE SOURCE OF HOTSPOT MAGMAS: EVIDENCE FROM THE NINETYEAST RIDGE (KERGUELEN)	EARTH PLANET. SCI. LETT.	FREY, F. A.; NOBRE SILVA, I. G.; HUANG, SHICHUN; PRINGLE, M. S.; MELENEY, P.; WEIS, D.	KNOX06	-7.11	89	64.97	Ninetyeast Ridge	Volcanic	Basalt																						9.39	2.87			0.26	2.17
44	KNOX06RR-14-3	10.1016/j.epsl.2015.06.005	DEPLETED COMPONENTS IN THE SOURCE OF HOTSPOT MAGMAS: EVIDENCE FROM THE NINETYEAST RIDGE (KERGUELEN)	EARTH PLANET. SCI. LETT.	FREY, F. A.; NOBRE SILVA, I. G.; HUANG, SHICHUN; PRINGLE, M. S.; MELENEY, P.; WEIS, D.	KNOX06	-7.11	89	64.97	Ninetyeast Ridge	Volcanic	Basalt																						10.15	3.05			0.27	2.15
45	KNOX06RR-14-18	10.1016/j.epsl.2015.06.005	DEPLETED COMPONENTS IN THE SOURCE OF HOTSPOT MAGMAS: EVIDENCE FROM THE NINETYEAST RIDGE (KERGUELEN)	EARTH PLANET. SCI. LETT.	FREY, F. A.; NOBRE SILVA, I. G.; HUANG, SHICHUN; PRINGLE, M. S.; MELENEY, P.; WEIS, D.	KNOX06	-7.11	89	64.97	Ninetyeast Ridge	Volcanic	Basalt																						9.63	3			0.27	2.48
46	KNOX06RR-14-26	10.1016/j.epsl.2015.06.005	DEPLETED COMPONENTS IN THE SOURCE OF HOTSPOT MAGMAS: EVIDENCE FROM THE NINETYEAST RIDGE (KERGUELEN)	EARTH PLANET. SCI. LETT.	FREY, F. A.; NOBRE SILVA, I. G.; HUANG, SHICHUN; PRINGLE, M. S.; MELENEY, P.; WEIS, D.	KNOX06	-7.11	89	64.97	Ninetyeast Ridge	Volcanic	Basalt																						16.19	3.92			0.23	2.84
47	KNOX06RR-14-30	10.1016/j.epsl.2015.06.005	DEPLETED COMPONENTS IN THE SOURCE OF HOTSPOT MAGMAS: EVIDENCE FROM THE NINETYEAST RIDGE (KERGUELEN)	EARTH PLANET. SCI. LETT.	FREY, F. A.; NOBRE SILVA, I. G.; HUANG, SHICHUN; PRINGLE, M. S.; MELENEY, P.; WEIS, D.	KNOX06	-7.11	89	64.97	Ninetyeast Ridge	Volcanic	Basalt																						12.28	3.59			0.36	2.6
48	KNOX06RR-14-32	10.1016/j.epsl.2015.06.005	DEPLETED COMPONENTS IN THE SOURCE OF HOTSPOT MAGMAS: EVIDENCE FROM THE NINETYEAST RIDGE (KERGUELEN)	EARTH PLANET. SCI. LETT.	FREY, F. A.; NOBRE SILVA, I. G.; HUANG, SHICHUN; PRINGLE, M. S.; MELENEY, P.; WEIS, D.	KNOX06	-7.11	89	64.97	Ninetyeast Ridge	Volcanic	Basalt																						13.56	3.94			0.41	2.67
49	KNOX06RR-14-46	10.1016/j.epsl.2015.06.005	DEPLETED COMPONENTS IN THE SOURCE OF HOTSPOT MAGMAS: EVIDENCE FROM THE NINETYEAST RIDGE (KERGUELEN)	EARTH PLANET. SCI. LETT.	FREY, F. A.; NOBRE SILVA, I. G.; HUANG, SHICHUN; PRINGLE, M. S.; MELENEY, P.; WEIS, D.	KNOX06	-7.11	89	64.97	Ninetyeast Ridge	Volcanic	Basalt																						15.75	3.77			0.22	2.77
50	KNOX06RR-14-50	10.1016/j.epsl.2015.06.005	DEPLETED COMPONENTS IN THE SOURCE OF HOTSPOT MAGMAS: EVIDENCE FROM THE NINETYEAST RIDGE (KERGUELEN)	EARTH PLANET. SCI. LETT.	FREY, F. A.; NOBRE SILVA, I. G.; HUANG, SHICHUN; PRINGLE, M. S.; MELENEY, P.; WEIS, D.	KNOX06	-7.11	89	64.97	Ninetyeast Ridge	Volcanic	Basalt																						10.49	3.17			0.29	2.43
51	KNOX06RR-14-58	10.1016/j.epsl.2015.06.005	DEPLETED COMPONENTS IN THE SOURCE OF HOTSPOT MAGMAS: EVIDENCE FROM THE NINETYEAST RIDGE (KERGUELEN)	EARTH PLANET. SCI. LETT.	FREY, F. A.; NOBRE SILVA, I. G.; HUANG, SHICHUN; PRINGLE, M. S.; MELENEY, P.; WEIS, D.	KNOX06	-7.11	89	64.97	Ninetyeast Ridge	Volcanic	Basalt																						12.97	3.08			0.24	2.13
52	KNOX06RR-14-82	10.1016/j.epsl.2015.06.005	DEPLETED COMPONENTS IN THE SOURCE OF HOTSPOT MAGMAS: EVIDENCE FROM THE NINETYEAST RIDGE (KERGUELEN)	EARTH PLANET. SCI. LETT.	FREY, F. A.; NOBRE SILVA, I. G.; HUANG, SHICHUN; PRINGLE, M. S.; MELENEY, P.; WEIS, D.	KNOX06	-7.11	89	64.97	Ninetyeast Ridge	Volcanic	Basalt																						21	4.69			0.33	3.73
53	KNOX06RR-15-7	10.1016/j.epsl.2015.06.005	DEPLETED COMPONENTS IN THE SOURCE OF HOTSPOT MAGMAS: EVIDENCE FROM THE NINETYEAST RIDGE (KERGUELEN)	EARTH PLANET. SCI. LETT.	FREY, F. A.; NOBRE SILVA, I. G.; HUANG, SHICHUN; PRINGLE, M. S.; MELENEY, P.; WEIS, D.	KNOX06	-8.37	88.67	63.78	Ninetyeast Ridge	Volcanic	Basalt																						12.99	3.42			0.37	2.38
54	KNOX06RR-15-11	10.1016/j.epsl.2015.06.005	DEPLETED COMPONENTS IN THE SOURCE OF HOTSPOT MAGMAS: EVIDENCE FROM THE NINETYEAST RIDGE (KERGUELEN)	EARTH PLANET. SCI. LETT.	FREY, F. A.; NOBRE SILVA, I. G.; HUANG, SHICHUN; PRINGLE, M. S.; MELENEY, P.; WEIS, D.	KNOX06	-8.37	88.67	63.78	Ninetyeast Ridge	Volcanic	Basalt																						13.92	3.79			0.4	2.55
55	KNOX06RR-15-14	10.1016/j.epsl.2015.06.005	DEPLETED COMPONENTS IN THE SOURCE OF HOTSPOT MAGMAS: EVIDENCE FROM THE NINETYEAST RIDGE (KERGUELEN)	EARTH PLANET. SCI. LETT.	FREY, F. A.; NOBRE SILVA, I. G.; HUANG, SHICHUN; PRINGLE, M. S.; MELENEY, P.; WEIS, D.	KNOX06	-8.37	88.67	63.78	Ninetyeast Ridge	Volcanic	Basalt																						13.12	3.56			0.37	2.53
56	KNOX06RR-15-32	10.1016/j.epsl.2015.06.005	DEPLETED COMPONENTS IN THE SOURCE OF HOTSPOT MAGMAS: EVIDENCE FROM THE NINETYEAST RIDGE (KERGUELEN)	EARTH PLANET. SCI. LETT.	FREY, F. A.; NOBRE SILVA, I. G.; HUANG, SHICHUN; PRINGLE, M. S.; MELENEY, P.; WEIS, D.	KNOX06	-8.37	88.67	63.78	Ninetyeast Ridge	Volcanic	Basalt																						13.23	3.62			0.38	2.43
57	KNOX06RR-15-39	10.1016/j.epsl.2015.06.005	DEPLETED COMPONENTS IN THE SOURCE OF HOTSPOT MAGMAS: EVIDENCE FROM THE NINETYEAST RIDGE (KERGUELEN)	EARTH PLANET. SCI. LETT.	FREY, F. A.; NOBRE SILVA, I. G.; HUANG, SHICHUN; PRINGLE, M. S.; MELENEY, P.; WEIS, D.	KNOX06	-8.37	88.67	63.78	Ninetyeast Ridge	Volcanic	Basalt																						13.69	3.69			0.38	2.48
58	KNOX06RR-15-51	10.1016/j.epsl.2015.06.005	DEPLETED COMPONENTS IN THE SOURCE OF HOTSPOT MAGMAS: EVIDENCE FROM THE NINETYEAST RIDGE (KERGUELEN)	EARTH PLANET. SCI. LETT.	FREY, F. A.; NOBRE SILVA, I. G.; HUANG, SHICHUN; PRINGLE, M. S.; MELENEY, P.; WEIS, D.	KNOX06	-8.37	88.67	63.78	Ninetyeast Ridge	Volcanic	Basalt																						13.49	3.64			0.4	2.49
59	KNOX06RR-15-51i	10.1016/j.epsl.2015.06.005	DEPLETED COMPONENTS IN THE SOURCE OF HOTSPOT MAGMAS: EVIDENCE FROM THE NINETYEAST RIDGE (KERGUELEN)	EARTH PLANET. SCI. LETT.	FREY, F. A.; NOBRE SILVA, I. G.; HUANG, SHICHUN; PRINGLE, M. S.; MELENEY, P.; WEIS, D.	KNOX06	-8.37	88.67	63.78	Ninetyeast Ridge	Volcanic	Basalt																						12.59	3.45			0.37	2.27
60	KNOX06RR-16-10	10.1016/j.epsl.2015.06.005	DEPLETED COMPONENTS IN THE SOURCE OF HOTSPOT MAGMAS: EVIDENCE FROM THE NINETYEAST RIDGE (KERGUELEN)	EARTH PLANET. SCI. LETT.	FREY, F. A.; NOBRE SILVA, I. G.; HUANG, SHICHUN; PRINGLE, M. S.; MELENEY, P.; WEIS, D.	KNOX06	-9.48	88.54	62.74	Ninetyeast Ridge	Volcanic	Basalt																						23.77	5.72			0.54	4.46
61	KNOX06RR-16-11	10.1016/j.epsl.2015.06.005	DEPLETED COMPONENTS IN THE SOURCE OF HOTSPOT MAGMAS: EVIDENCE FROM THE NINETYEAST RIDGE (KERGUELEN)	EARTH PLANET. SCI. LETT.	FREY, F. A.; NOBRE SILVA, I. G.; HUANG, SHICHUN; PRINGLE, M. S.; MELENEY, P.; WEIS, D.	KNOX06	-9.48	88.54	62.74	Ninetyeast Ridge	Volcanic	Basalt																						27.08	6.64			0.65	5.1
62	KNOX06RR-16-14	10.1016/j.epsl.2015.06.005	DEPLETED COMPONENTS IN THE SOURCE OF HOTSPOT MAGMAS: EVIDENCE FROM THE NINETYEAST RIDGE (KERGUELEN)	EARTH PLANET. SCI. LETT.	FREY, F. A.; NOBRE SILVA, I. G.; HUANG, SHICHUN; PRINGLE, M. S.; MELENEY, P.; WEIS, D.	KNOX06	-9.48	88.54	62.74	Ninetyeast Ridge	Volcanic	Basalt																						28.37	6.66			0.58	5.33
63	KNOX06RR-16-19	10.1016/j.epsl.2015.06.005	DEPLETED COMPONENTS IN THE SOURCE OF HOTSPOT MAGMAS: EVIDENCE FROM THE NINETYEAST RIDGE (KERGUELEN)	EARTH PLANET. SCI. LETT.	FREY, F. A.; NOBRE SILVA, I. G.; HUANG, SHICHUN; PRINGLE, M. S.; MELENEY, P.; WEIS, D.	KNOX06	-9.48	88.54	62.74	Ninetyeast Ridge	Volcanic	Basalt																						13.93	4.09			0.43	3.08
64	KNOX06RR-16-21	10.1016/j.epsl.2015.06.005	DEPLETED COMPONENTS IN THE SOURCE OF HOTSPOT MAGMAS: EVIDENCE FROM THE NINETYEAST RIDGE (KERGUELEN)	EARTH PLANET. SCI. LETT.	FREY, F. A.; NOBRE SILVA, I. G.; HUANG, SHICHUN; PRINGLE, M. S.; MELENEY, P.; WEIS, D.	KNOX06	-9.48	88.54	62.74	Ninetyeast Ridge	Volcanic	Basalt																						26.28	6.25			0.57	4.86
65	KNOX06RR-16-23	10.1016/j.epsl.2015.06.005	DEPLETED COMPONENTS IN THE SOURCE OF HOTSPOT MAGMAS: EVIDENCE FROM THE NINETYEAST RIDGE (KERGUELEN)	EARTH PLANET. SCI. LETT.	FREY, F. A.; NOBRE SILVA, I. G.; HUANG, SHICHUN; PRINGLE, M. S.; MELENEY, P.; WEIS, D.	KNOX06	-9.48	88.54	62.74	Ninetyeast Ridge	Volcanic	Basalt																						28.28	6.83			0.65	5.45
66	KNOX06RR-16-31 core	10.1016/j.epsl.2015.06.005	DEPLETED COMPONENTS IN THE SOURCE OF HOTSPOT MAGMAS: EVIDENCE FROM THE NINETYEAST RIDGE (KERGUELEN)	EARTH PLANET. SCI. LETT.	FREY, F. A.; NOBRE SILVA, I. G.; HUANG, SHICHUN; PRINGLE, M. S.; MELENEY, P.; WEIS, D.	KNOX06	-9.48	88.54	62.74	Ninetyeast Ridge	Volcanic	Basalt																						13.09	3.81			0.43	2.82
67	KNOX06RR-16-31 rim	10.1016/j.epsl.2015.06.005	DEPLETED COMPONENTS IN THE SOURCE OF HOTSPOT MAGMAS: EVIDENCE FROM THE NINETYEAST RIDGE (KERGUELEN)	EARTH PLANET. SCI. LETT.	FREY, F. A.; NOBRE SILVA, I. G.; HUANG, SHICHUN; PRINGLE, M. S.; MELENEY, P.; WEIS, D.	KNOX06	-9.48	88.54	62.74	Ninetyeast Ridge	Volcanic	Basalt																						12.74	3.73			0.38	2.84
68	KNOX06RR-16-35	10.1016/j.epsl.2015.06.005	DEPLETED COMPONENTS IN THE SOURCE OF HOTSPOT MAGMAS: EVIDENCE FROM THE NINETYEAST RIDGE (KERGUELEN)	EARTH PLANET. SCI. LETT.	FREY, F. A.; NOBRE SILVA, I. G.; HUANG, SHICHUN; PRINGLE, M. S.; MELENEY, P.; WEIS, D.	KNOX06	-9.48	88.54	62.74	Ninetyeast Ridge	Volcanic	Basalt																						13.76	3.99			0.39	3.15
69	KNOX06RR-16-40A	10.1016/j.epsl.2015.06.005	DEPLETED COMPONENTS IN THE SOURCE OF HOTSPOT MAGMAS: EVIDENCE FROM THE NINETYEAST RIDGE (KERGUELEN)	EARTH PLANET. SCI. LETT.	FREY, F. A.; NOBRE SILVA, I. G.; HUANG, SHICHUN; PRINGLE, M. S.; MELENEY, P.; WEIS, D.	KNOX06	-9.48	88.54	62.74	Ninetyeast Ridge	Volcanic	Basalt																						12.56	3.63			0.32	2.99
70	KNOX06RR-16-45	10.1016/j.epsl.2015.06.005	DEPLETED COMPONENTS IN THE SOURCE OF HOTSPOT MAGMAS: EVIDENCE FROM THE NINETYEAST RIDGE (KERGUELEN)	EARTH PLANET. SCI. LETT.	FREY, F. A.; NOBRE SILVA, I. G.; HUANG, SHICHUN; PRINGLE, M. S.; MELENEY, P.; WEIS, D.	KNOX06	-9.48	88.54	62.74	Ninetyeast Ridge	Volcanic	Basalt																						18.72	5.23			0.6	4.14
71	KNOX06RR-16-46	10.1016/j.epsl.2015.06.005	DEPLETED COMPONENTS IN THE SOURCE OF HOTSPOT MAGMAS: EVIDENCE FROM THE NINETYEAST RIDGE (KERGUELEN)	EARTH PLANET. SCI. LETT.	FREY, F. A.; NOBRE SILVA, I. G.; HUANG, SHICHUN; PRINGLE, M. S.; MELENEY, P.; WEIS, D.	KNOX06	-9.48	88.54	62.74	Ninetyeast Ridge	Volcanic	Basalt																						28.18	6.68			0.79	5.17
72	KNOX06RR-22-5	10.1016/j.epsl.2015.06.005	DEPLETED COMPONENTS IN THE SOURCE OF HOTSPOT MAGMAS: EVIDENCE FROM THE NINETYEAST RIDGE (KERGUELEN)	EARTH PLANET. SCI. LETT.	FREY, F. A.; NOBRE SILVA, I. G.; HUANG, SHICHUN; PRINGLE, M. S.; MELENEY, P.; WEIS, D.	KNOX06	-15.1	87.99	57.44	Ninetyeast Ridge	Volcanic	Basalt																						29.66	7.09			0.45	5.44
73	KNOX06RR-22-6	10.1016/j.epsl.2015.06.005	DEPLETED COMPONENTS IN THE SOURCE OF HOTSPOT MAGMAS: EVIDENCE FROM THE NINETYEAST RIDGE (KERGUELEN)	EARTH PLANET. SCI. LETT.	FREY, F. A.; NOBRE SILVA, I. G.; HUANG, SHICHUN; PRINGLE, M. S.; MELENEY, P.; WEIS, D.	KNOX06	-15.1	87.99	57.44	Ninetyeast Ridge	Volcanic	Basalt																						22.26	5.4			0.36	3.96
74	KNOX06RR-22-7	10.1016/j.epsl.2015.06.005	DEPLETED COMPONENTS IN THE SOURCE OF HOTSPOT MAGMAS: EVIDENCE FROM THE NINETYEAST RIDGE (KERGUELEN)	EARTH PLANET. SCI. LETT.	FREY, F. A.; NOBRE SILVA, I. G.; HUANG, SHICHUN; PRINGLE, M. S.; MELENEY, P.; WEIS, D.	KNOX06	-15.1	87.99	57.44	Ninetyeast Ridge	Volcanic	Basalt																						22.51	5.47			0.37	3.97
75	KNOX06RR-22-12	10.1016/j.epsl.2015.06.005	DEPLETED COMPONENTS IN THE SOURCE OF HOTSPOT MAGMAS: EVIDENCE FROM THE NINETYEAST RIDGE (KERGUELEN)	EARTH PLANET. SCI. LETT.	FREY, F. A.; NOBRE SILVA, I. G.; HUANG, SHICHUN; PRINGLE, M. S.; MELENEY, P.; WEIS, D.	KNOX06	-15.1	87.99	57.44	Ninetyeast Ridge	Volcanic	Basalt																						21.69	5.35			0.37	3.86
76	KNOX06RR-22-14	10.1016/j.epsl.2015.06.005	DEPLETED COMPONENTS IN THE SOURCE OF HOTSPOT MAGMAS: EVIDENCE FROM THE NINETYEAST RIDGE (KERGUELEN)	EARTH PLANET. SCI. LETT.	FREY, F. A.; NOBRE SILVA, I. G.; HUANG, SHICHUN; PRINGLE, M. S.; MELENEY, P.; WEIS, D.	KNOX06	-15.1	87.99	57.44	Ninetyeast Ridge	Volcanic	Basalt																						33.4	8.07			0.55	6.17
77	KNOX06RR-22-15	10.1016/j.epsl.2015.06.005	DEPLETED COMPONENTS IN THE SOURCE OF HOTSPOT MAGMAS: EVIDENCE FROM THE NINETYEAST RIDGE (KERGUELEN)	EARTH PLANET. SCI. LETT.	FREY, F. A.; NOBRE SILVA, I. G.; HUANG, SHICHUN; PRINGLE, M. S.; MELENEY, P.; WEIS, D.	KNOX06	-15.1	87.99	57.44	Ninetyeast Ridge	Volcanic	Basalt																						32.21	8.04			0.53	6.08
78	KNOX06RR-22-16	10.1016/j.epsl.2015.06.005	DEPLETED COMPONENTS IN THE SOURCE OF HOTSPOT MAGMAS: EVIDENCE FROM THE NINETYEAST RIDGE (KERGUELEN)	EARTH PLANET. SCI. LETT.	FREY, F. A.; NOBRE SILVA, I. G.; HUANG, SHICHUN; PRINGLE, M. S.; MELENEY, P.; WEIS, D.	KNOX06	-15.1	87.99	57.44	Ninetyeast Ridge	Volcanic	Basalt																						28.18	6.82			0.43	4.83
79	KNOX06RR-22-18	10.1016/j.epsl.2015.06.005	DEPLETED COMPONENTS IN THE SOURCE OF HOTSPOT MAGMAS: EVIDENCE FROM THE NINETYEAST RIDGE (KERGUELEN)	EARTH PLANET. SCI. LETT.	FREY, F. A.; NOBRE SILVA, I. G.; HUANG, SHICHUN; PRINGLE, M. S.; MELENEY, P.; WEIS, D.	KNOX06	-15.1	87.99	57.44	Ninetyeast Ridge	Volcanic	Basalt																						22.57	5.63			0.39	4.15
80	KNOX06RR-22-20	10.1016/j.epsl.2015.06.005	DEPLETED COMPONENTS IN THE SOURCE OF HOTSPOT MAGMAS: EVIDENCE FROM THE NINETYEAST RIDGE (KERGUELEN)	EARTH PLANET. SCI. LETT.	FREY, F. A.; NOBRE SILVA, I. G.; HUANG, SHICHUN; PRINGLE, M. S.; MELENEY, P.; WEIS, D.	KNOX06	-15.1	87.99	57.44	Ninetyeast Ridge	Volcanic	Basalt																						21.65	5.21			0.35	3.86
81	KNOX06RR-22-28	10.1016/j.epsl.2015.06.005	DEPLETED COMPONENTS IN THE SOURCE OF HOTSPOT MAGMAS: EVIDENCE FROM THE NINETYEAST RIDGE (KERGUELEN)	EARTH PLANET. SCI. LETT.	FREY, F. A.; NOBRE SILVA, I. G.; HUANG, SHICHUN; PRINGLE, M. S.; MELENEY, P.; WEIS, D.	KNOX06	-15.1	87.99	57.44	Ninetyeast Ridge	Volcanic	Basalt																						23.4	5.7			0.37	4.27
82	KNOX06RR-22-30	10.1016/j.epsl.2015.06.005	DEPLETED COMPONENTS IN THE SOURCE OF HOTSPOT MAGMAS: EVIDENCE FROM THE NINETYEAST RIDGE (KERGUELEN)	EARTH PLANET. SCI. LETT.	FREY, F. A.; NOBRE SILVA, I. G.; HUANG, SHICHUN; PRINGLE, M. S.; MELENEY, P.; WEIS, D.	KNOX06	-15.1	87.99	57.44	Ninetyeast Ridge	Volcanic	Basalt																						22.89	5.62			0.38	4.05
83	KNOX06RR-22-37	10.1016/j.epsl.2015.06.005	DEPLETED COMPONENTS IN THE SOURCE OF HOTSPOT MAGMAS: EVIDENCE FROM THE NINETYEAST RIDGE (KERGUELEN)	EARTH PLANET. SCI. LETT.	FREY, F. A.; NOBRE SILVA, I. G.; HUANG, SHICHUN; PRINGLE, M. S.; MELENEY, P.; WEIS, D.	KNOX06	-15.1	87.99	57.44	Ninetyeast Ridge	Volcanic	Basalt																						28.67	6.87			0.45	5
84	KNOX06RR-22-38	10.1016/j.epsl.2015.06.005	DEPLETED COMPONENTS IN THE SOURCE OF HOTSPOT MAGMAS: EVIDENCE FROM THE NINETYEAST RIDGE (KERGUELEN)	EARTH PLANET. SCI. LETT.	FREY, F. A.; NOBRE SILVA, I. G.; HUANG, SHICHUN; PRINGLE, M. S.; MELENEY, P.; WEIS, D.	KNOX06	-15.1	87.99	57.44	Ninetyeast Ridge	Volcanic	Basalt																						24.28	5.92			0.44	4.35
85	KNOX06RR-22-42 core	10.1016/j.epsl.2015.06.005	DEPLETED COMPONENTS IN THE SOURCE OF HOTSPOT MAGMAS: EVIDENCE FROM THE NINETYEAST RIDGE (KERGUELEN)	EARTH PLANET. SCI. LETT.	FREY, F. A.; NOBRE SILVA, I. G.; HUANG, SHICHUN; PRINGLE, M. S.; MELENEY, P.; WEIS, D.	KNOX06	-15.1	87.99	57.44	Ninetyeast Ridge	Volcanic	Basalt																						22.13	5.4			0.36	3.86
86	KNOX06RR-22-42 rim	10.1016/j.epsl.2015.06.005	DEPLETED COMPONENTS IN THE SOURCE OF HOTSPOT MAGMAS: EVIDENCE FROM THE NINETYEAST RIDGE (KERGUELEN)	EARTH PLANET. SCI. LETT.	FREY, F. A.; NOBRE SILVA, I. G.; HUANG, SHICHUN; PRINGLE, M. S.; MELENEY, P.; WEIS, D.	KNOX06	-15.1	87.99	57.44	Ninetyeast Ridge	Volcanic	Basalt																						22.69	5.59			0.34	3.92
87	KNOX06RR-24-2	10.1016/j.epsl.2015.06.005	DEPLETED COMPONENTS IN THE SOURCE OF HOTSPOT MAGMAS: EVIDENCE FROM THE NINETYEAST RIDGE (KERGUELEN)	EARTH PLANET. SCI. LETT.	FREY, F. A.; NOBRE SILVA, I. G.; HUANG, SHICHUN; PRINGLE, M. S.; MELENEY, P.; WEIS, D.	KNOX06	-17	88.73	55.65	Ninetyeast Ridge	Volcanic	Basalt																						30.06	8.17			1.02	7.04
88	KNOX06RR-24-7	10.1016/j.epsl.2015.06.005	DEPLETED COMPONENTS IN THE SOURCE OF HOTSPOT MAGMAS: EVIDENCE FROM THE NINETYEAST RIDGE (KERGUELEN)	EARTH PLANET. SCI. LETT.	FREY, F. A.; NOBRE SILVA, I. G.; HUANG, SHICHUN; PRINGLE, M. S.; MELENEY, P.; WEIS, D.	KNOX06	-17	88.73	55.65	Ninetyeast Ridge	Volcanic	Basalt																						19.9	5.99			0.83	4.72
89	KNOX06RR-24-21	10.1016/j.epsl.2015.06.005	DEPLETED COMPONENTS IN THE SOURCE OF HOTSPOT MAGMAS: EVIDENCE FROM THE NINETYEAST RIDGE (KERGUELEN)	EARTH PLANET. SCI. LETT.	FREY, F. A.; NOBRE SILVA, I. G.; HUANG, SHICHUN; PRINGLE, M. S.; MELENEY, P.; WEIS, D.	KNOX06	-17	88.73	55.65	Ninetyeast Ridge	Volcanic	Basalt																						17.81	4.97			0.52	4.09
90	KNOX06RR-24-29	10.1016/j.epsl.2015.06.005	DEPLETED COMPONENTS IN THE SOURCE OF HOTSPOT MAGMAS: EVIDENCE FROM THE NINETYEAST RIDGE (KERGUELEN)	EARTH PLANET. SCI. LETT.	FREY, F. A.; NOBRE SILVA, I. G.; HUANG, SHICHUN; PRINGLE, M. S.; MELENEY, P.; WEIS, D.	KNOX06	-17	88.73	55.65	Ninetyeast Ridge	Volcanic	Basalt																						15.42	4.59			0.5	3.51
91	KNOX06RR-24-33	10.1016/j.epsl.2015.06.005	DEPLETED COMPONENTS IN THE SOURCE OF HOTSPOT MAGMAS: EVIDENCE FROM THE NINETYEAST RIDGE (KERGUELEN)	EARTH PLANET. SCI. LETT.	FREY, F. A.; NOBRE SILVA, I. G.; HUANG, SHICHUN; PRINGLE, M. S.; MELENEY, P.; WEIS, D.	KNOX06	-17	88.73	55.65	Ninetyeast Ridge	Volcanic	Basalt																						10.01	2.96			0.34	2.15
92	KNOX06RR-24-41	10.1016/j.epsl.2015.06.005	DEPLETED COMPONENTS IN THE SOURCE OF HOTSPOT MAGMAS: EVIDENCE FROM THE NINETYEAST RIDGE (KERGUELEN)	EARTH PLANET. SCI. LETT.	FREY, F. A.; NOBRE SILVA, I. G.; HUANG, SHICHUN; PRINGLE, M. S.; MELENEY, P.; WEIS, D.	KNOX06	-17	88.73	55.65	Ninetyeast Ridge	Volcanic	Basalt																						8.5	2.55			0.29	1.83
93	KNOX06RR-24-48	10.1016/j.epsl.2015.06.005	DEPLETED COMPONENTS IN THE SOURCE OF HOTSPOT MAGMAS: EVIDENCE FROM THE NINETYEAST RIDGE (KERGUELEN)	EARTH PLANET. SCI. LETT.	FREY, F. A.; NOBRE SILVA, I. G.; HUANG, SHICHUN; PRINGLE, M. S.; MELENEY, P.; WEIS, D.	KNOX06	-17	88.73	55.65	Ninetyeast Ridge	Volcanic	Basalt																						17.18	4.76			0.44	3.96
94	KNOX06RR-24-52	10.1016/j.epsl.2015.06.005	DEPLETED COMPONENTS IN THE SOURCE OF HOTSPOT MAGMAS: EVIDENCE FROM THE NINETYEAST RIDGE (KERGUELEN)	EARTH PLANET. SCI. LETT.	FREY, F. A.; NOBRE SILVA, I. G.; HUANG, SHICHUN; PRINGLE, M. S.; MELENEY, P.; WEIS, D.	KNOX06	-17	88.73	55.65	Ninetyeast Ridge	Volcanic	Basalt																						19.08	5.66			0.6	4.27
95	KNOX06RR-24-55	10.1016/j.epsl.2015.06.005	DEPLETED COMPONENTS IN THE SOURCE OF HOTSPOT MAGMAS: EVIDENCE FROM THE NINETYEAST RIDGE (KERGUELEN)	EARTH PLANET. SCI. LETT.	FREY, F. A.; NOBRE SILVA, I. G.; HUANG, SHICHUN; PRINGLE, M. S.; MELENEY, P.; WEIS, D.	KNOX06	-17	88.73	55.65	Ninetyeast Ridge	Volcanic	Basalt																						11.85	3.46			0.45	2.4
96	KNOX06RR-24-61	10.1016/j.epsl.2015.06.005	DEPLETED COMPONENTS IN THE SOURCE OF HOTSPOT MAGMAS: EVIDENCE FROM THE NINETYEAST RIDGE (KERGUELEN)	EARTH PLANET. SCI. LETT.	FREY, F. A.; NOBRE SILVA, I. G.; HUANG, SHICHUN; PRINGLE, M. S.; MELENEY, P.; WEIS, D.	KNOX06	-17	88.73	55.65	Ninetyeast Ridge	Volcanic	Basalt																						22.98	6.28			0.7	5.27
97	KNOX06RR-25-1	10.1016/j.epsl.2015.06.005	DEPLETED COMPONENTS IN THE SOURCE OF HOTSPOT MAGMAS: EVIDENCE FROM THE NINETYEAST RIDGE (KERGUELEN)	EARTH PLANET. SCI. LETT.	FREY, F. A.; NOBRE SILVA, I. G.; HUANG, SHICHUN; PRINGLE, M. S.; MELENEY, P.; WEIS, D.	KNOX06	-16.75	88.77	55.88	Ninetyeast Ridge	Volcanic	Basalt																						7.49	2.28			0.31	1.49
98	KNOX06RR-25-2	10.1016/j.epsl.2015.06.005	DEPLETED COMPONENTS IN THE SOURCE OF HOTSPOT MAGMAS: EVIDENCE FROM THE NINETYEAST RIDGE (KERGUELEN)	EARTH PLANET. SCI. LETT.	FREY, F. A.; NOBRE SILVA, I. G.; HUANG, SHICHUN; PRINGLE, M. S.; MELENEY, P.; WEIS, D.	KNOX06	-16.75	88.77	55.88	Ninetyeast Ridge	Volcanic	Basalt																						9.59	3.06			0.39	2.04
99	KNOX06RR-25-3	10.1016/j.epsl.2015.06.005	DEPLETED COMPONENTS IN THE SOURCE OF HOTSPOT MAGMAS: EVIDENCE FROM THE NINETYEAST RIDGE (KERGUELEN)	EARTH PLANET. SCI. LETT.	FREY, F. A.; NOBRE SILVA, I. G.; HUANG, SHICHUN; PRINGLE, M. S.; MELENEY, P.; WEIS, D.	KNOX06	-16.75	88.77	55.88	Ninetyeast Ridge	Volcanic	Basalt																						14.8	4.51			0.53	3.42
100	KNOX06RR-25-5	10.1016/j.epsl.2015.06.005	DEPLETED COMPONENTS IN THE SOURCE OF HOTSPOT MAGMAS: EVIDENCE FROM THE NINETYEAST RIDGE (KERGUELEN)	EARTH PLANET. SCI. LETT.	FREY, F. A.; NOBRE SILVA, I. G.; HUANG, SHICHUN; PRINGLE, M. S.; MELENEY, P.; WEIS, D.	KNOX06	-16.75	88.77	55.88	Ninetyeast Ridge	Volcanic	Basalt																						33.22	8.19			0.97	8.23
101	KNOX06RR-25-22	10.1016/j.epsl.2015.06.005	DEPLETED COMPONENTS IN THE SOURCE OF HOTSPOT MAGMAS: EVIDENCE FROM THE NINETYEAST RIDGE (KERGUELEN)	EARTH PLANET. SCI. LETT.	FREY, F. A.; NOBRE SILVA, I. G.; HUANG, SHICHUN; PRINGLE, M. S.; MELENEY, P.; WEIS, D.	KNOX06	-16.75	88.77	55.88	Ninetyeast Ridge	Volcanic	Basalt																						7.09	2.31			0.29	1.47
102	KNOX06RR-25-28	10.1016/j.epsl.2015.06.005	DEPLETED COMPONENTS IN THE SOURCE OF HOTSPOT MAGMAS: EVIDENCE FROM THE NINETYEAST RIDGE (KERGUELEN)	EARTH PLANET. SCI. LETT.	FREY, F. A.; NOBRE SILVA, I. G.; HUANG, SHICHUN; PRINGLE, M. S.; MELENEY, P.; WEIS, D.	KNOX06	-16.75	88.77	55.88	Ninetyeast Ridge	Volcanic	Basalt																						16.08	4.86			0.55	3.56
103	KNOX06RR-25-29	10.1016/j.epsl.2015.06.005	DEPLETED COMPONENTS IN THE SOURCE OF HOTSPOT MAGMAS: EVIDENCE FROM THE NINETYEAST RIDGE (KERGUELEN)	EARTH PLANET. SCI. LETT.	FREY, F. A.; NOBRE SILVA, I. G.; HUANG, SHICHUN; PRINGLE, M. S.; MELENEY, P.; WEIS, D.	KNOX06	-16.75	88.77	55.88	Ninetyeast Ridge	Volcanic	Basalt																						9.18	2.86			0.29	2.29
104	KNOX06RR-25-30	10.1016/j.epsl.2015.06.005	DEPLETED COMPONENTS IN THE SOURCE OF HOTSPOT MAGMAS: EVIDENCE FROM THE NINETYEAST RIDGE (KERGUELEN)	EARTH PLANET. SCI. LETT.	FREY, F. A.; NOBRE SILVA, I. G.; HUANG, SHICHUN; PRINGLE, M. S.; MELENEY, P.; WEIS, D.	KNOX06	-16.75	88.77	55.88	Ninetyeast Ridge	Volcanic	Basalt																						13.38	4.04			0.44	3.12
105	KNOX06RR-25-33	10.1016/j.epsl.2015.06.005	DEPLETED COMPONENTS IN THE SOURCE OF HOTSPOT MAGMAS: EVIDENCE FROM THE NINETYEAST RIDGE (KERGUELEN)	EARTH PLANET. SCI. LETT.	FREY, F. A.; NOBRE SILVA, I. G.; HUANG, SHICHUN; PRINGLE, M. S.; MELENEY, P.; WEIS, D.	KNOX06	-16.75	88.77	55.88	Ninetyeast Ridge	Volcanic	Basalt																						49.41	14.04			1.81	14.16
106	KNOX06RR-27-1	10.1016/j.epsl.2015.06.005	DEPLETED COMPONENTS IN THE SOURCE OF HOTSPOT MAGMAS: EVIDENCE FROM THE NINETYEAST RIDGE (KERGUELEN)	EARTH PLANET. SCI. LETT.	FREY, F. A.; NOBRE SILVA, I. G.; HUANG, SHICHUN; PRINGLE, M. S.; MELENEY, P.; WEIS, D.	KNOX06	-19.34	88.73	53.44	Ninetyeast Ridge	Volcanic	Basalt																						20.26	4.26			0.32	4.22
107	KNOX06RR-27-6	10.1016/j.epsl.2015.06.005	DEPLETED COMPONENTS IN THE SOURCE OF HOTSPOT MAGMAS: EVIDENCE FROM THE NINETYEAST RIDGE (KERGUELEN)	EARTH PLANET. SCI. LETT.	FREY, F. A.; NOBRE SILVA, I. G.; HUANG, SHICHUN; PRINGLE, M. S.; MELENEY, P.; WEIS, D.	KNOX06	-19.34	88.73	53.44	Ninetyeast Ridge	Volcanic	Basalt																						25.19	5.06			0.31	4.97
108	KNOX06RR-27-35	10.1016/j.epsl.2015.06.005	DEPLETED COMPONENTS IN THE SOURCE OF HOTSPOT MAGMAS: EVIDENCE FROM THE NINETYEAST RIDGE (KERGUELEN)	EARTH PLANET. SCI. LETT.	FREY, F. A.; NOBRE SILVA, I. G.; HUANG, SHICHUN; PRINGLE, M. S.; MELENEY, P.; WEIS, D.	KNOX06	-19.34	88.73	53.44	Ninetyeast Ridge	Volcanic	Basalt																						21.64	4.65			0.29	4.88
109	KNOX06RR-27-37	10.1016/j.epsl.2015.06.005	DEPLETED COMPONENTS IN THE SOURCE OF HOTSPOT MAGMAS: EVIDENCE FROM THE NINETYEAST RIDGE (KERGUELEN)	EARTH PLANET. SCI. LETT.	FREY, F. A.; NOBRE SILVA, I. G.; HUANG, SHICHUN; PRINGLE, M. S.; MELENEY, P.; WEIS, D.	KNOX06	-19.34	88.73	53.44	Ninetyeast Ridge	Volcanic	Basalt																						25.08	5.19			0.32	5.02
110	KNOX06RR-27-69	10.1016/j.epsl.2015.06.005	DEPLETED COMPONENTS IN THE SOURCE OF HOTSPOT MAGMAS: EVIDENCE FROM THE NINETYEAST RIDGE (KERGUELEN)	EARTH PLANET. SCI. LETT.	FREY, F. A.; NOBRE SILVA, I. G.; HUANG, SHICHUN; PRINGLE, M. S.; MELENEY, P.; WEIS, D.	KNOX06	-19.34	88.73	53.44	Ninetyeast Ridge	Volcanic	Basalt																						19.15	4.16			0.3	4.03
111	KNOX06RR-27-78	10.1016/j.epsl.2015.06.005	DEPLETED COMPONENTS IN THE SOURCE OF HOTSPOT MAGMAS: EVIDENCE FROM THE NINETYEAST RIDGE (KERGUELEN)	EARTH PLANET. SCI. LETT.	FREY, F. A.; NOBRE SILVA, I. G.; HUANG, SHICHUN; PRINGLE, M. S.; MELENEY, P.; WEIS, D.	KNOX06	-19.34	88.73	53.44	Ninetyeast Ridge	Volcanic	Basalt																						25.49	5.19			0.33	5.34
112	KNOX06RR-27-90	10.1016/j.epsl.2015.06.005	DEPLETED COMPONENTS IN THE SOURCE OF HOTSPOT MAGMAS: EVIDENCE FROM THE NINETYEAST RIDGE (KERGUELEN)	EARTH PLANET. SCI. LETT.	FREY, F. A.; NOBRE SILVA, I. G.; HUANG, SHICHUN; PRINGLE, M. S.; MELENEY, P.; WEIS, D.	KNOX06	-19.34	88.73	53.44	Ninetyeast Ridge	Volcanic	Basalt																						20.33	4.4			0.31	4.57
113	KNOX06RR-27-98	10.1016/j.epsl.2015.06.005	DEPLETED COMPONENTS IN THE SOURCE OF HOTSPOT MAGMAS: EVIDENCE FROM THE NINETYEAST RIDGE (KERGUELEN)	EARTH PLANET. SCI. LETT.	FREY, F. A.; NOBRE SILVA, I. G.; HUANG, SHICHUN; PRINGLE, M. S.; MELENEY, P.; WEIS, D.	KNOX06	-19.34	88.73	53.44	Ninetyeast Ridge	Volcanic	Basalt																						18.49	4.06			0.29	3.88
114	KNOX06RR-27-100	10.1016/j.epsl.2015.06.005	DEPLETED COMPONENTS IN THE SOURCE OF HOTSPOT MAGMAS: EVIDENCE FROM THE NINETYEAST RIDGE (KERGUELEN)	EARTH PLANET. SCI. LETT.	FREY, F. A.; NOBRE SILVA, I. G.; HUANG, SHICHUN; PRINGLE, M. S.; MELENEY, P.; WEIS, D.	KNOX06	-19.34	88.73	53.44	Ninetyeast Ridge	Volcanic	Basalt																						21.81	4.47			0.27	4.66
115	KNOX06RR-27-108	10.1016/j.epsl.2015.06.005	DEPLETED COMPONENTS IN THE SOURCE OF HOTSPOT MAGMAS: EVIDENCE FROM THE NINETYEAST RIDGE (KERGUELEN)	EARTH PLANET. SCI. LETT.	FREY, F. A.; NOBRE SILVA, I. G.; HUANG, SHICHUN; PRINGLE, M. S.; MELENEY, P.; WEIS, D.	KNOX06	-19.34	88.73	53.44	Ninetyeast Ridge	Volcanic	Basalt																						19.73	4.3			0.34	4.1
116	KNOX06RR-28-3	10.1016/j.epsl.2015.06.005	DEPLETED COMPONENTS IN THE SOURCE OF HOTSPOT MAGMAS: EVIDENCE FROM THE NINETYEAST RIDGE (KERGUELEN)	EARTH PLANET. SCI. LETT.	FREY, F. A.; NOBRE SILVA, I. G.; HUANG, SHICHUN; PRINGLE, M. S.; MELENEY, P.; WEIS, D.	KNOX06	-19.64	88.66	53.16	Ninetyeast Ridge	Volcanic	Basalt																						10.6	3.32			0.37	2.46
117	KNOX06RR-28-27	10.1016/j.epsl.2015.06.005	DEPLETED COMPONENTS IN THE SOURCE OF HOTSPOT MAGMAS: EVIDENCE FROM THE NINETYEAST RIDGE (KERGUELEN)	EARTH PLANET. SCI. LETT.	FREY, F. A.; NOBRE SILVA, I. G.; HUANG, SHICHUN; PRINGLE, M. S.; MELENEY, P.; WEIS, D.	KNOX06	-19.64	88.66	53.16	Ninetyeast Ridge	Volcanic	Basalt																						11.53	3.63			0.38	2.62
118	KNOX06RR-28-30	10.1016/j.epsl.2015.06.005	DEPLETED COMPONENTS IN THE SOURCE OF HOTSPOT MAGMAS: EVIDENCE FROM THE NINETYEAST RIDGE (KERGUELEN)	EARTH PLANET. SCI. LETT.	FREY, F. A.; NOBRE SILVA, I. G.; HUANG, SHICHUN; PRINGLE, M. S.; MELENEY, P.; WEIS, D.	KNOX06	-19.64	88.66	53.16	Ninetyeast Ridge	Volcanic	Basalt																						15.54	4.45			0.51	3.51
119	KNOX06RR-28-31	10.1016/j.epsl.2015.06.005	DEPLETED COMPONENTS IN THE SOURCE OF HOTSPOT MAGMAS: EVIDENCE FROM THE NINETYEAST RIDGE (KERGUELEN)	EARTH PLANET. SCI. LETT.	FREY, F. A.; NOBRE SILVA, I. G.; HUANG, SHICHUN; PRINGLE, M. S.; MELENEY, P.; WEIS, D.	KNOX06	-19.64	88.66	53.16	Ninetyeast Ridge	Volcanic	Basalt																						14.13	4.08			0.46	3.04
120	KNOX06RR-28-33	10.1016/j.epsl.2015.06.005	DEPLETED COMPONENTS IN THE SOURCE OF HOTSPOT MAGMAS: EVIDENCE FROM THE NINETYEAST RIDGE (KERGUELEN)	EARTH PLANET. SCI. LETT.	FREY, F. A.; NOBRE SILVA, I. G.; HUANG, SHICHUN; PRINGLE, M. S.; MELENEY, P.; WEIS, D.	KNOX06	-19.64	88.66	53.16	Ninetyeast Ridge	Volcanic	Basalt																						11.32	3.27			0.42	2.6
121	KNOX06RR-28-35	10.1016/j.epsl.2015.06.005	DEPLETED COMPONENTS IN THE SOURCE OF HOTSPOT MAGMAS: EVIDENCE FROM THE NINETYEAST RIDGE (KERGUELEN)	EARTH PLANET. SCI. LETT.	FREY, F. A.; NOBRE SILVA, I. G.; HUANG, SHICHUN; PRINGLE, M. S.; MELENEY, P.; WEIS, D.	KNOX06	-19.64	88.66	53.16	Ninetyeast Ridge	Volcanic	Basalt																						11.43	3.53			0.4	2.61
122	KNOX06RR-28-42	10.1016/j.epsl.2015.06.005	DEPLETED COMPONENTS IN THE SOURCE OF HOTSPOT MAGMAS: EVIDENCE FROM THE NINETYEAST RIDGE (KERGUELEN)	EARTH PLANET. SCI. LETT.	FREY, F. A.; NOBRE SILVA, I. G.; HUANG, SHICHUN; PRINGLE, M. S.; MELENEY, P.; WEIS, D.	KNOX06	-19.64	88.66	53.16	Ninetyeast Ridge	Volcanic	Basalt																						12.04	3.79			0.44	2.82
123	KNOX06RR-28-46	10.1016/j.epsl.2015.06.005	DEPLETED COMPONENTS IN THE SOURCE OF HOTSPOT MAGMAS: EVIDENCE FROM THE NINETYEAST RIDGE (KERGUELEN)	EARTH PLANET. SCI. LETT.	FREY, F. A.; NOBRE SILVA, I. G.; HUANG, SHICHUN; PRINGLE, M. S.; MELENEY, P.; WEIS, D.	KNOX06	-19.64	88.66	53.16	Ninetyeast Ridge	Volcanic	Basalt																						11.03	3.57			0.42	2.65
124	KNOX06RR-29-1A	10.1016/j.epsl.2015.06.005	DEPLETED COMPONENTS IN THE SOURCE OF HOTSPOT MAGMAS: EVIDENCE FROM THE NINETYEAST RIDGE (KERGUELEN)	EARTH PLANET. SCI. LETT.	FREY, F. A.; NOBRE SILVA, I. G.; HUANG, SHICHUN; PRINGLE, M. S.; MELENEY, P.; WEIS, D.	KNOX06	-20	88	52.824	Ninetyeast Ridge	Volcanic	Basalt																						10.21	3.21			0.49	1.63
125	KNOX06RR-30-2	10.1016/j.epsl.2015.06.005	DEPLETED COMPONENTS IN THE SOURCE OF HOTSPOT MAGMAS: EVIDENCE FROM THE NINETYEAST RIDGE (KERGUELEN)	EARTH PLANET. SCI. LETT.	FREY, F. A.; NOBRE SILVA, I. G.; HUANG, SHICHUN; PRINGLE, M. S.; MELENEY, P.; WEIS, D.	KNOX06	-22.38	87.04	50.59	Ninetyeast Ridge	Volcanic	Basalt																						28.57	6.95			0.46	5.43
126	KNOX06RR-30-4	10.1016/j.epsl.2015.06.005	DEPLETED COMPONENTS IN THE SOURCE OF HOTSPOT MAGMAS: EVIDENCE FROM THE NINETYEAST RIDGE (KERGUELEN)	EARTH PLANET. SCI. LETT.	FREY, F. A.; NOBRE SILVA, I. G.; HUANG, SHICHUN; PRINGLE, M. S.; MELENEY, P.; WEIS, D.	KNOX06	-22.38	87.04	50.59	Ninetyeast Ridge	Volcanic	Basalt																						17.35	4.45			0.33	3.35
127	KNOX06RR-30-5	10.1016/j.epsl.2015.06.005	DEPLETED COMPONENTS IN THE SOURCE OF HOTSPOT MAGMAS: EVIDENCE FROM THE NINETYEAST RIDGE (KERGUELEN)	EARTH PLANET. SCI. LETT.	FREY, F. A.; NOBRE SILVA, I. G.; HUANG, SHICHUN; PRINGLE, M. S.; MELENEY, P.; WEIS, D.	KNOX06	-22.38	87.04	50.59	Ninetyeast Ridge	Volcanic	Basalt																						20.99	5.61			0.5	4.29
128	KNOX06RR-30-7	10.1016/j.epsl.2015.06.005	DEPLETED COMPONENTS IN THE SOURCE OF HOTSPOT MAGMAS: EVIDENCE FROM THE NINETYEAST RIDGE (KERGUELEN)	EARTH PLANET. SCI. LETT.	FREY, F. A.; NOBRE SILVA, I. G.; HUANG, SHICHUN; PRINGLE, M. S.; MELENEY, P.; WEIS, D.	KNOX06	-22.38	87.04	50.59	Ninetyeast Ridge	Volcanic	Basalt																						17.05	4.26			0.33	3.15
129	KNOX06RR-30-9	10.1016/j.epsl.2015.06.005	DEPLETED COMPONENTS IN THE SOURCE OF HOTSPOT MAGMAS: EVIDENCE FROM THE NINETYEAST RIDGE (KERGUELEN)	EARTH PLANET. SCI. LETT.	FREY, F. A.; NOBRE SILVA, I. G.; HUANG, SHICHUN; PRINGLE, M. S.; MELENEY, P.; WEIS, D.	KNOX06	-22.38	87.04	50.59	Ninetyeast Ridge	Volcanic	Basalt																						12.37	3.53			0.34	2.59
130	KNOX06RR-30-10	10.1016/j.epsl.2015.06.005	DEPLETED COMPONENTS IN THE SOURCE OF HOTSPOT MAGMAS: EVIDENCE FROM THE NINETYEAST RIDGE (KERGUELEN)	EARTH PLANET. SCI. LETT.	FREY, F. A.; NOBRE SILVA, I. G.; HUANG, SHICHUN; PRINGLE, M. S.; MELENEY, P.; WEIS, D.	KNOX06	-22.38	87.04	50.59	Ninetyeast Ridge	Volcanic	Basalt																						12.72	3.59			0.31	2.66
131	KNOX06RR-30-23	10.1016/j.epsl.2015.06.005	DEPLETED COMPONENTS IN THE SOURCE OF HOTSPOT MAGMAS: EVIDENCE FROM THE NINETYEAST RIDGE (KERGUELEN)	EARTH PLANET. SCI. LETT.	FREY, F. A.; NOBRE SILVA, I. G.; HUANG, SHICHUN; PRINGLE, M. S.; MELENEY, P.; WEIS, D.	KNOX06	-22.38	87.04	50.59	Ninetyeast Ridge	Volcanic	Basalt																						11.36	3.48			0.39	2.55
132	KNOX06RR-30-24	10.1016/j.epsl.2015.06.005	DEPLETED COMPONENTS IN THE SOURCE OF HOTSPOT MAGMAS: EVIDENCE FROM THE NINETYEAST RIDGE (KERGUELEN)	EARTH PLANET. SCI. LETT.	FREY, F. A.; NOBRE SILVA, I. G.; HUANG, SHICHUN; PRINGLE, M. S.; MELENEY, P.; WEIS, D.	KNOX06	-22.38	87.04	50.59	Ninetyeast Ridge	Volcanic	Basalt																						7.78	2.39			0.27	1.81
133	KNOX06RR-30-26	10.1016/j.epsl.2015.06.005	DEPLETED COMPONENTS IN THE SOURCE OF HOTSPOT MAGMAS: EVIDENCE FROM THE NINETYEAST RIDGE (KERGUELEN)	EARTH PLANET. SCI. LETT.	FREY, F. A.; NOBRE SILVA, I. G.; HUANG, SHICHUN; PRINGLE, M. S.; MELENEY, P.; WEIS, D.	KNOX06	-22.38	87.04	50.59	Ninetyeast Ridge	Volcanic	Basalt																						6.34	1.97			0.23	1.43
134	KNOX06RR-30-27A	10.1016/j.epsl.2015.06.005	DEPLETED COMPONENTS IN THE SOURCE OF HOTSPOT MAGMAS: EVIDENCE FROM THE NINETYEAST RIDGE (KERGUELEN)	EARTH PLANET. SCI. LETT.	FREY, F. A.; NOBRE SILVA, I. G.; HUANG, SHICHUN; PRINGLE, M. S.; MELENEY, P.; WEIS, D.	KNOX06	-22.38	87.04	50.59	Ninetyeast Ridge	Volcanic	Basalt																						6.7	2.08			0.26	1.55
135	KNOX06RR-30-31	10.1016/j.epsl.2015.06.005	DEPLETED COMPONENTS IN THE SOURCE OF HOTSPOT MAGMAS: EVIDENCE FROM THE NINETYEAST RIDGE (KERGUELEN)	EARTH PLANET. SCI. LETT.	FREY, F. A.; NOBRE SILVA, I. G.; HUANG, SHICHUN; PRINGLE, M. S.; MELENEY, P.; WEIS, D.	KNOX06	-22.38	87.04	50.59	Ninetyeast Ridge	Volcanic	Basalt																						7.56	2.26			0.26	1.54
136	KNOX06RR-30-32	10.1016/j.epsl.2015.06.005	DEPLETED COMPONENTS IN THE SOURCE OF HOTSPOT MAGMAS: EVIDENCE FROM THE NINETYEAST RIDGE (KERGUELEN)	EARTH PLANET. SCI. LETT.	FREY, F. A.; NOBRE SILVA, I. G.; HUANG, SHICHUN; PRINGLE, M. S.; MELENEY, P.; WEIS, D.	KNOX06	-22.38	87.04	50.59	Ninetyeast Ridge	Volcanic	Basalt																						10.11	2.92			0.32	2.11
137	KNOX06RR-30-33	10.1016/j.epsl.2015.06.005	DEPLETED COMPONENTS IN THE SOURCE OF HOTSPOT MAGMAS: EVIDENCE FROM THE NINETYEAST RIDGE (KERGUELEN)	EARTH PLANET. SCI. LETT.	FREY, F. A.; NOBRE SILVA, I. G.; HUANG, SHICHUN; PRINGLE, M. S.; MELENEY, P.; WEIS, D.	KNOX06	-22.38	87.04	50.59	Ninetyeast Ridge	Volcanic	Basalt																						10.66	3.31			0.36	2.46
138	KNOX06RR-30-35	10.1016/j.epsl.2015.06.005	DEPLETED COMPONENTS IN THE SOURCE OF HOTSPOT MAGMAS: EVIDENCE FROM THE NINETYEAST RIDGE (KERGUELEN)	EARTH PLANET. SCI. LETT.	FREY, F. A.; NOBRE SILVA, I. G.; HUANG, SHICHUN; PRINGLE, M. S.; MELENEY, P.; WEIS, D.	KNOX06	-22.38	87.04	50.59	Ninetyeast Ridge	Volcanic	Basalt																						7.27	2.14			0.27	1.54
139	KNOX06RR-31-1	10.1016/j.epsl.2015.06.005	DEPLETED COMPONENTS IN THE SOURCE OF HOTSPOT MAGMAS: EVIDENCE FROM THE NINETYEAST RIDGE (KERGUELEN)	EARTH PLANET. SCI. LETT.	FREY, F. A.; NOBRE SILVA, I. G.; HUANG, SHICHUN; PRINGLE, M. S.; MELENEY, P.; WEIS, D.	KNOX06	-23.76	86.82	49.28	Ninetyeast Ridge	Volcanic	Basalt																						18.01	4.77			0.41	3.71
140	KNOX06RR-31-2	10.1016/j.epsl.2015.06.005	DEPLETED COMPONENTS IN THE SOURCE OF HOTSPOT MAGMAS: EVIDENCE FROM THE NINETYEAST RIDGE (KERGUELEN)	EARTH PLANET. SCI. LETT.	FREY, F. A.; NOBRE SILVA, I. G.; HUANG, SHICHUN; PRINGLE, M. S.; MELENEY, P.; WEIS, D.	KNOX06	-23.76	86.82	49.28	Ninetyeast Ridge	Volcanic	Basalt																						11.64	3.2			0.25	2.3
141	KNOX06RR-31-6	10.1016/j.epsl.2015.06.005	DEPLETED COMPONENTS IN THE SOURCE OF HOTSPOT MAGMAS: EVIDENCE FROM THE NINETYEAST RIDGE (KERGUELEN)	EARTH PLANET. SCI. LETT.	FREY, F. A.; NOBRE SILVA, I. G.; HUANG, SHICHUN; PRINGLE, M. S.; MELENEY, P.; WEIS, D.	KNOX06	-23.76	86.82	49.28	Ninetyeast Ridge	Volcanic	Basalt																						11.02	3.07			0.23	2.13
142	KNOX06RR-31-13	10.1016/j.epsl.2015.06.005	DEPLETED COMPONENTS IN THE SOURCE OF HOTSPOT MAGMAS: EVIDENCE FROM THE NINETYEAST RIDGE (KERGUELEN)	EARTH PLANET. SCI. LETT.	FREY, F. A.; NOBRE SILVA, I. G.; HUANG, SHICHUN; PRINGLE, M. S.; MELENEY, P.; WEIS, D.	KNOX06	-23.76	86.82	49.28	Ninetyeast Ridge	Volcanic	Basalt																						10.5	2.9			0.23	2.08
143	KNOX06RR-32-3	10.1016/j.epsl.2015.06.005	DEPLETED COMPONENTS IN THE SOURCE OF HOTSPOT MAGMAS: EVIDENCE FROM THE NINETYEAST RIDGE (KERGUELEN)	EARTH PLANET. SCI. LETT.	FREY, F. A.; NOBRE SILVA, I. G.; HUANG, SHICHUN; PRINGLE, M. S.; MELENEY, P.; WEIS, D.	KNOX06	-25.76	87.9	47.4	Ninetyeast Ridge	Volcanic	Basalt																						9.36	2.85			0.32	2.08
144	KNOX06RR-32-5	10.1016/j.epsl.2015.06.005	DEPLETED COMPONENTS IN THE SOURCE OF HOTSPOT MAGMAS: EVIDENCE FROM THE NINETYEAST RIDGE (KERGUELEN)	EARTH PLANET. SCI. LETT.	FREY, F. A.; NOBRE SILVA, I. G.; HUANG, SHICHUN; PRINGLE, M. S.; MELENEY, P.; WEIS, D.	KNOX06	-25.76	87.9	47.4	Ninetyeast Ridge	Volcanic	Basalt																						21.43	5.98			0.6	4.74
145	KNOX06RR-32-29	10.1016/j.epsl.2015.06.005	DEPLETED COMPONENTS IN THE SOURCE OF HOTSPOT MAGMAS: EVIDENCE FROM THE NINETYEAST RIDGE (KERGUELEN)	EARTH PLANET. SCI. LETT.	FREY, F. A.; NOBRE SILVA, I. G.; HUANG, SHICHUN; PRINGLE, M. S.; MELENEY, P.; WEIS, D.	KNOX06	-25.76	87.9	47.4	Ninetyeast Ridge	Volcanic	Basalt																						17.86	5.44			0.7	3.64
146	KNOX06RR-32-35	10.1016/j.epsl.2015.06.005	DEPLETED COMPONENTS IN THE SOURCE OF HOTSPOT MAGMAS: EVIDENCE FROM THE NINETYEAST RIDGE (KERGUELEN)	EARTH PLANET. SCI. LETT.	FREY, F. A.; NOBRE SILVA, I. G.; HUANG, SHICHUN; PRINGLE, M. S.; MELENEY, P.; WEIS, D.	KNOX06	-25.76	87.9	47.4	Ninetyeast Ridge	Volcanic	Basalt																						9.32	3.02			0.35	2.17
147	KNOX06RR-32-38	10.1016/j.epsl.2015.06.005	DEPLETED COMPONENTS IN THE SOURCE OF HOTSPOT MAGMAS: EVIDENCE FROM THE NINETYEAST RIDGE (KERGUELEN)	EARTH PLANET. SCI. LETT.	FREY, F. A.; NOBRE SILVA, I. G.; HUANG, SHICHUN; PRINGLE, M. S.; MELENEY, P.; WEIS, D.	KNOX06	-25.76	87.9	47.4	Ninetyeast Ridge	Volcanic	Basalt																						9.69	3			0.37	2.2
148	KNOX06RR-32-43	10.1016/j.epsl.2015.06.005	DEPLETED COMPONENTS IN THE SOURCE OF HOTSPOT MAGMAS: EVIDENCE FROM THE NINETYEAST RIDGE (KERGUELEN)	EARTH PLANET. SCI. LETT.	FREY, F. A.; NOBRE SILVA, I. G.; HUANG, SHICHUN; PRINGLE, M. S.; MELENEY, P.; WEIS, D.	KNOX06	-25.76	87.9	47.4	Ninetyeast Ridge	Volcanic	Basalt																						14.68	4.57			0.49	3.08
149	KNOX06RR-32-45	10.1016/j.epsl.2015.06.005	DEPLETED COMPONENTS IN THE SOURCE OF HOTSPOT MAGMAS: EVIDENCE FROM THE NINETYEAST RIDGE (KERGUELEN)	EARTH PLANET. SCI. LETT.	FREY, F. A.; NOBRE SILVA, I. G.; HUANG, SHICHUN; PRINGLE, M. S.; MELENEY, P.; WEIS, D.	KNOX06	-25.76	87.9	47.4	Ninetyeast Ridge	Volcanic	Basalt																						57.9	10.82			0.46	9.5
150	KNOX06RR-32-48	10.1016/j.epsl.2015.06.005	DEPLETED COMPONENTS IN THE SOURCE OF HOTSPOT MAGMAS: EVIDENCE FROM THE NINETYEAST RIDGE (KERGUELEN)	EARTH PLANET. SCI. LETT.	FREY, F. A.; NOBRE SILVA, I. G.; HUANG, SHICHUN; PRINGLE, M. S.; MELENEY, P.; WEIS, D.	KNOX06	-25.76	87.9	47.4	Ninetyeast Ridge	Volcanic	Basalt																						9.03	2.99			0.33	1.98
151	KNOX06RR-32-49	10.1016/j.epsl.2015.06.005	DEPLETED COMPONENTS IN THE SOURCE OF HOTSPOT MAGMAS: EVIDENCE FROM THE NINETYEAST RIDGE (KERGUELEN)	EARTH PLANET. SCI. LETT.	FREY, F. A.; NOBRE SILVA, I. G.; HUANG, SHICHUN; PRINGLE, M. S.; MELENEY, P.; WEIS, D.	KNOX06	-25.76	87.9	47.4	Ninetyeast Ridge	Volcanic	Basalt																						10.72	3.16			0.29	2.48
152	KNOX06RR-32-51	10.1016/j.epsl.2015.06.005	DEPLETED COMPONENTS IN THE SOURCE OF HOTSPOT MAGMAS: EVIDENCE FROM THE NINETYEAST RIDGE (KERGUELEN)	EARTH PLANET. SCI. LETT.	FREY, F. A.; NOBRE SILVA, I. G.; HUANG, SHICHUN; PRINGLE, M. S.; MELENEY, P.; WEIS, D.	KNOX06	-25.76	87.9	47.4	Ninetyeast Ridge	Volcanic	Basalt																						10.82	3.31			0.36	2.24
153	KNOX06RR-32-53	10.1016/j.epsl.2015.06.005	DEPLETED COMPONENTS IN THE SOURCE OF HOTSPOT MAGMAS: EVIDENCE FROM THE NINETYEAST RIDGE (KERGUELEN)	EARTH PLANET. SCI. LETT.	FREY, F. A.; NOBRE SILVA, I. G.; HUANG, SHICHUN; PRINGLE, M. S.; MELENEY, P.; WEIS, D.	KNOX06	-25.76	87.9	47.4	Ninetyeast Ridge	Volcanic	Basalt																						9.86	2.8			0.28	2.43
154	KNOX06RR-32-54	10.1016/j.epsl.2015.06.005	DEPLETED COMPONENTS IN THE SOURCE OF HOTSPOT MAGMAS: EVIDENCE FROM THE NINETYEAST RIDGE (KERGUELEN)	EARTH PLANET. SCI. LETT.	FREY, F. A.; NOBRE SILVA, I. G.; HUANG, SHICHUN; PRINGLE, M. S.; MELENEY, P.; WEIS, D.	KNOX06	-25.76	87.9	47.4	Ninetyeast Ridge	Volcanic	Basalt																						9.25	2.81			0.33	1.98
155	KNOX06RR-32-59	10.1016/j.epsl.2015.06.005	DEPLETED COMPONENTS IN THE SOURCE OF HOTSPOT MAGMAS: EVIDENCE FROM THE NINETYEAST RIDGE (KERGUELEN)	EARTH PLANET. SCI. LETT.	FREY, F. A.; NOBRE SILVA, I. G.; HUANG, SHICHUN; PRINGLE, M. S.; MELENEY, P.; WEIS, D.	KNOX06	-25.76	87.9	47.4	Ninetyeast Ridge	Volcanic	Basalt																						13.63	3.97			0.45	2.97
156	KNOX06RR-32-66	10.1016/j.epsl.2015.06.005	DEPLETED COMPONENTS IN THE SOURCE OF HOTSPOT MAGMAS: EVIDENCE FROM THE NINETYEAST RIDGE (KERGUELEN)	EARTH PLANET. SCI. LETT.	FREY, F. A.; NOBRE SILVA, I. G.; HUANG, SHICHUN; PRINGLE, M. S.; MELENEY, P.; WEIS, D.	KNOX06	-25.76	87.9	47.4	Ninetyeast Ridge	Volcanic	Basalt																						9.08	2.87			0.27	2.15
157	KNOX06RR-33-1	10.1016/j.epsl.2015.06.005	DEPLETED COMPONENTS IN THE SOURCE OF HOTSPOT MAGMAS: EVIDENCE FROM THE NINETYEAST RIDGE (KERGUELEN)	EARTH PLANET. SCI. LETT.	FREY, F. A.; NOBRE SILVA, I. G.; HUANG, SHICHUN; PRINGLE, M. S.; MELENEY, P.; WEIS, D.	KNOX06	-25.79	88.67	47.37	Ninetyeast Ridge	Volcanic	Basalt																						9.41	3.08			0.43	2.01
158	KNOX06RR-33-6	10.1016/j.epsl.2015.06.005	DEPLETED COMPONENTS IN THE SOURCE OF HOTSPOT MAGMAS: EVIDENCE FROM THE NINETYEAST RIDGE (KERGUELEN)	EARTH PLANET. SCI. LETT.	FREY, F. A.; NOBRE SILVA, I. G.; HUANG, SHICHUN; PRINGLE, M. S.; MELENEY, P.; WEIS, D.	KNOX06	-25.79	88.67	47.37	Ninetyeast Ridge	Volcanic	Basalt																						11.59	2.78			0.3	1.92
159	KNOX06RR-33-9	10.1016/j.epsl.2015.06.005	DEPLETED COMPONENTS IN THE SOURCE OF HOTSPOT MAGMAS: EVIDENCE FROM THE NINETYEAST RIDGE (KERGUELEN)	EARTH PLANET. SCI. LETT.	FREY, F. A.; NOBRE SILVA, I. G.; HUANG, SHICHUN; PRINGLE, M. S.; MELENEY, P.; WEIS, D.	KNOX06	-25.79	88.67	47.37	Ninetyeast Ridge	Volcanic	Basalt																						20.66	6.42			0.92	4.82
160	KNOX06RR-33-10	10.1016/j.epsl.2015.06.005	DEPLETED COMPONENTS IN THE SOURCE OF HOTSPOT MAGMAS: EVIDENCE FROM THE NINETYEAST RIDGE (KERGUELEN)	EARTH PLANET. SCI. LETT.	FREY, F. A.; NOBRE SILVA, I. G.; HUANG, SHICHUN; PRINGLE, M. S.; MELENEY, P.; WEIS, D.	KNOX06	-25.79	88.67	47.37	Ninetyeast Ridge	Volcanic	Basalt																						11.06	3.48			0.53	2.74
161	KNOX06RR-33-11	10.1016/j.epsl.2015.06.005	DEPLETED COMPONENTS IN THE SOURCE OF HOTSPOT MAGMAS: EVIDENCE FROM THE NINETYEAST RIDGE (KERGUELEN)	EARTH PLANET. SCI. LETT.	FREY, F. A.; NOBRE SILVA, I. G.; HUANG, SHICHUN; PRINGLE, M. S.; MELENEY, P.; WEIS, D.	KNOX06	-25.79	88.67	47.37	Ninetyeast Ridge	Volcanic	Basalt																						15.19	4.42			0.52	3.44
162	KNOX06RR-33-12	10.1016/j.epsl.2015.06.005	DEPLETED COMPONENTS IN THE SOURCE OF HOTSPOT MAGMAS: EVIDENCE FROM THE NINETYEAST RIDGE (KERGUELEN)	EARTH PLANET. SCI. LETT.	FREY, F. A.; NOBRE SILVA, I. G.; HUANG, SHICHUN; PRINGLE, M. S.; MELENEY, P.; WEIS, D.	KNOX06	-25.79	88.67	47.37	Ninetyeast Ridge	Volcanic	Basalt																						12.9	3.62			0.45	2.59
163	KNOX06RR-33-14	10.1016/j.epsl.2015.06.005	DEPLETED COMPONENTS IN THE SOURCE OF HOTSPOT MAGMAS: EVIDENCE FROM THE NINETYEAST RIDGE (KERGUELEN)	EARTH PLANET. SCI. LETT.	FREY, F. A.; NOBRE SILVA, I. G.; HUANG, SHICHUN; PRINGLE, M. S.; MELENEY, P.; WEIS, D.	KNOX06	-25.79	88.67	47.37	Ninetyeast Ridge	Volcanic	Basalt																						12.61	3			0.32	2.05
164	KNOX06RR-33-16	10.1016/j.epsl.2015.06.005	DEPLETED COMPONENTS IN THE SOURCE OF HOTSPOT MAGMAS: EVIDENCE FROM THE NINETYEAST RIDGE (KERGUELEN)	EARTH PLANET. SCI. LETT.	FREY, F. A.; NOBRE SILVA, I. G.; HUANG, SHICHUN; PRINGLE, M. S.; MELENEY, P.; WEIS, D.	KNOX06	-25.79	88.67	47.37	Ninetyeast Ridge	Volcanic	Basalt																						12.59	3			0.33	2.06
165	KNOX06RR-33-18	10.1016/j.epsl.2015.06.005	DEPLETED COMPONENTS IN THE SOURCE OF HOTSPOT MAGMAS: EVIDENCE FROM THE NINETYEAST RIDGE (KERGUELEN)	EARTH PLANET. SCI. LETT.	FREY, F. A.; NOBRE SILVA, I. G.; HUANG, SHICHUN; PRINGLE, M. S.; MELENEY, P.; WEIS, D.	KNOX06	-25.79	88.67	47.37	Ninetyeast Ridge	Volcanic	Basalt																						13.98	3.34			0.38	2.32
166	KNOX06RR-33-33	10.1016/j.epsl.2015.06.005	DEPLETED COMPONENTS IN THE SOURCE OF HOTSPOT MAGMAS: EVIDENCE FROM THE NINETYEAST RIDGE (KERGUELEN)	EARTH PLANET. SCI. LETT.	FREY, F. A.; NOBRE SILVA, I. G.; HUANG, SHICHUN; PRINGLE, M. S.; MELENEY, P.; WEIS, D.	KNOX06	-25.79	88.67	47.37	Ninetyeast Ridge	Volcanic	Basalt																						13.13	3.79			0.48	2.58
167	KNOX06RR-33-42	10.1016/j.epsl.2015.06.005	DEPLETED COMPONENTS IN THE SOURCE OF HOTSPOT MAGMAS: EVIDENCE FROM THE NINETYEAST RIDGE (KERGUELEN)	EARTH PLANET. SCI. LETT.	FREY, F. A.; NOBRE SILVA, I. G.; HUANG, SHICHUN; PRINGLE, M. S.; MELENEY, P.; WEIS, D.	KNOX06	-25.79	88.67	47.37	Ninetyeast Ridge	Volcanic	Basalt																						12.08	2.87			0.31	1.93
168	KNOX06RR-33-45	10.1016/j.epsl.2015.06.005	DEPLETED COMPONENTS IN THE SOURCE OF HOTSPOT MAGMAS: EVIDENCE FROM THE NINETYEAST RIDGE (KERGUELEN)	EARTH PLANET. SCI. LETT.	FREY, F. A.; NOBRE SILVA, I. G.; HUANG, SHICHUN; PRINGLE, M. S.; MELENEY, P.; WEIS, D.	KNOX06	-25.79	88.67	47.37	Ninetyeast Ridge	Volcanic	Basalt																						13.25	4.02			0.61	2.97
169	KNOX06RR-33-48	10.1016/j.epsl.2015.06.005	DEPLETED COMPONENTS IN THE SOURCE OF HOTSPOT MAGMAS: EVIDENCE FROM THE NINETYEAST RIDGE (KERGUELEN)	EARTH PLANET. SCI. LETT.	FREY, F. A.; NOBRE SILVA, I. G.; HUANG, SHICHUN; PRINGLE, M. S.; MELENEY, P.; WEIS, D.	KNOX06	-25.79	88.67	47.37	Ninetyeast Ridge	Volcanic	Basalt																						11.62	2.93			0.35	1.96
170	KNOX06RR-33-54	10.1016/j.epsl.2015.06.005	DEPLETED COMPONENTS IN THE SOURCE OF HOTSPOT MAGMAS: EVIDENCE FROM THE NINETYEAST RIDGE (KERGUELEN)	EARTH PLANET. SCI. LETT.	FREY, F. A.; NOBRE SILVA, I. G.; HUANG, SHICHUN; PRINGLE, M. S.; MELENEY, P.; WEIS, D.	KNOX06	-25.79	88.67	47.37	Ninetyeast Ridge	Volcanic	Basalt																						13.89	4.28			0.65	2.91
171	KNOX06RR-33-56	10.1016/j.epsl.2015.06.005	DEPLETED COMPONENTS IN THE SOURCE OF HOTSPOT MAGMAS: EVIDENCE FROM THE NINETYEAST RIDGE (KERGUELEN)	EARTH PLANET. SCI. LETT.	FREY, F. A.; NOBRE SILVA, I. G.; HUANG, SHICHUN; PRINGLE, M. S.; MELENEY, P.; WEIS, D.	KNOX06	-25.79	88.67	47.37	Ninetyeast Ridge	Volcanic	Basalt																						9.87	3.09			0.43	2.19
172	121-756C-10N-1,32-36 (F1)	10.1016/j.epsl.2015.06.005	DEPLETED COMPONENTS IN THE SOURCE OF HOTSPOT MAGMAS: EVIDENCE FROM THE NINETYEAST RIDGE (KERGUELEN)	EARTH PLANET. SCI. LETT.	FREY, F. A.; NOBRE SILVA, I. G.; HUANG, SHICHUN; PRINGLE, M. S.; MELENEY, P.; WEIS, D.	ODP	-27.355	87.597	45.8929	Ninetyeast Ridge	Volcanic	Basalt																						17.2	0.9			0.39	3.69
173	121-756D-4R-1,35-39 (F1)	10.1016/j.epsl.2015.06.005	DEPLETED COMPONENTS IN THE SOURCE OF HOTSPOT MAGMAS: EVIDENCE FROM THE NINETYEAST RIDGE (KERGUELEN)	EARTH PLANET. SCI. LETT.	FREY, F. A.; NOBRE SILVA, I. G.; HUANG, SHICHUN; PRINGLE, M. S.; MELENEY, P.; WEIS, D.	ODP	-27.355	87.597	45.8929	Ninetyeast Ridge	Volcanic	Basalt																						16.9	0.85			0.48	4.18
174	121-756D-4R-1,85-88 (F2)	10.1016/j.epsl.2015.06.005	DEPLETED COMPONENTS IN THE SOURCE OF HOTSPOT MAGMAS: EVIDENCE FROM THE NINETYEAST RIDGE (KERGUELEN)	EARTH PLANET. SCI. LETT.	FREY, F. A.; NOBRE SILVA, I. G.; HUANG, SHICHUN; PRINGLE, M. S.; MELENEY, P.; WEIS, D.	ODP	-27.355	87.597	45.8929	Ninetyeast Ridge	Volcanic	Basalt																						16.8	0.97			0.46	4.08
175	121-756D-6R-1,6-10 (F4)	10.1016/j.epsl.2015.06.005	DEPLETED COMPONENTS IN THE SOURCE OF HOTSPOT MAGMAS: EVIDENCE FROM THE NINETYEAST RIDGE (KERGUELEN)	EARTH PLANET. SCI. LETT.	FREY, F. A.; NOBRE SILVA, I. G.; HUANG, SHICHUN; PRINGLE, M. S.; MELENEY, P.; WEIS, D.	ODP	-27.355	87.597	45.8929	Ninetyeast Ridge	Volcanic	Basalt																						18.7	1.05			0.46	4.23
176	121-756D-6R-2,9-13 (F5)	10.1016/j.epsl.2015.06.005	DEPLETED COMPONENTS IN THE SOURCE OF HOTSPOT MAGMAS: EVIDENCE FROM THE NINETYEAST RIDGE (KERGUELEN)	EARTH PLANET. SCI. LETT.	FREY, F. A.; NOBRE SILVA, I. G.; HUANG, SHICHUN; PRINGLE, M. S.; MELENEY, P.; WEIS, D.	ODP	-27.355	87.597	45.8929	Ninetyeast Ridge	Volcanic	Basalt																						12.9	0.79			0.37	2.98
177	121-756D-6R-2,13-17 (F5)	10.1016/j.epsl.2015.06.005	DEPLETED COMPONENTS IN THE SOURCE OF HOTSPOT MAGMAS: EVIDENCE FROM THE NINETYEAST RIDGE (KERGUELEN)	EARTH PLANET. SCI. LETT.	FREY, F. A.; NOBRE SILVA, I. G.; HUANG, SHICHUN; PRINGLE, M. S.; MELENEY, P.; WEIS, D.	ODP	-27.355	87.597	45.8929	Ninetyeast Ridge	Volcanic	Basalt																						14	0.78			0.42	3.12
178	121-756D-6R-3,0-8	10.1016/j.epsl.2015.06.005	DEPLETED COMPONENTS IN THE SOURCE OF HOTSPOT MAGMAS: EVIDENCE FROM THE NINETYEAST RIDGE (KERGUELEN)	EARTH PLANET. SCI. LETT.	FREY, F. A.; NOBRE SILVA, I. G.; HUANG, SHICHUN; PRINGLE, M. S.; MELENEY, P.; WEIS, D.	ODP	-27.355	87.597	45.8929	Ninetyeast Ridge	Volcanic	Basalt																						13.4	0.71			0.37	2.81
179	121-756D-7R-1,100-104 (F6)	10.1016/j.epsl.2015.06.005	DEPLETED COMPONENTS IN THE SOURCE OF HOTSPOT MAGMAS: EVIDENCE FROM THE NINETYEAST RIDGE (KERGUELEN)	EARTH PLANET. SCI. LETT.	FREY, F. A.; NOBRE SILVA, I. G.; HUANG, SHICHUN; PRINGLE, M. S.; MELENEY, P.; WEIS, D.	ODP	-27.355	87.597	45.8929	Ninetyeast Ridge	Volcanic	Basalt																						16.8	0.86			0.44	3.83
180	121-756D-7R-3,54-58	10.1016/j.epsl.2015.06.005	DEPLETED COMPONENTS IN THE SOURCE OF HOTSPOT MAGMAS: EVIDENCE FROM THE NINETYEAST RIDGE (KERGUELEN)	EARTH PLANET. SCI. LETT.	FREY, F. A.; NOBRE SILVA, I. G.; HUANG, SHICHUN; PRINGLE, M. S.; MELENEY, P.; WEIS, D.	ODP	-27.355	87.597	45.8929	Ninetyeast Ridge	Volcanic	Basalt																						14.2	0.87			0.44	3.5
181	121-756D-8R-1,20-23 (F7)	10.1016/j.epsl.2015.06.005	DEPLETED COMPONENTS IN THE SOURCE OF HOTSPOT MAGMAS: EVIDENCE FROM THE NINETYEAST RIDGE (KERGUELEN)	EARTH PLANET. SCI. LETT.	FREY, F. A.; NOBRE SILVA, I. G.; HUANG, SHICHUN; PRINGLE, M. S.; MELENEY, P.; WEIS, D.	ODP	-27.355	87.597	45.8929	Ninetyeast Ridge	Volcanic	Basalt																						14.5	0.73			0.38	2.98
182	121-756D-9R-2,21-24	10.1016/j.epsl.2015.06.005	DEPLETED COMPONENTS IN THE SOURCE OF HOTSPOT MAGMAS: EVIDENCE FROM THE NINETYEAST RIDGE (KERGUELEN)	EARTH PLANET. SCI. LETT.	FREY, F. A.; NOBRE SILVA, I. G.; HUANG, SHICHUN; PRINGLE, M. S.; MELENEY, P.; WEIS, D.	ODP	-27.355	87.597	45.8929	Ninetyeast Ridge	Volcanic	Basalt																						13.1	0.74			0.39	2.51
183	121-756D-10R-1,99-103 (F12)	10.1016/j.epsl.2015.06.005	DEPLETED COMPONENTS IN THE SOURCE OF HOTSPOT MAGMAS: EVIDENCE FROM THE NINETYEAST RIDGE (KERGUELEN)	EARTH PLANET. SCI. LETT.	FREY, F. A.; NOBRE SILVA, I. G.; HUANG, SHICHUN; PRINGLE, M. S.; MELENEY, P.; WEIS, D.	ODP	-27.355	87.597	45.8929	Ninetyeast Ridge	Volcanic	Basalt																						13.5	0.78			0.34	2.96
184	121-756D-10R-3,58-63	10.1016/j.epsl.2015.06.005	DEPLETED COMPONENTS IN THE SOURCE OF HOTSPOT MAGMAS: EVIDENCE FROM THE NINETYEAST RIDGE (KERGUELEN)	EARTH PLANET. SCI. LETT.	FREY, F. A.; NOBRE SILVA, I. G.; HUANG, SHICHUN; PRINGLE, M. S.; MELENEY, P.; WEIS, D.	ODP	-27.355	87.597	45.8929	Ninetyeast Ridge	Volcanic	Basalt																						13	0.82			0.39	2.9
185	121-756D-11R-1,102-106	10.1016/j.epsl.2015.06.005	DEPLETED COMPONENTS IN THE SOURCE OF HOTSPOT MAGMAS: EVIDENCE FROM THE NINETYEAST RIDGE (KERGUELEN)	EARTH PLANET. SCI. LETT.	FREY, F. A.; NOBRE SILVA, I. G.; HUANG, SHICHUN; PRINGLE, M. S.; MELENEY, P.; WEIS, D.	ODP	-27.355	87.597	45.8929	Ninetyeast Ridge	Volcanic	Basalt																						11.9	3.71			0.36	2.46
186	121-756D-12R-2,28-33	10.1016/j.epsl.2015.06.005	DEPLETED COMPONENTS IN THE SOURCE OF HOTSPOT MAGMAS: EVIDENCE FROM THE NINETYEAST RIDGE (KERGUELEN)	EARTH PLANET. SCI. LETT.	FREY, F. A.; NOBRE SILVA, I. G.; HUANG, SHICHUN; PRINGLE, M. S.; MELENEY, P.; WEIS, D.	ODP	-27.355	87.597	45.8929	Ninetyeast Ridge	Volcanic	Basalt																						12.8	3.76			0.35	2.8
187	121-756D-12R-3,139-143 (F14)	10.1016/j.epsl.2015.06.005	DEPLETED COMPONENTS IN THE SOURCE OF HOTSPOT MAGMAS: EVIDENCE FROM THE NINETYEAST RIDGE (KERGUELEN)	EARTH PLANET. SCI. LETT.	FREY, F. A.; NOBRE SILVA, I. G.; HUANG, SHICHUN; PRINGLE, M. S.; MELENEY, P.; WEIS, D.	ODP	-27.355	87.597	45.8929	Ninetyeast Ridge	Volcanic	Basalt																						13.4	4.17			0.4	2.91
188	121-757C-9R-1,105-109 (F2)	10.1016/j.epsl.2015.06.005	DEPLETED COMPONENTS IN THE SOURCE OF HOTSPOT MAGMAS: EVIDENCE FROM THE NINETYEAST RIDGE (KERGUELEN)	EARTH PLANET. SCI. LETT.	FREY, F. A.; NOBRE SILVA, I. G.; HUANG, SHICHUN; PRINGLE, M. S.; MELENEY, P.; WEIS, D.	ODP	-17.023	88.03	55.628	Ninetyeast Ridge	Volcanic	Basalt																						5.7	1.57			0.18	1.14
189	121-757C-9R-2,0-10	10.1016/j.epsl.2015.06.005	DEPLETED COMPONENTS IN THE SOURCE OF HOTSPOT MAGMAS: EVIDENCE FROM THE NINETYEAST RIDGE (KERGUELEN)	EARTH PLANET. SCI. LETT.	FREY, F. A.; NOBRE SILVA, I. G.; HUANG, SHICHUN; PRINGLE, M. S.; MELENEY, P.; WEIS, D.	ODP	-17.023	88.03	55.628	Ninetyeast Ridge	Volcanic	Basalt																						5.6	1.56			0.21	1.07
190	121-757C-9R-3,6-10	10.1016/j.epsl.2015.06.005	DEPLETED COMPONENTS IN THE SOURCE OF HOTSPOT MAGMAS: EVIDENCE FROM THE NINETYEAST RIDGE (KERGUELEN)	EARTH PLANET. SCI. LETT.	FREY, F. A.; NOBRE SILVA, I. G.; HUANG, SHICHUN; PRINGLE, M. S.; MELENEY, P.; WEIS, D.	ODP	-17.023	88.03	55.628	Ninetyeast Ridge	Volcanic	Basalt																						5.3	1.39			0.15	1.13
191	121-757C-9R-4,38-42	10.1016/j.epsl.2015.06.005	DEPLETED COMPONENTS IN THE SOURCE OF HOTSPOT MAGMAS: EVIDENCE FROM THE NINETYEAST RIDGE (KERGUELEN)	EARTH PLANET. SCI. LETT.	FREY, F. A.; NOBRE SILVA, I. G.; HUANG, SHICHUN; PRINGLE, M. S.; MELENEY, P.; WEIS, D.	ODP	-17.023	88.03	55.628	Ninetyeast Ridge	Volcanic	Basalt																						4.6	1.32			0.17	0.93
192	121-757C-9R-5,34-38 (F4)	10.1016/j.epsl.2015.06.005	DEPLETED COMPONENTS IN THE SOURCE OF HOTSPOT MAGMAS: EVIDENCE FROM THE NINETYEAST RIDGE (KERGUELEN)	EARTH PLANET. SCI. LETT.	FREY, F. A.; NOBRE SILVA, I. G.; HUANG, SHICHUN; PRINGLE, M. S.; MELENEY, P.; WEIS, D.	ODP	-17.023	88.03	55.628	Ninetyeast Ridge	Volcanic	Basalt																						5.2	1.35			0.15	0.98
193	121-757C-9R-5,70-73	10.1016/j.epsl.2015.06.005	DEPLETED COMPONENTS IN THE SOURCE OF HOTSPOT MAGMAS: EVIDENCE FROM THE NINETYEAST RIDGE (KERGUELEN)	EARTH PLANET. SCI. LETT.	FREY, F. A.; NOBRE SILVA, I. G.; HUANG, SHICHUN; PRINGLE, M. S.; MELENEY, P.; WEIS, D.	ODP	-17.023	88.03	55.628	Ninetyeast Ridge	Volcanic	Basalt																						8.1	2.23			0.25	1.71
194	121-757C-9R-6,102-106 (F5)	10.1016/j.epsl.2015.06.005	DEPLETED COMPONENTS IN THE SOURCE OF HOTSPOT MAGMAS: EVIDENCE FROM THE NINETYEAST RIDGE (KERGUELEN)	EARTH PLANET. SCI. LETT.	FREY, F. A.; NOBRE SILVA, I. G.; HUANG, SHICHUN; PRINGLE, M. S.; MELENEY, P.; WEIS, D.	ODP	-17.023	88.03	55.628	Ninetyeast Ridge	Volcanic	Basalt																						4.6	1.71			0.17	1.07
195	121-757C-9R-7,78-82 (F5)	10.1016/j.epsl.2015.06.005	DEPLETED COMPONENTS IN THE SOURCE OF HOTSPOT MAGMAS: EVIDENCE FROM THE NINETYEAST RIDGE (KERGUELEN)	EARTH PLANET. SCI. LETT.	FREY, F. A.; NOBRE SILVA, I. G.; HUANG, SHICHUN; PRINGLE, M. S.; MELENEY, P.; WEIS, D.	ODP	-17.023	88.03	55.628	Ninetyeast Ridge	Volcanic	Basalt																						5.3	1.5			0.19	1.12
196	121-757C-9R-8,54-59 (F5)	10.1016/j.epsl.2015.06.005	DEPLETED COMPONENTS IN THE SOURCE OF HOTSPOT MAGMAS: EVIDENCE FROM THE NINETYEAST RIDGE (KERGUELEN)	EARTH PLANET. SCI. LETT.	FREY, F. A.; NOBRE SILVA, I. G.; HUANG, SHICHUN; PRINGLE, M. S.; MELENEY, P.; WEIS, D.	ODP	-17.023	88.03	55.628	Ninetyeast Ridge	Volcanic	Basalt																						5.1	1.44			0.17	1.14
197	121-757C-10R-2,86-90 (F6)	10.1016/j.epsl.2015.06.005	DEPLETED COMPONENTS IN THE SOURCE OF HOTSPOT MAGMAS: EVIDENCE FROM THE NINETYEAST RIDGE (KERGUELEN)	EARTH PLANET. SCI. LETT.	FREY, F. A.; NOBRE SILVA, I. G.; HUANG, SHICHUN; PRINGLE, M. S.; MELENEY, P.; WEIS, D.	ODP	-17.023	88.03	55.628	Ninetyeast Ridge	Volcanic	Basalt																						4	1.07			0.14	0.71
198	121-757C-10R-2,66-70	10.1016/j.epsl.2015.06.005	DEPLETED COMPONENTS IN THE SOURCE OF HOTSPOT MAGMAS: EVIDENCE FROM THE NINETYEAST RIDGE (KERGUELEN)	EARTH PLANET. SCI. LETT.	FREY, F. A.; NOBRE SILVA, I. G.; HUANG, SHICHUN; PRINGLE, M. S.; MELENEY, P.; WEIS, D.	ODP	-17.023	88.03	55.628	Ninetyeast Ridge	Volcanic	Basalt																						5.8	1.49			0.17	0.95
199	121-757C-10R-3,2-6 (F8)	10.1016/j.epsl.2015.06.005	DEPLETED COMPONENTS IN THE SOURCE OF HOTSPOT MAGMAS: EVIDENCE FROM THE NINETYEAST RIDGE (KERGUELEN)	EARTH PLANET. SCI. LETT.	FREY, F. A.; NOBRE SILVA, I. G.; HUANG, SHICHUN; PRINGLE, M. S.; MELENEY, P.; WEIS, D.	ODP	-17.023	88.03	55.628	Ninetyeast Ridge	Volcanic	Basalt																						5.9	1.6			0.18	0.85
200	121-757C-10R-3,83-87	10.1016/j.epsl.2015.06.005	DEPLETED COMPONENTS IN THE SOURCE OF HOTSPOT MAGMAS: EVIDENCE FROM THE NINETYEAST RIDGE (KERGUELEN)	EARTH PLANET. SCI. LETT.	FREY, F. A.; NOBRE SILVA, I. G.; HUANG, SHICHUN; PRINGLE, M. S.; MELENEY, P.; WEIS, D.	ODP	-17.023	88.03	55.628	Ninetyeast Ridge	Volcanic	Basalt																						5	1.4			0.17	0.97
201	121-757C-11R-2,10-14 (F12)	10.1016/j.epsl.2015.06.005	DEPLETED COMPONENTS IN THE SOURCE OF HOTSPOT MAGMAS: EVIDENCE FROM THE NINETYEAST RIDGE (KERGUELEN)	EARTH PLANET. SCI. LETT.	FREY, F. A.; NOBRE SILVA, I. G.; HUANG, SHICHUN; PRINGLE, M. S.; MELENEY, P.; WEIS, D.	ODP	-17.023	88.03	55.628	Ninetyeast Ridge	Volcanic	Basalt																						6.1	1.82			0.21	1.35
202	121-757C-11R-2,51-56 (F13)	10.1016/j.epsl.2015.06.005	DEPLETED COMPONENTS IN THE SOURCE OF HOTSPOT MAGMAS: EVIDENCE FROM THE NINETYEAST RIDGE (KERGUELEN)	EARTH PLANET. SCI. LETT.	FREY, F. A.; NOBRE SILVA, I. G.; HUANG, SHICHUN; PRINGLE, M. S.; MELENEY, P.; WEIS, D.	ODP	-17.023	88.03	55.628	Ninetyeast Ridge	Volcanic	Basalt																						6	1.67			0.19	1.41
203	121-757C-12R-1,100-104 (F18)	10.1016/j.epsl.2015.06.005	DEPLETED COMPONENTS IN THE SOURCE OF HOTSPOT MAGMAS: EVIDENCE FROM THE NINETYEAST RIDGE (KERGUELEN)	EARTH PLANET. SCI. LETT.	FREY, F. A.; NOBRE SILVA, I. G.; HUANG, SHICHUN; PRINGLE, M. S.; MELENEY, P.; WEIS, D.	ODP	-17.023	88.03	55.628	Ninetyeast Ridge	Volcanic	Basalt																						14.4	3.77			0.46	3.67
204	121-757C-12R-1,104-110	10.1016/j.epsl.2015.06.005	DEPLETED COMPONENTS IN THE SOURCE OF HOTSPOT MAGMAS: EVIDENCE FROM THE NINETYEAST RIDGE (KERGUELEN)	EARTH PLANET. SCI. LETT.	FREY, F. A.; NOBRE SILVA, I. G.; HUANG, SHICHUN; PRINGLE, M. S.; MELENEY, P.; WEIS, D.	ODP	-17.023	88.03	55.628	Ninetyeast Ridge	Volcanic	Basalt																						14	3.7			0.44	3.51
205	121-757C-12R-2,0-5 (F18)	10.1016/j.epsl.2015.06.005	DEPLETED COMPONENTS IN THE SOURCE OF HOTSPOT MAGMAS: EVIDENCE FROM THE NINETYEAST RIDGE (KERGUELEN)	EARTH PLANET. SCI. LETT.	FREY, F. A.; NOBRE SILVA, I. G.; HUANG, SHICHUN; PRINGLE, M. S.; MELENEY, P.; WEIS, D.	ODP	-17.023	88.03	55.628	Ninetyeast Ridge	Volcanic	Basalt																						14.3	3.7			0.51	3.45
206	121-757C-12R-4,24-29 (F19)	10.1016/j.epsl.2015.06.005	DEPLETED COMPONENTS IN THE SOURCE OF HOTSPOT MAGMAS: EVIDENCE FROM THE NINETYEAST RIDGE (KERGUELEN)	EARTH PLANET. SCI. LETT.	FREY, F. A.; NOBRE SILVA, I. G.; HUANG, SHICHUN; PRINGLE, M. S.; MELENEY, P.; WEIS, D.	ODP	-17.023	88.03	55.628	Ninetyeast Ridge	Volcanic	Basalt																						16	4.3			0.48	4.52
207	121-758A-54R-2,70-74 (F1)	10.1016/j.epsl.2015.06.005	DEPLETED COMPONENTS IN THE SOURCE OF HOTSPOT MAGMAS: EVIDENCE FROM THE NINETYEAST RIDGE (KERGUELEN)	EARTH PLANET. SCI. LETT.	FREY, F. A.; NOBRE SILVA, I. G.; HUANG, SHICHUN; PRINGLE, M. S.; MELENEY, P.; WEIS, D.	ODP	5.384	90.361	76.7433	Ninetyeast Ridge	Volcanic	Basalt																						6.7	2.16			0.26	1.9
208	121-758A-55R-2,84-88 (F1)	10.1016/j.epsl.2015.06.005	DEPLETED COMPONENTS IN THE SOURCE OF HOTSPOT MAGMAS: EVIDENCE FROM THE NINETYEAST RIDGE (KERGUELEN)	EARTH PLANET. SCI. LETT.	FREY, F. A.; NOBRE SILVA, I. G.; HUANG, SHICHUN; PRINGLE, M. S.; MELENEY, P.; WEIS, D.	ODP	5.384	90.361	76.7433	Ninetyeast Ridge	Volcanic	Basalt																						6.6	2.2			0.33	1.51
209	121-758A-55R-5,82-86	10.1016/j.epsl.2015.06.005	DEPLETED COMPONENTS IN THE SOURCE OF HOTSPOT MAGMAS: EVIDENCE FROM THE NINETYEAST RIDGE (KERGUELEN)	EARTH PLANET. SCI. LETT.	FREY, F. A.; NOBRE SILVA, I. G.; HUANG, SHICHUN; PRINGLE, M. S.; MELENEY, P.; WEIS, D.	ODP	5.384	90.361	76.7433	Ninetyeast Ridge	Volcanic	Basalt																						5	1.79			0.28	1.24
210	121-758A-56R-1,64-68 (F1)	10.1016/j.epsl.2015.06.005	DEPLETED COMPONENTS IN THE SOURCE OF HOTSPOT MAGMAS: EVIDENCE FROM THE NINETYEAST RIDGE (KERGUELEN)	EARTH PLANET. SCI. LETT.	FREY, F. A.; NOBRE SILVA, I. G.; HUANG, SHICHUN; PRINGLE, M. S.; MELENEY, P.; WEIS, D.	ODP	5.384	90.361	76.7433	Ninetyeast Ridge	Volcanic	Basalt																						5.3	1.9			0.28	1.4
211	121-758A-57R-3,18-22	10.1016/j.epsl.2015.06.005	DEPLETED COMPONENTS IN THE SOURCE OF HOTSPOT MAGMAS: EVIDENCE FROM THE NINETYEAST RIDGE (KERGUELEN)	EARTH PLANET. SCI. LETT.	FREY, F. A.; NOBRE SILVA, I. G.; HUANG, SHICHUN; PRINGLE, M. S.; MELENEY, P.; WEIS, D.	ODP	5.384	90.361	76.7433	Ninetyeast Ridge	Volcanic	Basalt																						10.8	3.31			0.31	1.91
212	121-758A-58R-3,62-66	10.1016/j.epsl.2015.06.005	DEPLETED COMPONENTS IN THE SOURCE OF HOTSPOT MAGMAS: EVIDENCE FROM THE NINETYEAST RIDGE (KERGUELEN)	EARTH PLANET. SCI. LETT.	FREY, F. A.; NOBRE SILVA, I. G.; HUANG, SHICHUN; PRINGLE, M. S.; MELENEY, P.; WEIS, D.	ODP	5.384	90.361	76.7433	Ninetyeast Ridge	Volcanic	Basalt																						7.3	2.3			0.34	1.58
213	121-758A-58R-6,21-25 (F2)	10.1016/j.epsl.2015.06.005	DEPLETED COMPONENTS IN THE SOURCE OF HOTSPOT MAGMAS: EVIDENCE FROM THE NINETYEAST RIDGE (KERGUELEN)	EARTH PLANET. SCI. LETT.	FREY, F. A.; NOBRE SILVA, I. G.; HUANG, SHICHUN; PRINGLE, M. S.; MELENEY, P.; WEIS, D.	ODP	5.384	90.361	76.7433	Ninetyeast Ridge	Volcanic	Basalt																						14.2	4.22			0.6	3.03
214	121-758A-59R-2,58-62 (F2)	10.1016/j.epsl.2015.06.005	DEPLETED COMPONENTS IN THE SOURCE OF HOTSPOT MAGMAS: EVIDENCE FROM THE NINETYEAST RIDGE (KERGUELEN)	EARTH PLANET. SCI. LETT.	FREY, F. A.; NOBRE SILVA, I. G.; HUANG, SHICHUN; PRINGLE, M. S.; MELENEY, P.; WEIS, D.	ODP	5.384	90.361	76.7433	Ninetyeast Ridge	Volcanic	Basalt																						7.66	2.44			0.36	1.77
215	121-758A-59R-6,61-65	10.1016/j.epsl.2015.06.005	DEPLETED COMPONENTS IN THE SOURCE OF HOTSPOT MAGMAS: EVIDENCE FROM THE NINETYEAST RIDGE (KERGUELEN)	EARTH PLANET. SCI. LETT.	FREY, F. A.; NOBRE SILVA, I. G.; HUANG, SHICHUN; PRINGLE, M. S.; MELENEY, P.; WEIS, D.	ODP	5.384	90.361	76.7433	Ninetyeast Ridge	Volcanic	Basalt																						8.8	2.79			0.41	2.1
216	121-758A-60R-1,41-45	10.1016/j.epsl.2015.06.005	DEPLETED COMPONENTS IN THE SOURCE OF HOTSPOT MAGMAS: EVIDENCE FROM THE NINETYEAST RIDGE (KERGUELEN)	EARTH PLANET. SCI. LETT.	FREY, F. A.; NOBRE SILVA, I. G.; HUANG, SHICHUN; PRINGLE, M. S.; MELENEY, P.; WEIS, D.	ODP	5.384	90.361	76.7433	Ninetyeast Ridge	Volcanic	Basalt																						8	2.43			0.33	1.77
217	121-758A-60R-1,122-126 (F3)	10.1016/j.epsl.2015.06.005	DEPLETED COMPONENTS IN THE SOURCE OF HOTSPOT MAGMAS: EVIDENCE FROM THE NINETYEAST RIDGE (KERGUELEN)	EARTH PLANET. SCI. LETT.	FREY, F. A.; NOBRE SILVA, I. G.; HUANG, SHICHUN; PRINGLE, M. S.; MELENEY, P.; WEIS, D.	ODP	5.384	90.361	76.7433	Ninetyeast Ridge	Volcanic	Basalt																						9	2.55			0.35	1.72
218	121-758A-60R-3,18-22	10.1016/j.epsl.2015.06.005	DEPLETED COMPONENTS IN THE SOURCE OF HOTSPOT MAGMAS: EVIDENCE FROM THE NINETYEAST RIDGE (KERGUELEN)	EARTH PLANET. SCI. LETT.	FREY, F. A.; NOBRE SILVA, I. G.; HUANG, SHICHUN; PRINGLE, M. S.; MELENEY, P.; WEIS, D.	ODP	5.384	90.361	76.7433	Ninetyeast Ridge	Volcanic	Basalt																						9.3	2.83			0.39	2.09
219	121-758A-61R-5,22-26	10.1016/j.epsl.2015.06.005	DEPLETED COMPONENTS IN THE SOURCE OF HOTSPOT MAGMAS: EVIDENCE FROM THE NINETYEAST RIDGE (KERGUELEN)	EARTH PLANET. SCI. LETT.	FREY, F. A.; NOBRE SILVA, I. G.; HUANG, SHICHUN; PRINGLE, M. S.; MELENEY, P.; WEIS, D.	ODP	5.384	90.361	76.7433	Ninetyeast Ridge	Volcanic	Basalt																						9.5	2.67			0.36	1.83
220	121-758A-62R-1,130-134 (F4)	10.1016/j.epsl.2015.06.005	DEPLETED COMPONENTS IN THE SOURCE OF HOTSPOT MAGMAS: EVIDENCE FROM THE NINETYEAST RIDGE (KERGUELEN)	EARTH PLANET. SCI. LETT.	FREY, F. A.; NOBRE SILVA, I. G.; HUANG, SHICHUN; PRINGLE, M. S.; MELENEY, P.; WEIS, D.	ODP	5.384	90.361	76.7433	Ninetyeast Ridge	Volcanic	Basalt																						5.5	1.66			0.23	1.25
221	121-758A-62R-3,80-84 (F5)	10.1016/j.epsl.2015.06.005	DEPLETED COMPONENTS IN THE SOURCE OF HOTSPOT MAGMAS: EVIDENCE FROM THE NINETYEAST RIDGE (KERGUELEN)	EARTH PLANET. SCI. LETT.	FREY, F. A.; NOBRE SILVA, I. G.; HUANG, SHICHUN; PRINGLE, M. S.; MELENEY, P.; WEIS, D.	ODP	5.384	90.361	76.7433	Ninetyeast Ridge	Volcanic	Basalt																						10.9	3.4			0.37	2.31
222	121-758A-63R-3,114-118	10.1016/j.epsl.2015.06.005	DEPLETED COMPONENTS IN THE SOURCE OF HOTSPOT MAGMAS: EVIDENCE FROM THE NINETYEAST RIDGE (KERGUELEN)	EARTH PLANET. SCI. LETT.	FREY, F. A.; NOBRE SILVA, I. G.; HUANG, SHICHUN; PRINGLE, M. S.; MELENEY, P.; WEIS, D.	ODP	5.384	90.361	76.7433	Ninetyeast Ridge	Volcanic	Basalt																						8.8	2.79			0.39	2.04
223	121-758A-65R-1,51-55 (F10)	10.1016/j.epsl.2015.06.005	DEPLETED COMPONENTS IN THE SOURCE OF HOTSPOT MAGMAS: EVIDENCE FROM THE NINETYEAST RIDGE (KERGUELEN)	EARTH PLANET. SCI. LETT.	FREY, F. A.; NOBRE SILVA, I. G.; HUANG, SHICHUN; PRINGLE, M. S.; MELENEY, P.; WEIS, D.	ODP	5.384	90.361	76.7433	Ninetyeast Ridge	Volcanic	Basalt																						9	2.61			0.27	2.18
224	121-758A-66R-4,6-12	10.1016/j.epsl.2015.06.005	DEPLETED COMPONENTS IN THE SOURCE OF HOTSPOT MAGMAS: EVIDENCE FROM THE NINETYEAST RIDGE (KERGUELEN)	EARTH PLANET. SCI. LETT.	FREY, F. A.; NOBRE SILVA, I. G.; HUANG, SHICHUN; PRINGLE, M. S.; MELENEY, P.; WEIS, D.	ODP	5.384	90.361	76.7433	Ninetyeast Ridge	Volcanic	Basalt																						7.64	2.33			0.32	1.72
225	121-758A-66R-4,29-33	10.1016/j.epsl.2015.06.005	DEPLETED COMPONENTS IN THE SOURCE OF HOTSPOT MAGMAS: EVIDENCE FROM THE NINETYEAST RIDGE (KERGUELEN)	EARTH PLANET. SCI. LETT.	FREY, F. A.; NOBRE SILVA, I. G.; HUANG, SHICHUN; PRINGLE, M. S.; MELENEY, P.; WEIS, D.	ODP	5.384	90.361	76.7433	Ninetyeast Ridge	Volcanic	Basalt																						8.7	2.8			0.33	1.61
226	121-758A-67R-2,92-96	10.1016/j.epsl.2015.06.005	DEPLETED COMPONENTS IN THE SOURCE OF HOTSPOT MAGMAS: EVIDENCE FROM THE NINETYEAST RIDGE (KERGUELEN)	EARTH PLANET. SCI. LETT.	FREY, F. A.; NOBRE SILVA, I. G.; HUANG, SHICHUN; PRINGLE, M. S.; MELENEY, P.; WEIS, D.	ODP	5.384	90.361	76.7433	Ninetyeast Ridge	Volcanic	Basalt																						6.3	2.26			0.33	1.92
227	121-758A-67R-4,31-35 (F14)	10.1016/j.epsl.2015.06.005	DEPLETED COMPONENTS IN THE SOURCE OF HOTSPOT MAGMAS: EVIDENCE FROM THE NINETYEAST RIDGE (KERGUELEN)	EARTH PLANET. SCI. LETT.	FREY, F. A.; NOBRE SILVA, I. G.; HUANG, SHICHUN; PRINGLE, M. S.; MELENEY, P.; WEIS, D.	ODP	5.384	90.361	76.7433	Ninetyeast Ridge	Volcanic	Basalt																						10.4	2.74			0.37	2.4
228	121-758A-67R-5,86-90	10.1016/j.epsl.2015.06.005	DEPLETED COMPONENTS IN THE SOURCE OF HOTSPOT MAGMAS: EVIDENCE FROM THE NINETYEAST RIDGE (KERGUELEN)	EARTH PLANET. SCI. LETT.	FREY, F. A.; NOBRE SILVA, I. G.; HUANG, SHICHUN; PRINGLE, M. S.; MELENEY, P.; WEIS, D.	ODP	5.384	90.361	76.7433	Ninetyeast Ridge	Volcanic	Basalt																						8.2	2.3			0.29	1.88
229	121-758A-69R-1,37-43	10.1016/j.epsl.2015.06.005	DEPLETED COMPONENTS IN THE SOURCE OF HOTSPOT MAGMAS: EVIDENCE FROM THE NINETYEAST RIDGE (KERGUELEN)	EARTH PLANET. SCI. LETT.	FREY, F. A.; NOBRE SILVA, I. G.; HUANG, SHICHUN; PRINGLE, M. S.; MELENEY, P.; WEIS, D.	ODP	5.384	90.361	76.7433	Ninetyeast Ridge	Volcanic	Basalt																						7.8	2.52			0.36	1.82
230	121-758A-69R-3,53-57 (F17)	10.1016/j.epsl.2015.06.005	DEPLETED COMPONENTS IN THE SOURCE OF HOTSPOT MAGMAS: EVIDENCE FROM THE NINETYEAST RIDGE (KERGUELEN)	EARTH PLANET. SCI. LETT.	FREY, F. A.; NOBRE SILVA, I. G.; HUANG, SHICHUN; PRINGLE, M. S.; MELENEY, P.; WEIS, D.	ODP	5.384	90.361	76.7433	Ninetyeast Ridge	Volcanic	Basalt																						8.3	2.35			0.33	1.49
231	121-758A-70R-1,71-121-75 (F18)	10.1016/j.epsl.2015.06.005	DEPLETED COMPONENTS IN THE SOURCE OF HOTSPOT MAGMAS: EVIDENCE FROM THE NINETYEAST RIDGE (KERGUELEN)	EARTH PLANET. SCI. LETT.	FREY, F. A.; NOBRE SILVA, I. G.; HUANG, SHICHUN; PRINGLE, M. S.; MELENEY, P.; WEIS, D.	ODP	5.384	90.361	76.7433	Ninetyeast Ridge	Volcanic	Basalt																						8.3	2.33			0.31	1.83
232	121-758A-70R-2,129-133 (F19)	10.1016/j.epsl.2015.06.005	DEPLETED COMPONENTS IN THE SOURCE OF HOTSPOT MAGMAS: EVIDENCE FROM THE NINETYEAST RIDGE (KERGUELEN)	EARTH PLANET. SCI. LETT.	FREY, F. A.; NOBRE SILVA, I. G.; HUANG, SHICHUN; PRINGLE, M. S.; MELENEY, P.; WEIS, D.	ODP	5.384	90.361	76.7433	Ninetyeast Ridge	Volcanic	Basalt																						7.8	2.16			0.28	1.68
233	121-758A-71R-1,127-131 (F20)	10.1016/j.epsl.2015.06.005	DEPLETED COMPONENTS IN THE SOURCE OF HOTSPOT MAGMAS: EVIDENCE FROM THE NINETYEAST RIDGE (KERGUELEN)	EARTH PLANET. SCI. LETT.	FREY, F. A.; NOBRE SILVA, I. G.; HUANG, SHICHUN; PRINGLE, M. S.; MELENEY, P.; WEIS, D.	ODP	5.384	90.361	76.7433	Ninetyeast Ridge	Volcanic	Basalt																						7.9	2.09			0.27	1.56
234	121-758A-71R-2,136-140	10.1016/j.epsl.2015.06.005	DEPLETED COMPONENTS IN THE SOURCE OF HOTSPOT MAGMAS: EVIDENCE FROM THE NINETYEAST RIDGE (KERGUELEN)	EARTH PLANET. SCI. LETT.	FREY, F. A.; NOBRE SILVA, I. G.; HUANG, SHICHUN; PRINGLE, M. S.; MELENEY, P.; WEIS, D.	ODP	5.384	90.361	76.7433	Ninetyeast Ridge	Volcanic	Basalt																						8.45	2.56			0.38	1.74
235	121-758A-71R-3,64-68 (F22)	10.1016/j.epsl.2015.06.005	DEPLETED COMPONENTS IN THE SOURCE OF HOTSPOT MAGMAS: EVIDENCE FROM THE NINETYEAST RIDGE (KERGUELEN)	EARTH PLANET. SCI. LETT.	FREY, F. A.; NOBRE SILVA, I. G.; HUANG, SHICHUN; PRINGLE, M. S.; MELENEY, P.; WEIS, D.	ODP	5.384	90.361	76.7433	Ninetyeast Ridge	Volcanic	Basalt																						7.3	2.3			0.32	1.74
236	121-758A-71R-3,140-144	10.1016/j.epsl.2015.06.005	DEPLETED COMPONENTS IN THE SOURCE OF HOTSPOT MAGMAS: EVIDENCE FROM THE NINETYEAST RIDGE (KERGUELEN)	EARTH PLANET. SCI. LETT.	FREY, F. A.; NOBRE SILVA, I. G.; HUANG, SHICHUN; PRINGLE, M. S.; MELENEY, P.; WEIS, D.	ODP	5.384	90.361	76.7433	Ninetyeast Ridge	Volcanic	Basalt																						7.4	2.26			0.32	1.75
237	121-758A-72R-3,95-99	10.1016/j.epsl.2015.06.005	DEPLETED COMPONENTS IN THE SOURCE OF HOTSPOT MAGMAS: EVIDENCE FROM THE NINETYEAST RIDGE (KERGUELEN)	EARTH PLANET. SCI. LETT.	FREY, F. A.; NOBRE SILVA, I. G.; HUANG, SHICHUN; PRINGLE, M. S.; MELENEY, P.; WEIS, D.	ODP	5.384	90.361	76.7433	Ninetyeast Ridge	Volcanic	Basalt																						7	2.24			0.3	1.8
238	121-758A-73R1,82-86 (F27)	10.1016/j.epsl.2015.06.005	DEPLETED COMPONENTS IN THE SOURCE OF HOTSPOT MAGMAS: EVIDENCE FROM THE NINETYEAST RIDGE (KERGUELEN)	EARTH PLANET. SCI. LETT.	FREY, F. A.; NOBRE SILVA, I. G.; HUANG, SHICHUN; PRINGLE, M. S.; MELENEY, P.; WEIS, D.	ODP	5.384	90.361	76.7433	Ninetyeast Ridge	Volcanic	Basalt																						7	2.27			0.37	1.81
239	121-758A-73R-1,129-133 (F27)	10.1016/j.epsl.2015.06.005	DEPLETED COMPONENTS IN THE SOURCE OF HOTSPOT MAGMAS: EVIDENCE FROM THE NINETYEAST RIDGE (KERGUELEN)	EARTH PLANET. SCI. LETT.	FREY, F. A.; NOBRE SILVA, I. G.; HUANG, SHICHUN; PRINGLE, M. S.; MELENEY, P.; WEIS, D.	ODP	5.384	90.361	76.7433	Ninetyeast Ridge	Volcanic	Basalt																						7	2.27			0.37	1.81
240	121-758A-73R-2,127-131	10.1016/j.epsl.2015.06.005	DEPLETED COMPONENTS IN THE SOURCE OF HOTSPOT MAGMAS: EVIDENCE FROM THE NINETYEAST RIDGE (KERGUELEN)	EARTH PLANET. SCI. LETT.	FREY, F. A.; NOBRE SILVA, I. G.; HUANG, SHICHUN; PRINGLE, M. S.; MELENEY, P.; WEIS, D.	ODP	5.384	90.361	76.7433	Ninetyeast Ridge	Volcanic	Basalt																						6.4	2.14			0.33	1.52
241	121-758A-73R-3,132-136 (F28)	10.1016/j.epsl.2015.06.005	DEPLETED COMPONENTS IN THE SOURCE OF HOTSPOT MAGMAS: EVIDENCE FROM THE NINETYEAST RIDGE (KERGUELEN)	EARTH PLANET. SCI. LETT.	FREY, F. A.; NOBRE SILVA, I. G.; HUANG, SHICHUN; PRINGLE, M. S.; MELENEY, P.; WEIS, D.	ODP	5.384	90.361	76.7433	Ninetyeast Ridge	Volcanic	Basalt																						8.8	2.42			0.35	1.73
242	121-758A-73R-4,64-68 (F29)	10.1016/j.epsl.2015.06.005	DEPLETED COMPONENTS IN THE SOURCE OF HOTSPOT MAGMAS: EVIDENCE FROM THE NINETYEAST RIDGE (KERGUELEN)	EARTH PLANET. SCI. LETT.	FREY, F. A.; NOBRE SILVA, I. G.; HUANG, SHICHUN; PRINGLE, M. S.; MELENEY, P.; WEIS, D.	ODP	5.384	90.361	76.7433	Ninetyeast Ridge	Volcanic	Basalt																						8.3	2.46			0.36	1.74
243	121-758A-73R-4,105-109 (F29)	10.1016/j.epsl.2015.06.005	DEPLETED COMPONENTS IN THE SOURCE OF HOTSPOT MAGMAS: EVIDENCE FROM THE NINETYEAST RIDGE (KERGUELEN)	EARTH PLANET. SCI. LETT.	FREY, F. A.; NOBRE SILVA, I. G.; HUANG, SHICHUN; PRINGLE, M. S.; MELENEY, P.; WEIS, D.	ODP	5.384	90.361	76.7433	Ninetyeast Ridge	Volcanic	Basalt																						8.3	2.46			0.36	1.74
244	121-758A-74R-4,53-57	10.1016/j.epsl.2015.06.005	DEPLETED COMPONENTS IN THE SOURCE OF HOTSPOT MAGMAS: EVIDENCE FROM THE NINETYEAST RIDGE (KERGUELEN)	EARTH PLANET. SCI. LETT.	FREY, F. A.; NOBRE SILVA, I. G.; HUANG, SHICHUN; PRINGLE, M. S.; MELENEY, P.; WEIS, D.	ODP	5.384	90.361	76.7433	Ninetyeast Ridge	Volcanic	Basalt																						8	2.28			0.3	1.98
245	121-758A-74R-6,71-121-75	10.1016/j.epsl.2015.06.005	DEPLETED COMPONENTS IN THE SOURCE OF HOTSPOT MAGMAS: EVIDENCE FROM THE NINETYEAST RIDGE (KERGUELEN)	EARTH PLANET. SCI. LETT.	FREY, F. A.; NOBRE SILVA, I. G.; HUANG, SHICHUN; PRINGLE, M. S.; MELENEY, P.; WEIS, D.	ODP	5.384	90.361	76.7433	Ninetyeast Ridge	Volcanic	Basalt																						6.6	2.02			0.3	1.5
0	RRKNOX06-Dr'4-83	10.1016/j.epsl.2010.12.051	DIVERSE MANTLE SOURCES FOR NINETYEAST RIDGE MAGMATISM: GEOCHEMICAL CONSTRAINTS FROM BASALTIC GLASSES	EARTH PLANET. SCI. LETT.	FREY, F. A.; PRINGLE, M. R.; MELENEY, P.; HUANG, SHICHUN; PIOTROWSKI, A. M.	KNOX06	0.91	90.5	72.5275	Ninetyeast Ridge	Volcanic	Basalt	52.2213	1.10278	13.104			12.6387	0.0333067	0.202547	6.28333	10.552	2.26351	0.09606	0.135147	-	98.6327
1	RRKNOX06-Dr4-85b	10.1016/j.epsl.2010.12.051	DIVERSE MANTLE SOURCES FOR NINETYEAST RIDGE MAGMATISM: GEOCHEMICAL CONSTRAINTS FROM BASALTIC GLASSES	EARTH PLANET. SCI. LETT.	FREY, F. A.; PRINGLE, M. R.; MELENEY, P.; HUANG, SHICHUN; PIOTROWSKI, A. M.	KNOX06	0.91	90.5	72.5275	Ninetyeast Ridge	Volcanic	Basalt	52.1353	1.06971	13.2033			12.5953	0.0259667	0.209333	6.31467	10.548	2.2322	0.0996133	0.126833	-	98.5603
2	RRKNOX06-Dr4-85,2	10.1016/j.epsl.2010.12.051	DIVERSE MANTLE SOURCES FOR NINETYEAST RIDGE MAGMATISM: GEOCHEMICAL CONSTRAINTS FROM BASALTIC GLASSES	EARTH PLANET. SCI. LETT.	FREY, F. A.; PRINGLE, M. R.; MELENEY, P.; HUANG, SHICHUN; PIOTROWSKI, A. M.	KNOX06	0.91	90.5	72.5275	Ninetyeast Ridge	Volcanic	Basalt	53.1807	1.0391	12.9207			12.7227	0.0322667	0.213407	6.372	10.466	2.17513	0.09768	0.13654	-	99.3561
3	RRKNOX06-Dr4-85,3	10.1016/j.epsl.2010.12.051	DIVERSE MANTLE SOURCES FOR NINETYEAST RIDGE MAGMATISM: GEOCHEMICAL CONSTRAINTS FROM BASALTIC GLASSES	EARTH PLANET. SCI. LETT.	FREY, F. A.; PRINGLE, M. R.; MELENEY, P.; HUANG, SHICHUN; PIOTROWSKI, A. M.	KNOX06	0.91	90.5	72.5275	Ninetyeast Ridge	Volcanic	Basalt	52.7858	1.0864	12.9208			12.7083	0.03515	0.215492	6.37	10.3558	2.23671	0.1029	0.154217	-	98.9717
4	RRKNOX06-Dr15-27	10.1016/j.epsl.2010.12.051	DIVERSE MANTLE SOURCES FOR NINETYEAST RIDGE MAGMATISM: GEOCHEMICAL CONSTRAINTS FROM BASALTIC GLASSES	EARTH PLANET. SCI. LETT.	FREY, F. A.; PRINGLE, M. R.; MELENEY, P.; HUANG, SHICHUN; PIOTROWSKI, A. M.	KNOX06	-8.37	88.67	63.7829	Ninetyeast Ridge	Volcanic	Basalt	49.9753	1.74349	13.204			13.8793	0.0204	0.229147	5.97333	10.496	2.52854	0.290467	0.24164	-	98.5817
5	RRKNOX06-Dr15-31	10.1016/j.epsl.2010.12.051	DIVERSE MANTLE SOURCES FOR NINETYEAST RIDGE MAGMATISM: GEOCHEMICAL CONSTRAINTS FROM BASALTIC GLASSES	EARTH PLANET. SCI. LETT.	FREY, F. A.; PRINGLE, M. R.; MELENEY, P.; HUANG, SHICHUN; PIOTROWSKI, A. M.	KNOX06	-8.37	88.67	63.7829	Ninetyeast Ridge	Volcanic	Basalt	49.725	1.84197	13.3167			13.6283	0.024	0.2088	6.0025	10.48	2.78202	0.325	0.271292	-	98.6056
6	RRKNOX06-Dr15-51g	10.1016/j.epsl.2010.12.051	DIVERSE MANTLE SOURCES FOR NINETYEAST RIDGE MAGMATISM: GEOCHEMICAL CONSTRAINTS FROM BASALTIC GLASSES	EARTH PLANET. SCI. LETT.	FREY, F. A.; PRINGLE, M. R.; MELENEY, P.; HUANG, SHICHUN; PIOTROWSKI, A. M.	KNOX06	-8.37	88.67	63.7829	Ninetyeast Ridge	Volcanic	Basalt	49.7673	1.80048	13.2927			13.5107	0.0332467	0.21576	6.02667	10.4407	2.72121	0.332227	0.2375	-	98.3784
7	RRKNOX06-Dr25-38a	10.1016/j.epsl.2010.12.051	DIVERSE MANTLE SOURCES FOR NINETYEAST RIDGE MAGMATISM: GEOCHEMICAL CONSTRAINTS FROM BASALTIC GLASSES	EARTH PLANET. SCI. LETT.	FREY, F. A.; PRINGLE, M. R.; MELENEY, P.; HUANG, SHICHUN; PIOTROWSKI, A. M.	KNOX06	-16.75	88.77	55.8865	Ninetyeast Ridge	Volcanic	Basalt	49.4867	1.47534	13.5887			11.3833	0.0466	0.19364	7.45933	12.1647	2.40935	0.16828	0.163667	-	98.5395
8	RRKNOX06-Dr25-38b	10.1016/j.epsl.2010.12.051	DIVERSE MANTLE SOURCES FOR NINETYEAST RIDGE MAGMATISM: GEOCHEMICAL CONSTRAINTS FROM BASALTIC GLASSES	EARTH PLANET. SCI. LETT.	FREY, F. A.; PRINGLE, M. R.; MELENEY, P.; HUANG, SHICHUN; PIOTROWSKI, A. M.	KNOX06	-16.75	88.77	55.8865	Ninetyeast Ridge	Volcanic	Basalt	49.5592	1.55408	13.9075			11.4783	0.0442417	0.185133	7.44917	12.2475	2.36766	0.1673	0.169875	-	99.13
9	RRKNOX06-Dr25-38c	10.1016/j.epsl.2010.12.051	DIVERSE MANTLE SOURCES FOR NINETYEAST RIDGE MAGMATISM: GEOCHEMICAL CONSTRAINTS FROM BASALTIC GLASSES	EARTH PLANET. SCI. LETT.	FREY, F. A.; PRINGLE, M. R.; MELENEY, P.; HUANG, SHICHUN; PIOTROWSKI, A. M.	KNOX06	-16.75	88.77	55.8865	Ninetyeast Ridge	Volcanic	Basalt	49.3193	1.49283	13.6513			11.5027	0.04818	0.184133	7.46267	12.1447	2.4085	0.168467	0.16708	-	98.5499
10	RRKNOX06-Dr27-1g	10.1016/j.epsl.2010.12.051	DIVERSE MANTLE SOURCES FOR NINETYEAST RIDGE MAGMATISM: GEOCHEMICAL CONSTRAINTS FROM BASALTIC GLASSES	EARTH PLANET. SCI. LETT.	FREY, F. A.; PRINGLE, M. R.; MELENEY, P.; HUANG, SHICHUN; PIOTROWSKI, A. M.	KNOX06	-19.34	88.73	53.4459	Ninetyeast Ridge	Volcanic	Basalt	49.5025	1.90226	15.4621			9.32417	0.0414208	0.1619	6.77792	10.8325	2.87429	1.06676	0.287154	-	98.233
11	RRKNOX06-Dr27-6	10.1016/j.epsl.2010.12.051	DIVERSE MANTLE SOURCES FOR NINETYEAST RIDGE MAGMATISM: GEOCHEMICAL CONSTRAINTS FROM BASALTIC GLASSES	EARTH PLANET. SCI. LETT.	FREY, F. A.; PRINGLE, M. R.; MELENEY, P.; HUANG, SHICHUN; PIOTROWSKI, A. M.	KNOX06	-19.34	88.73	53.4459	Ninetyeast Ridge	Volcanic	Basalt	49.5867	2.41714	16.1247			8.43467	0.04198	0.143087	5.986	9.63	3.26537	1.8514	0.434593	-	97.9156
12	RRKNOX06-Dr27-16	10.1016/j.epsl.2010.12.051	DIVERSE MANTLE SOURCES FOR NINETYEAST RIDGE MAGMATISM: GEOCHEMICAL CONSTRAINTS FROM BASALTIC GLASSES	EARTH PLANET. SCI. LETT.	FREY, F. A.; PRINGLE, M. R.; MELENEY, P.; HUANG, SHICHUN; PIOTROWSKI, A. M.	KNOX06	-19.34	88.73	53.4459	Ninetyeast Ridge	Volcanic	Basalt	49.5993	2.03145	15.3773			8.82667	0.0501533	0.136907	6.71867	10.4187	3.04735	1.3709	0.336767	-	97.9142
13	RRKNOX06-Dr27-89	10.1016/j.epsl.2010.12.051	DIVERSE MANTLE SOURCES FOR NINETYEAST RIDGE MAGMATISM: GEOCHEMICAL CONSTRAINTS FROM BASALTIC GLASSES	EARTH PLANET. SCI. LETT.	FREY, F. A.; PRINGLE, M. R.; MELENEY, P.; HUANG, SHICHUN; PIOTROWSKI, A. M.	KNOX06	-19.34	88.73	53.4459	Ninetyeast Ridge	Volcanic	Basalt	49.8413	1.98083	15.3213			8.75333	0.0586	0.137107	7.96733	10.5407	2.71572	1.36957	0.364627	-	99.0505
14	RRKNOX06-Dr27-107	10.1016/j.epsl.2010.12.051	DIVERSE MANTLE SOURCES FOR NINETYEAST RIDGE MAGMATISM: GEOCHEMICAL CONSTRAINTS FROM BASALTIC GLASSES	EARTH PLANET. SCI. LETT.	FREY, F. A.; PRINGLE, M. R.; MELENEY, P.; HUANG, SHICHUN; PIOTROWSKI, A. M.	KNOX06	-19.34	88.73	53.4459	Ninetyeast Ridge	Volcanic	Basalt	50.0627	1.88325	15.51			8.63667	0.0482067	0.15242	7.97533	10.7273	2.66413	1.29502	0.368533	-	99.3236
15	RRKNOX06-Dr27-108g	10.1016/j.epsl.2010.12.051	DIVERSE MANTLE SOURCES FOR NINETYEAST RIDGE MAGMATISM: GEOCHEMICAL CONSTRAINTS FROM BASALTIC GLASSES	EARTH PLANET. SCI. LETT.	FREY, F. A.; PRINGLE, M. R.; MELENEY, P.; HUANG, SHICHUN; PIOTROWSKI, A. M.	KNOX06	-19.34	88.73	53.4459	Ninetyeast Ridge	Volcanic	Basalt	49.138	2.00069	15.931			8.533	0.03308	0.17023	6.794	10.23	3.00322	1.35948	0.35679	-	97.5495
16	RRKNOX06-Dr29-2	10.1016/j.epsl.2010.12.051	DIVERSE MANTLE SOURCES FOR NINETYEAST RIDGE MAGMATISM: GEOCHEMICAL CONSTRAINTS FROM BASALTIC GLASSES	EARTH PLANET. SCI. LETT.	FREY, F. A.; PRINGLE, M. R.; MELENEY, P.; HUANG, SHICHUN; PIOTROWSKI, A. M.	KNOX06	-20	88	52.824	Ninetyeast Ridge	Volcanic	Basalt	50.4083	1.72567	13.3292			12.4908	0.040925	0.203467	7.33083	11.5875	2.27497	0.149092	0.1907	-	99.7315
17	RRKNOX06-Dr30-2	10.1016/j.epsl.2010.12.051	DIVERSE MANTLE SOURCES FOR NINETYEAST RIDGE MAGMATISM: GEOCHEMICAL CONSTRAINTS FROM BASALTIC GLASSES	EARTH PLANET. SCI. LETT.	FREY, F. A.; PRINGLE, M. R.; MELENEY, P.; HUANG, SHICHUN; PIOTROWSKI, A. M.	KNOX06	-22.38	87.04	50.5813	Ninetyeast Ridge	Volcanic	Basalt	50.3103	2.09633	13.0693			13.1727	0.03368	0.21781	6.645	10.9407	2.5707	0.28561	0.21869	-	99.5608
18	RRKNOX06-Dr30-5	10.1016/j.epsl.2010.12.051	DIVERSE MANTLE SOURCES FOR NINETYEAST RIDGE MAGMATISM: GEOCHEMICAL CONSTRAINTS FROM BASALTIC GLASSES	EARTH PLANET. SCI. LETT.	FREY, F. A.; PRINGLE, M. R.; MELENEY, P.; HUANG, SHICHUN; PIOTROWSKI, A. M.	KNOX06	-22.38	87.04	50.5813	Ninetyeast Ridge	Volcanic	Basalt	50.4583	1.8805	13.2508			13.1775	0.0456917	0.214258	7.0225	11.1642	2.43418	0.183158	0.190025	-	100.021
19	RRKNOX06-Dr26-03	10.1016/j.epsl.2010.12.051	DIVERSE MANTLE SOURCES FOR NINETYEAST RIDGE MAGMATISM: GEOCHEMICAL CONSTRAINTS FROM BASALTIC GLASSES	EARTH PLANET. SCI. LETT.	FREY, F. A.; PRINGLE, M. R.; MELENEY, P.; HUANG, SHICHUN; PIOTROWSKI, A. M.	KNOX06	-17.99	88.76	54.718	Ninetyeast Ridge	Volcanic	Basalt	50.6216	1.14293	14.7223			10.0967	0.0545907	0.164917	8.48074	11.4861	2.14505	0.189957	0.13682	0.227873	99.4696
20	RRKNOX06-Dr26-11	10.1016/j.epsl.2010.12.051	DIVERSE MANTLE SOURCES FOR NINETYEAST RIDGE MAGMATISM: GEOCHEMICAL CONSTRAINTS FROM BASALTIC GLASSES	EARTH PLANET. SCI. LETT.	FREY, F. A.; PRINGLE, M. R.; MELENEY, P.; HUANG, SHICHUN; PIOTROWSKI, A. M.	KNOX06	-17.99	88.76	54.718	Ninetyeast Ridge	Volcanic	Basalt	50.6187	1.12875	14.6673			10.0963	0.0342933	0.17768	8.57867	11.4187	2.117	0.183277	0.123017	0.221527	99.3652
21	RRKNOX06-Dr26-21	10.1016/j.epsl.2010.12.051	DIVERSE MANTLE SOURCES FOR NINETYEAST RIDGE MAGMATISM: GEOCHEMICAL CONSTRAINTS FROM BASALTIC GLASSES	EARTH PLANET. SCI. LETT.	FREY, F. A.; PRINGLE, M. R.; MELENEY, P.; HUANG, SHICHUN; PIOTROWSKI, A. M.	KNOX06	-17.99	88.76	54.718	Ninetyeast Ridge	Volcanic	Basalt	50.5217	1.17007	14.8317			10.0677	0.0480267	0.160843	8.24033	11.5523	2.22733	0.183383	0.13327	0.220357	99.357
22	RRKNOX06-Dr26-17	10.1016/j.epsl.2010.12.051	DIVERSE MANTLE SOURCES FOR NINETYEAST RIDGE MAGMATISM: GEOCHEMICAL CONSTRAINTS FROM BASALTIC GLASSES	EARTH PLANET. SCI. LETT.	FREY, F. A.; PRINGLE, M. R.; MELENEY, P.; HUANG, SHICHUN; PIOTROWSKI, A. M.	KNOX06	-17.99	88.76	54.718	Ninetyeast Ridge	Volcanic	Basalt	52.508	0.789907	14.316			9.05267	0.0510667	0.153353	8.87667	11.64	1.946	0.193007	0.113127	0.184587	99.8244
23	RRKNOX06-Dr26-31	10.1016/j.epsl.2010.12.051	DIVERSE MANTLE SOURCES FOR NINETYEAST RIDGE MAGMATISM: GEOCHEMICAL CONSTRAINTS FROM BASALTIC GLASSES	EARTH PLANET. SCI. LETT.	FREY, F. A.; PRINGLE, M. R.; MELENEY, P.; HUANG, SHICHUN; PIOTROWSKI, A. M.	KNOX06	-17.99	88.76	54.718	Ninetyeast Ridge	Volcanic	Basalt	52.5202	0.814867	14.2677			9.05869	0.0733686	0.15379	8.82436	11.618	1.90155	0.189449	0.099034	0.168084	99.6891
24	RRKNOX06-Dr26-53g	10.1016/j.epsl.2010.12.051	DIVERSE MANTLE SOURCES FOR NINETYEAST RIDGE MAGMATISM: GEOCHEMICAL CONSTRAINTS FROM BASALTIC GLASSES	EARTH PLANET. SCI. LETT.	FREY, F. A.; PRINGLE, M. R.; MELENEY, P.; HUANG, SHICHUN; PIOTROWSKI, A. M.	KNOX06	-17.99	88.76	54.718	Ninetyeast Ridge	Volcanic	Basalt	52.265	0.75468	14.107			8.923	0.05217	0.15889	8.999	11.659	1.81507	0.17958	0.12526	-	99.0387
25	RRKNOX06-Dr26-23a	10.1016/j.epsl.2010.12.051	DIVERSE MANTLE SOURCES FOR NINETYEAST RIDGE MAGMATISM: GEOCHEMICAL CONSTRAINTS FROM BASALTIC GLASSES	EARTH PLANET. SCI. LETT.	FREY, F. A.; PRINGLE, M. R.; MELENEY, P.; HUANG, SHICHUN; PIOTROWSKI, A. M.	KNOX06	-17.99	88.76	54.718	Ninetyeast Ridge	Volcanic	Basalt	51.723	0.768663	14.4607			9.118	0.0821467	0.143273	9.617	11.6043	1.87567	0.11824	0.0896233	0.184167	99.7848
26	RRKNOX06-Dr26-24	10.1016/j.epsl.2010.12.051	DIVERSE MANTLE SOURCES FOR NINETYEAST RIDGE MAGMATISM: GEOCHEMICAL CONSTRAINTS FROM BASALTIC GLASSES	EARTH PLANET. SCI. LETT.	FREY, F. A.; PRINGLE, M. R.; MELENEY, P.; HUANG, SHICHUN; PIOTROWSKI, A. M.	KNOX06	-17.99	88.76	54.718	Ninetyeast Ridge	Volcanic	Basalt	51.7413	0.75966	14.524			9.152	0.0736333	0.145713	9.72467	11.6687	1.912	0.11836	0.08364	0.187613	100.091
27	RRKNOX06-Dr26-25	10.1016/j.epsl.2010.12.051	DIVERSE MANTLE SOURCES FOR NINETYEAST RIDGE MAGMATISM: GEOCHEMICAL CONSTRAINTS FROM BASALTIC GLASSES	EARTH PLANET. SCI. LETT.	FREY, F. A.; PRINGLE, M. R.; MELENEY, P.; HUANG, SHICHUN; PIOTROWSKI, A. M.	KNOX06	-17.99	88.76	54.718	Ninetyeast Ridge	Volcanic	Basalt	51.8147	0.749017	14.575			9.169	0.0771433	0.140353	9.56333	11.6557	1.87	0.123657	0.0720867	0.185973	99.9959
28	RRKNOX06-Dr26-34	10.1016/j.epsl.2010.12.051	DIVERSE MANTLE SOURCES FOR NINETYEAST RIDGE MAGMATISM: GEOCHEMICAL CONSTRAINTS FROM BASALTIC GLASSES	EARTH PLANET. SCI. LETT.	FREY, F. A.; PRINGLE, M. R.; MELENEY, P.; HUANG, SHICHUN; PIOTROWSKI, A. M.	KNOX06	-17.99	88.76	54.718	Ninetyeast Ridge	Volcanic	Basalt	51.6947	0.756283	14.5053			9.12867	0.0666433	0.15163	9.66967	11.6043	1.88167	0.121777	0.08214	0.16662	99.8294
29	RRKNOX06-Dr26-77a	10.1016/j.epsl.2010.12.051	DIVERSE MANTLE SOURCES FOR NINETYEAST RIDGE MAGMATISM: GEOCHEMICAL CONSTRAINTS FROM BASALTIC GLASSES	EARTH PLANET. SCI. LETT.	FREY, F. A.; PRINGLE, M. R.; MELENEY, P.; HUANG, SHICHUN; PIOTROWSKI, A. M.	KNOX06	-17.99	88.76	54.718	Ninetyeast Ridge	Volcanic	Basalt	51.402	0.75179	14.65			9.177	0.08104	0.16465	9.638	11.587	1.905	0.10981	0.07818	0.2063	99.7508
30	RRKNOX06-Dr26-77b	10.1016/j.epsl.2010.12.051	DIVERSE MANTLE SOURCES FOR NINETYEAST RIDGE MAGMATISM: GEOCHEMICAL CONSTRAINTS FROM BASALTIC GLASSES	EARTH PLANET. SCI. LETT.	FREY, F. A.; PRINGLE, M. R.; MELENEY, P.; HUANG, SHICHUN; PIOTROWSKI, A. M.	KNOX06	-17.99	88.76	54.718	Ninetyeast Ridge	Volcanic	Basalt	51.824	0.77322	14.592			9.06	0.05532	0.16304	9.494	11.601	1.827	0.11084	0.10273	0.18926	99.7924
31	RRKNOX06-Dr26-77c	10.1016/j.epsl.2010.12.051	DIVERSE MANTLE SOURCES FOR NINETYEAST RIDGE MAGMATISM: GEOCHEMICAL CONSTRAINTS FROM BASALTIC GLASSES	EARTH PLANET. SCI. LETT.	FREY, F. A.; PRINGLE, M. R.; MELENEY, P.; HUANG, SHICHUN; PIOTROWSKI, A. M.	KNOX06	-17.99	88.76	54.718	Ninetyeast Ridge	Volcanic	Basalt	51.811	0.76712	14.576			9.079	0.06469	0.1643	9.566	11.645	1.905	0.1194	0.08919	0.17166	99.9584
32	RRKNOX06-Dr26-77e	10.1016/j.epsl.2010.12.051	DIVERSE MANTLE SOURCES FOR NINETYEAST RIDGE MAGMATISM: GEOCHEMICAL CONSTRAINTS FROM BASALTIC GLASSES	EARTH PLANET. SCI. LETT.	FREY, F. A.; PRINGLE, M. R.; MELENEY, P.; HUANG, SHICHUN; PIOTROWSKI, A. M.	KNOX06	-17.99	88.76	54.718	Ninetyeast Ridge	Volcanic	Basalt	51.736	0.77305	14.575			9.119	0.0719	0.15141	9.707	11.628	1.826	0.10823	0.07546	0.19024	99.9613
33	RRKNOX06-Dr26-14	10.1016/j.epsl.2010.12.051	DIVERSE MANTLE SOURCES FOR NINETYEAST RIDGE MAGMATISM: GEOCHEMICAL CONSTRAINTS FROM BASALTIC GLASSES	EARTH PLANET. SCI. LETT.	FREY, F. A.; PRINGLE, M. R.; MELENEY, P.; HUANG, SHICHUN; PIOTROWSKI, A. M.	KNOX06	-17.99	88.76	54.718	Ninetyeast Ridge	Volcanic	Basalt	51.9015	0.694112	14.6685			8.50923	0.0767615	0.149235	9.64192	11.8819	1.81115	0.0951885	0.0797769	0.164504	99.6738
34	RRKNOX06-Dr26-27	10.1016/j.epsl.2010.12.051	DIVERSE MANTLE SOURCES FOR NINETYEAST RIDGE MAGMATISM: GEOCHEMICAL CONSTRAINTS FROM BASALTIC GLASSES	EARTH PLANET. SCI. LETT.	FREY, F. A.; PRINGLE, M. R.; MELENEY, P.; HUANG, SHICHUN; PIOTROWSKI, A. M.	KNOX06	-17.99	88.76	54.718	Ninetyeast Ridge	Volcanic	Basalt	51.8692	0.675166	14.7465			8.51945	0.0916354	0.143954	9.60132	12.04	1.81907	0.105968	0.0486157	0.167018	99.828
35	RRKNOX06-Dr26-28	10.1016/j.epsl.2010.12.051	DIVERSE MANTLE SOURCES FOR NINETYEAST RIDGE MAGMATISM: GEOCHEMICAL CONSTRAINTS FROM BASALTIC GLASSES	EARTH PLANET. SCI. LETT.	FREY, F. A.; PRINGLE, M. R.; MELENEY, P.; HUANG, SHICHUN; PIOTROWSKI, A. M.	KNOX06	-17.99	88.76	54.718	Ninetyeast Ridge	Volcanic	Basalt	51.8593	0.695457	14.7179			8.5025	0.0783893	0.140032	9.62357	12.0229	1.81357	0.0936643	0.0631643	0.168782	99.7791
36	RRKNOX06-Dr26-29	10.1016/j.epsl.2010.12.051	DIVERSE MANTLE SOURCES FOR NINETYEAST RIDGE MAGMATISM: GEOCHEMICAL CONSTRAINTS FROM BASALTIC GLASSES	EARTH PLANET. SCI. LETT.	FREY, F. A.; PRINGLE, M. R.; MELENEY, P.; HUANG, SHICHUN; PIOTROWSKI, A. M.	KNOX06	-17.99	88.76	54.718	Ninetyeast Ridge	Volcanic	Basalt	51.6988	0.695364	14.7294			8.51712	0.074889	0.140875	9.72995	12.0512	1.81455	0.100695	0.0561402	0.177974	99.787
37	RRKNOX06-Dr26-36	10.1016/j.epsl.2010.12.051	DIVERSE MANTLE SOURCES FOR NINETYEAST RIDGE MAGMATISM: GEOCHEMICAL CONSTRAINTS FROM BASALTIC GLASSES	EARTH PLANET. SCI. LETT.	FREY, F. A.; PRINGLE, M. R.; MELENEY, P.; HUANG, SHICHUN; PIOTROWSKI, A. M.	KNOX06	-17.99	88.76	54.718	Ninetyeast Ridge	Volcanic	Basalt	51.8403	0.687073	14.6767			8.54767	0.0736067	0.145583	9.707	12.0157	1.79133	0.0958567	0.0738967	0.16454	99.8192
38	RRKNOX06-Dr26-74c	10.1016/j.epsl.2010.12.051	DIVERSE MANTLE SOURCES FOR NINETYEAST RIDGE MAGMATISM: GEOCHEMICAL CONSTRAINTS FROM BASALTIC GLASSES	EARTH PLANET. SCI. LETT.	FREY, F. A.; PRINGLE, M. R.; MELENEY, P.; HUANG, SHICHUN; PIOTROWSKI, A. M.	KNOX06	-17.99	88.76	54.718	Ninetyeast Ridge	Volcanic	Basalt	51.916	0.69032	14.802			8.531	0.07757	0.14395	9.692	11.959	1.804	0.08998	0.08373	0.18472	99.9743
39	RRKNOX06-Dr26-74d	10.1016/j.epsl.2010.12.051	DIVERSE MANTLE SOURCES FOR NINETYEAST RIDGE MAGMATISM: GEOCHEMICAL CONSTRAINTS FROM BASALTIC GLASSES	EARTH PLANET. SCI. LETT.	FREY, F. A.; PRINGLE, M. R.; MELENEY, P.; HUANG, SHICHUN; PIOTROWSKI, A. M.	KNOX06	-17.99	88.76	54.718	Ninetyeast Ridge	Volcanic	Basalt	52.146	0.68583	14.804			8.557	0.07952	0.1633	9.628	11.993	1.786	0.10294	0.08783	0.16777	100.201
40	RRKNOX06-Dr26-76b	10.1016/j.epsl.2010.12.051	DIVERSE MANTLE SOURCES FOR NINETYEAST RIDGE MAGMATISM: GEOCHEMICAL CONSTRAINTS FROM BASALTIC GLASSES	EARTH PLANET. SCI. LETT.	FREY, F. A.; PRINGLE, M. R.; MELENEY, P.; HUANG, SHICHUN; PIOTROWSKI, A. M.	KNOX06	-17.99	88.76	54.718	Ninetyeast Ridge	Volcanic	Basalt	51.9622	0.698067	14.8356			8.50222	0.0682667	0.171378	9.54556	12.0533	1.71111	0.1061	0.0803667	0.173289	99.9075
41	RRKNOX06-Dr26-78a	10.1016/j.epsl.2010.12.051	DIVERSE MANTLE SOURCES FOR NINETYEAST RIDGE MAGMATISM: GEOCHEMICAL CONSTRAINTS FROM BASALTIC GLASSES	EARTH PLANET. SCI. LETT.	FREY, F. A.; PRINGLE, M. R.; MELENEY, P.; HUANG, SHICHUN; PIOTROWSKI, A. M.	KNOX06	-17.99	88.76	54.718	Ninetyeast Ridge	Volcanic	Basalt	52.029	0.69783	14.869			8.533	0.07154	0.14801	9.728	11.965	1.818	0.08609	0.06804	0.16634	100.18
42	RRKNOX06-Dr26-78b-2	10.1016/j.epsl.2010.12.051	DIVERSE MANTLE SOURCES FOR NINETYEAST RIDGE MAGMATISM: GEOCHEMICAL CONSTRAINTS FROM BASALTIC GLASSES	EARTH PLANET. SCI. LETT.	FREY, F. A.; PRINGLE, M. R.; MELENEY, P.; HUANG, SHICHUN; PIOTROWSKI, A. M.	KNOX06	-17.99	88.76	54.718	Ninetyeast Ridge	Volcanic	Basalt	51.6125	0.702412	14.8012			8.4475	0.0704375	0.146863	9.7225	12.025	1.8325	0.0930875	0.068125	0.167313	99.6895
43	RRKNOX06-Dr26-80b	10.1016/j.epsl.2010.12.051	DIVERSE MANTLE SOURCES FOR NINETYEAST RIDGE MAGMATISM: GEOCHEMICAL CONSTRAINTS FROM BASALTIC GLASSES	EARTH PLANET. SCI. LETT.	FREY, F. A.; PRINGLE, M. R.; MELENEY, P.; HUANG, SHICHUN; PIOTROWSKI, A. M.	KNOX06	-17.99	88.76	54.718	Ninetyeast Ridge	Volcanic	Basalt	51.85	0.7003	14.815			8.5475	0.0875625	0.163988	9.67375	11.9588	1.7875	0.09795	0.0674375	0.14665	99.8964
44	RRKNOX06-Dr26-80h-2	10.1016/j.epsl.2010.12.051	DIVERSE MANTLE SOURCES FOR NINETYEAST RIDGE MAGMATISM: GEOCHEMICAL CONSTRAINTS FROM BASALTIC GLASSES	EARTH PLANET. SCI. LETT.	FREY, F. A.; PRINGLE, M. R.; MELENEY, P.; HUANG, SHICHUN; PIOTROWSKI, A. M.	KNOX06	-17.99	88.76	54.718	Ninetyeast Ridge	Volcanic	Basalt	52.11	0.69233	14.686			8.338	0.07352	0.15074	9.622	11.784	1.81	0.09176	0.06762	0.16868	99.5946
45	RRKNOX06-Dr26-80p	10.1016/j.epsl.2010.12.051	DIVERSE MANTLE SOURCES FOR NINETYEAST RIDGE MAGMATISM: GEOCHEMICAL CONSTRAINTS FROM BASALTIC GLASSES	EARTH PLANET. SCI. LETT.	FREY, F. A.; PRINGLE, M. R.; MELENEY, P.; HUANG, SHICHUN; PIOTROWSKI, A. M.	KNOX06	-17.99	88.76	54.718	Ninetyeast Ridge	Volcanic	Basalt	51.9044	0.711633	14.8422			8.42333	0.0743222	0.151822	9.73444	12	1.83556	0.0964667	0.0644778	0.158344	99.9971
46	RRKNOX06-Dr26-81d	10.1016/j.epsl.2010.12.051	DIVERSE MANTLE SOURCES FOR NINETYEAST RIDGE MAGMATISM: GEOCHEMICAL CONSTRAINTS FROM BASALTIC GLASSES	EARTH PLANET. SCI. LETT.	FREY, F. A.; PRINGLE, M. R.; MELENEY, P.; HUANG, SHICHUN; PIOTROWSKI, A. M.	KNOX06	-17.99	88.76	54.718	Ninetyeast Ridge	Volcanic	Basalt	51.9471	0.701443	14.82			8.55429	0.0956857	0.153886	9.47	11.9471	1.78571	0.0965571	0.0703143	0.1483	99.7905
47	RRKNOX06-Dr26-81e	10.1016/j.epsl.2010.12.051	DIVERSE MANTLE SOURCES FOR NINETYEAST RIDGE MAGMATISM: GEOCHEMICAL CONSTRAINTS FROM BASALTIC GLASSES	EARTH PLANET. SCI. LETT.	FREY, F. A.; PRINGLE, M. R.; MELENEY, P.; HUANG, SHICHUN; PIOTROWSKI, A. M.	KNOX06	-17.99	88.76	54.718	Ninetyeast Ridge	Volcanic	Basalt	52.027	0.69284	14.819			8.452	0.06288	0.13775	9.625	11.997	1.816	0.09824	0.0795	0.15476	99.962
48	RRKNOX06-Dr26-82a	10.1016/j.epsl.2010.12.051	DIVERSE MANTLE SOURCES FOR NINETYEAST RIDGE MAGMATISM: GEOCHEMICAL CONSTRAINTS FROM BASALTIC GLASSES	EARTH PLANET. SCI. LETT.	FREY, F. A.; PRINGLE, M. R.; MELENEY, P.; HUANG, SHICHUN; PIOTROWSKI, A. M.	KNOX06	-17.99	88.76	54.718	Ninetyeast Ridge	Volcanic	Basalt	52.24	0.6975	14.843			8.471	0.06964	0.14979	9.439	12.174	1.833	0.0957	0.07283	0.16624	100.252
49	RRKNOX06-Dr26-82b	10.1016/j.epsl.2010.12.051	DIVERSE MANTLE SOURCES FOR NINETYEAST RIDGE MAGMATISM: GEOCHEMICAL CONSTRAINTS FROM BASALTIC GLASSES	EARTH PLANET. SCI. LETT.	FREY, F. A.; PRINGLE, M. R.; MELENEY, P.; HUANG, SHICHUN; PIOTROWSKI, A. M.	KNOX06	-17.99	88.76	54.718	Ninetyeast Ridge	Volcanic	Basalt	52.274	0.68938	14.708			8.509	0.06768	0.14799	9.637	12.091	1.775	0.10545	0.07065	0.17836	100.254
50	RRKNOX06-Dr26-83a	10.1016/j.epsl.2010.12.051	DIVERSE MANTLE SOURCES FOR NINETYEAST RIDGE MAGMATISM: GEOCHEMICAL CONSTRAINTS FROM BASALTIC GLASSES	EARTH PLANET. SCI. LETT.	FREY, F. A.; PRINGLE, M. R.; MELENEY, P.; HUANG, SHICHUN; PIOTROWSKI, A. M.	KNOX06	-17.99	88.76	54.718	Ninetyeast Ridge	Volcanic	Basalt	52.142	0.69077	14.864			8.557	0.0911	0.14066	9.669	12.024	1.808	0.08837	0.07448	0.17213	100.322
51	RRKNOX06-Dr26-83b	10.1016/j.epsl.2010.12.051	DIVERSE MANTLE SOURCES FOR NINETYEAST RIDGE MAGMATISM: GEOCHEMICAL CONSTRAINTS FROM BASALTIC GLASSES	EARTH PLANET. SCI. LETT.	FREY, F. A.; PRINGLE, M. R.; MELENEY, P.; HUANG, SHICHUN; PIOTROWSKI, A. M.	KNOX06	-17.99	88.76	54.718	Ninetyeast Ridge	Volcanic	Basalt	52.162	0.68443	14.917			8.551	0.089	0.15171	9.594	12.078	1.78	0.08946	0.07837	0.16267	100.338
52	RRKNOX06-Dr26-83e	10.1016/j.epsl.2010.12.051	DIVERSE MANTLE SOURCES FOR NINETYEAST RIDGE MAGMATISM: GEOCHEMICAL CONSTRAINTS FROM BASALTIC GLASSES	EARTH PLANET. SCI. LETT.	FREY, F. A.; PRINGLE, M. R.; MELENEY, P.; HUANG, SHICHUN; PIOTROWSKI, A. M.	KNOX06	-17.99	88.76	54.718	Ninetyeast Ridge	Volcanic	Basalt	52.216	0.67042	14.902			8.595	0.09343	0.17314	9.677	11.993	1.79	0.10138	0.06471	0.17113	100.447
53	RRKNOX06-Dr26-83f	10.1016/j.epsl.2010.12.051	DIVERSE MANTLE SOURCES FOR NINETYEAST RIDGE MAGMATISM: GEOCHEMICAL CONSTRAINTS FROM BASALTIC GLASSES	EARTH PLANET. SCI. LETT.	FREY, F. A.; PRINGLE, M. R.; MELENEY, P.; HUANG, SHICHUN; PIOTROWSKI, A. M.	KNOX06	-17.99	88.76	54.718	Ninetyeast Ridge	Volcanic	Basalt	52.148	0.70011	14.788			8.384	0.05068	0.13941	9.537	12.08	1.837	0.102	-	0.15674	99.9229
54	RRKNOX06-Dr26-84d	10.1016/j.epsl.2010.12.051	DIVERSE MANTLE SOURCES FOR NINETYEAST RIDGE MAGMATISM: GEOCHEMICAL CONSTRAINTS FROM BASALTIC GLASSES	EARTH PLANET. SCI. LETT.	FREY, F. A.; PRINGLE, M. R.; MELENEY, P.; HUANG, SHICHUN; PIOTROWSKI, A. M.	KNOX06	-17.99	88.76	54.718	Ninetyeast Ridge	Volcanic	Basalt	52.089	0.689	14.767			8.327	0.07226	0.14575	9.61	11.904	1.819	0.0994	-	0.17341	99.6958
55	RRKNOX06-Dr26-84e	10.1016/j.epsl.2010.12.051	DIVERSE MANTLE SOURCES FOR NINETYEAST RIDGE MAGMATISM: GEOCHEMICAL CONSTRAINTS FROM BASALTIC GLASSES	EARTH PLANET. SCI. LETT.	FREY, F. A.; PRINGLE, M. R.; MELENEY, P.; HUANG, SHICHUN; PIOTROWSKI, A. M.	KNOX06	-17.99	88.76	54.718	Ninetyeast Ridge	Volcanic	Basalt	52.174	0.68577	14.851			8.565	0.07068	0.14711	9.712	12.068	1.824	0.09858	0.1001	0.16442	100.461
56	RRKNOX06-Dr26-84g	10.1016/j.epsl.2010.12.051	DIVERSE MANTLE SOURCES FOR NINETYEAST RIDGE MAGMATISM: GEOCHEMICAL CONSTRAINTS FROM BASALTIC GLASSES	EARTH PLANET. SCI. LETT.	FREY, F. A.; PRINGLE, M. R.; MELENEY, P.; HUANG, SHICHUN; PIOTROWSKI, A. M.	KNOX06	-17.99	88.76	54.718	Ninetyeast Ridge	Volcanic	Basalt	52.066	0.69582	14.838			8.576	0.0653	0.14289	9.715	12.054	1.834	0.09626	0.08808	0.16982	100.341
57	RRKNOX06-Dr26-86b-a1	10.1016/j.epsl.2010.12.051	DIVERSE MANTLE SOURCES FOR NINETYEAST RIDGE MAGMATISM: GEOCHEMICAL CONSTRAINTS FROM BASALTIC GLASSES	EARTH PLANET. SCI. LETT.	FREY, F. A.; PRINGLE, M. R.; MELENEY, P.; HUANG, SHICHUN; PIOTROWSKI, A. M.	KNOX06	-17.99	88.76	54.718	Ninetyeast Ridge	Volcanic	Basalt	52.2007	0.698273	14.926			8.436	0.101347	0.148813	9.51	11.9893	1.80333	0.0989667	0.0799933	0.17232	100.165
58	RRKNOX06-Dr26-86b-a2	10.1016/j.epsl.2010.12.051	DIVERSE MANTLE SOURCES FOR NINETYEAST RIDGE MAGMATISM: GEOCHEMICAL CONSTRAINTS FROM BASALTIC GLASSES	EARTH PLANET. SCI. LETT.	FREY, F. A.; PRINGLE, M. R.; MELENEY, P.; HUANG, SHICHUN; PIOTROWSKI, A. M.	KNOX06	-17.99	88.76	54.718	Ninetyeast Ridge	Volcanic	Basalt	52.005	0.70022	14.881			8.555	0.06341	0.13453	9.457	12.085	1.786	0.09039	0.07065	0.20052	100.029
59	RRKNOX06-Dr26-86b-b	10.1016/j.epsl.2010.12.051	DIVERSE MANTLE SOURCES FOR NINETYEAST RIDGE MAGMATISM: GEOCHEMICAL CONSTRAINTS FROM BASALTIC GLASSES	EARTH PLANET. SCI. LETT.	FREY, F. A.; PRINGLE, M. R.; MELENEY, P.; HUANG, SHICHUN; PIOTROWSKI, A. M.	KNOX06	-17.99	88.76	54.718	Ninetyeast Ridge	Volcanic	Basalt	51.896	0.70164	14.878			8.533	0.07689	0.138	9.661	12.01	1.839	0.09776	0.07577	0.17008	100.077
60	RRKNOX06-Dr26-86b-p1	10.1016/j.epsl.2010.12.051	DIVERSE MANTLE SOURCES FOR NINETYEAST RIDGE MAGMATISM: GEOCHEMICAL CONSTRAINTS FROM BASALTIC GLASSES	EARTH PLANET. SCI. LETT.	FREY, F. A.; PRINGLE, M. R.; MELENEY, P.; HUANG, SHICHUN; PIOTROWSKI, A. M.	KNOX06	-17.99	88.76	54.718	Ninetyeast Ridge	Volcanic	Basalt	52.0689	0.702311	14.8467			8.56222	0.0575889	0.139633	9.51778	12.0322	1.84778	0.0947889	0.0798556	0.1875	100.137
61	RRKNOX06-Dr26-86b-p2	10.1016/j.epsl.2010.12.051	DIVERSE MANTLE SOURCES FOR NINETYEAST RIDGE MAGMATISM: GEOCHEMICAL CONSTRAINTS FROM BASALTIC GLASSES	EARTH PLANET. SCI. LETT.	FREY, F. A.; PRINGLE, M. R.; MELENEY, P.; HUANG, SHICHUN; PIOTROWSKI, A. M.	KNOX06	-17.99	88.76	54.718	Ninetyeast Ridge	Volcanic	Basalt	52.0825	0.68115	14.8358			8.4625	0.096825	0.137733	9.59083	11.9825	1.74	0.104117	0.0697417	0.16125	99.945
62	RRKNOX06-Dr26-86b-q	10.1016/j.epsl.2010.12.051	DIVERSE MANTLE SOURCES FOR NINETYEAST RIDGE MAGMATISM: GEOCHEMICAL CONSTRAINTS FROM BASALTIC GLASSES	EARTH PLANET. SCI. LETT.	FREY, F. A.; PRINGLE, M. R.; MELENEY, P.; HUANG, SHICHUN; PIOTROWSKI, A. M.	KNOX06	-17.99	88.76	54.718	Ninetyeast Ridge	Volcanic	Basalt	52.1456	0.691989	14.9356			8.51778	0.0625556	0.142567	9.60111	12.0667	1.79889	0.0980889	0.0947667	0.158322	100.314
0	RRKNOX06-Dr'04-83	10.1016/j.epsl.2010.12.051	DIVERSE MANTLE SOURCES FOR NINETYEAST RIDGE MAGMATISM: GEOCHEMICAL CONSTRAINTS FROM BASALTIC GLASSES	EARTH PLANET. SCI. LETT.	FREY, F. A.; PRINGLE, M. R.; MELENEY, P.; HUANG, SHICHUN; PIOTROWSKI, A. M.	KNOX06	0.91	90.5	72.5275	Ninetyeast Ridge	Volcanic	Basalt																	2.72105	56.3161	29.3507	49.6041	2.93667	6.62658	2.37415	0.653794	2.89461	0.445236	1.59978	3.27229	4.35619	0.990267	2.82679	0.446723	0.171562	0.401986	0.237111	0.0536468	2.03189
1	RRKNOX06-Dr04-85,2	10.1016/j.epsl.2010.12.051	DIVERSE MANTLE SOURCES FOR NINETYEAST RIDGE MAGMATISM: GEOCHEMICAL CONSTRAINTS FROM BASALTIC GLASSES	EARTH PLANET. SCI. LETT.	FREY, F. A.; PRINGLE, M. R.; MELENEY, P.; HUANG, SHICHUN; PIOTROWSKI, A. M.	KNOX06	0.91	90.5	72.5275	Ninetyeast Ridge	Volcanic	Basalt																	2.70645	60.5498	31.0819	-	3.01216	6.58904	2.39769	0.676184	2.92449	0.451686	1.61038	3.38241	4.49764	1.02521	2.87679	0.450318	0.170027	0.424454	0.232302	0.0559714	1.9895
2	RRKNOX06-Dr04-85,3	10.1016/j.epsl.2010.12.051	DIVERSE MANTLE SOURCES FOR NINETYEAST RIDGE MAGMATISM: GEOCHEMICAL CONSTRAINTS FROM BASALTIC GLASSES	EARTH PLANET. SCI. LETT.	FREY, F. A.; PRINGLE, M. R.; MELENEY, P.; HUANG, SHICHUN; PIOTROWSKI, A. M.	KNOX06	0.91	90.5	72.5275	Ninetyeast Ridge	Volcanic	Basalt																	2.72914	59.2836	30.403	-	2.97316	6.4432	2.33301	0.656644	2.83573	0.434574	1.54223	3.22528	4.33112	0.993103	2.79331	0.437673	0.164377	0.418412	0.224372	0.0552072	2.00439
3	RRKNOX06-Dr'04-85b	10.1016/j.epsl.2010.12.051	DIVERSE MANTLE SOURCES FOR NINETYEAST RIDGE MAGMATISM: GEOCHEMICAL CONSTRAINTS FROM BASALTIC GLASSES	EARTH PLANET. SCI. LETT.	FREY, F. A.; PRINGLE, M. R.; MELENEY, P.; HUANG, SHICHUN; PIOTROWSKI, A. M.	KNOX06	0.91	90.5	72.5275	Ninetyeast Ridge	Volcanic	Basalt																	2.71664	55.8906	29.2144	47.2592	2.94113	6.6529	2.38446	0.653905	2.92094	0.451417	1.59262	3.3121	4.39621	0.992858	2.82556	0.449222	0.174886	0.425642	0.239869	0.0610118	1.99347
4	RRKNOX06-Dr15-27	10.1016/j.epsl.2010.12.051	DIVERSE MANTLE SOURCES FOR NINETYEAST RIDGE MAGMATISM: GEOCHEMICAL CONSTRAINTS FROM BASALTIC GLASSES	EARTH PLANET. SCI. LETT.	FREY, F. A.; PRINGLE, M. R.; MELENEY, P.; HUANG, SHICHUN; PIOTROWSKI, A. M.	KNOX06	-8.37	88.67	63.7829	Ninetyeast Ridge	Volcanic	Basalt																	9.82228	103.978	32.2833	-	8.81066	14.1935	3.91508	0.809552	2.8206	0.425336	2.44263	4.49313	5.03007	1.07315	2.94086	0.439726	0.593241	0.780484	0.735102	0.190186	5.78784
5	RRKNOX06-Dr15-31	10.1016/j.epsl.2010.12.051	DIVERSE MANTLE SOURCES FOR NINETYEAST RIDGE MAGMATISM: GEOCHEMICAL CONSTRAINTS FROM BASALTIC GLASSES	EARTH PLANET. SCI. LETT.	FREY, F. A.; PRINGLE, M. R.; MELENEY, P.; HUANG, SHICHUN; PIOTROWSKI, A. M.	KNOX06	-8.37	88.67	63.7829	Ninetyeast Ridge	Volcanic	Basalt																	9.58756	108.405	31.9416	-	8.77357	14.3402	3.92383	0.814378	2.86676	0.431054	2.6268	4.55762	5.06586	1.09313	2.96277	0.443957	0.604824	0.857438	0.828974	0.214582	7.39458
6	RRKNOX06-Dr15-51	10.1016/j.epsl.2010.12.051	DIVERSE MANTLE SOURCES FOR NINETYEAST RIDGE MAGMATISM: GEOCHEMICAL CONSTRAINTS FROM BASALTIC GLASSES	EARTH PLANET. SCI. LETT.	FREY, F. A.; PRINGLE, M. R.; MELENEY, P.; HUANG, SHICHUN; PIOTROWSKI, A. M.	KNOX06	-8.37	88.67	63.7829	Ninetyeast Ridge	Volcanic	Basalt																	9.59578	109.523	32.5644	-	8.96741	14.5563	4.00671	0.82409	2.88506	0.43774	2.58557	4.56186	5.11516	1.11229	2.98069	0.456465	0.593473	0.942697	0.88541	0.209692	6.50765
7	RRKNOX06-Dr25-38a	10.1016/j.epsl.2010.12.051	DIVERSE MANTLE SOURCES FOR NINETYEAST RIDGE MAGMATISM: GEOCHEMICAL CONSTRAINTS FROM BASALTIC GLASSES	EARTH PLANET. SCI. LETT.	FREY, F. A.; PRINGLE, M. R.; MELENEY, P.; HUANG, SHICHUN; PIOTROWSKI, A. M.	KNOX06	-16.75	88.77	55.8865	Ninetyeast Ridge	Volcanic	Basalt																	5.43655	87.5249	29.8276	-	5.28788	9.94307	3.07344	0.721511	2.64027	0.394473	2.13262	3.84384	4.58708	0.998634	2.72013	0.412962	0.340749	0.512848	0.513761	0.130349	3.4916
8	RRKNOX06-Dr25-38b	10.1016/j.epsl.2010.12.051	DIVERSE MANTLE SOURCES FOR NINETYEAST RIDGE MAGMATISM: GEOCHEMICAL CONSTRAINTS FROM BASALTIC GLASSES	EARTH PLANET. SCI. LETT.	FREY, F. A.; PRINGLE, M. R.; MELENEY, P.; HUANG, SHICHUN; PIOTROWSKI, A. M.	KNOX06	-16.75	88.77	55.8865	Ninetyeast Ridge	Volcanic	Basalt																	5.22289	84.8572	29.029	-	5.09681	9.72518	3.0247	0.707975	2.6276	0.396415	2.12177	3.85789	4.50704	0.987656	2.69068	0.41245	0.337834	0.518289	0.51853	0.127138	3.6013
9	RRKNOX06-Dr'25-38c	10.1016/j.epsl.2010.12.051	DIVERSE MANTLE SOURCES FOR NINETYEAST RIDGE MAGMATISM: GEOCHEMICAL CONSTRAINTS FROM BASALTIC GLASSES	EARTH PLANET. SCI. LETT.	FREY, F. A.; PRINGLE, M. R.; MELENEY, P.; HUANG, SHICHUN; PIOTROWSKI, A. M.	KNOX06	-16.75	88.77	55.8865	Ninetyeast Ridge	Volcanic	Basalt																	5.42342	83.1172	28.6303	44.9979	5.25343	9.96549	3.06729	0.699606	2.60063	0.383571	2.1063	3.77116	4.44517	0.960231	2.6673	0.408614	0.343098	0.497948	0.518278	0.130751	3.46503
10	RRKNOX06-Dr27-16	10.1016/j.epsl.2010.12.051	DIVERSE MANTLE SOURCES FOR NINETYEAST RIDGE MAGMATISM: GEOCHEMICAL CONSTRAINTS FROM BASALTIC GLASSES	EARTH PLANET. SCI. LETT.	FREY, F. A.; PRINGLE, M. R.; MELENEY, P.; HUANG, SHICHUN; PIOTROWSKI, A. M.	KNOX06	-19.34	88.73	53.4459	Ninetyeast Ridge	Volcanic	Basalt																	32.6728	190	24.6317	-	18.7469	19.3357	4.12472	0.683122	2.07378	0.311399	3.87272	4.0575	4.01022	0.836576	2.2271	0.329944	2.39418	1.38458	2.09543	0.556928	28.5505
11	RRKNOX06-Dr27-6	10.1016/j.epsl.2010.12.051	DIVERSE MANTLE SOURCES FOR NINETYEAST RIDGE MAGMATISM: GEOCHEMICAL CONSTRAINTS FROM BASALTIC GLASSES	EARTH PLANET. SCI. LETT.	FREY, F. A.; PRINGLE, M. R.; MELENEY, P.; HUANG, SHICHUN; PIOTROWSKI, A. M.	KNOX06	-19.34	88.73	53.4459	Ninetyeast Ridge	Volcanic	Basalt																	46.3331	250	24.6971	-	25.1633	24.2304	4.90058	0.723578	1.95611	0.282864	4.92385	4.45033	4.11992	0.820889	2.18408	0.31246	3.30881	1.79442	2.86251	0.772961	40.9768
12	RRKNOX06-Dr27-1g	10.1016/j.epsl.2010.12.051	DIVERSE MANTLE SOURCES FOR NINETYEAST RIDGE MAGMATISM: GEOCHEMICAL CONSTRAINTS FROM BASALTIC GLASSES	EARTH PLANET. SCI. LETT.	FREY, F. A.; PRINGLE, M. R.; MELENEY, P.; HUANG, SHICHUN; PIOTROWSKI, A. M.	KNOX06	-19.34	88.73	53.4459	Ninetyeast Ridge	Volcanic	Basalt																	37.1592	210	28.0006	-	20.9654	21.3248	4.58699	0.760348	2.31409	0.33366	4.22483	4.44527	4.46137	0.929991	2.45629	0.363958	2.62606	1.49002	2.30206	0.623647	32.4587
13	RRKNOX06-Dr'27-89	10.1016/j.epsl.2010.12.051	DIVERSE MANTLE SOURCES FOR NINETYEAST RIDGE MAGMATISM: GEOCHEMICAL CONSTRAINTS FROM BASALTIC GLASSES	EARTH PLANET. SCI. LETT.	FREY, F. A.; PRINGLE, M. R.; MELENEY, P.; HUANG, SHICHUN; PIOTROWSKI, A. M.	KNOX06	-19.34	88.73	53.4459	Ninetyeast Ridge	Volcanic	Basalt																	34.959	200	21.8404	31.3083	18.1546	19.3757	4.07218	0.623132	1.87767	0.275925	4.02049	3.87558	3.56997	0.73971	1.96259	0.292954	2.54163	1.29694	2.11686	0.55167	27.9107
14	RRKNOX06-Dr'27-107	10.1016/j.epsl.2010.12.051	DIVERSE MANTLE SOURCES FOR NINETYEAST RIDGE MAGMATISM: GEOCHEMICAL CONSTRAINTS FROM BASALTIC GLASSES	EARTH PLANET. SCI. LETT.	FREY, F. A.; PRINGLE, M. R.; MELENEY, P.; HUANG, SHICHUN; PIOTROWSKI, A. M.	KNOX06	-19.34	88.73	53.4459	Ninetyeast Ridge	Volcanic	Basalt																	33.9708	180	20.5384	29.7267	18.1917	18.5171	3.82849	0.574622	1.79231	0.263019	3.66236	3.55584	3.345	0.690064	1.84817	0.279951	2.40104	1.35678	2.00543	0.579584	28.8747
15	RRKNOX06-Dr'27-108g	10.1016/j.epsl.2010.12.051	DIVERSE MANTLE SOURCES FOR NINETYEAST RIDGE MAGMATISM: GEOCHEMICAL CONSTRAINTS FROM BASALTIC GLASSES	EARTH PLANET. SCI. LETT.	FREY, F. A.; PRINGLE, M. R.; MELENEY, P.; HUANG, SHICHUN; PIOTROWSKI, A. M.	KNOX06	-19.34	88.73	53.4459	Ninetyeast Ridge	Volcanic	Basalt																	32.2498	190	24.7766	-	18.4217	18.8081	4.06213	0.680006	2.08484	0.305864	3.86398	3.98882	4.00117	0.829358	2.18921	0.323068	2.36192	1.40038	2.08064	0.543699	28.4395
16	RRKNOX06-Dr29-2	10.1016/j.epsl.2010.12.051	DIVERSE MANTLE SOURCES FOR NINETYEAST RIDGE MAGMATISM: GEOCHEMICAL CONSTRAINTS FROM BASALTIC GLASSES	EARTH PLANET. SCI. LETT.	FREY, F. A.; PRINGLE, M. R.; MELENEY, P.; HUANG, SHICHUN; PIOTROWSKI, A. M.	KNOX06	-20	88	52.824	Ninetyeast Ridge	Volcanic	Basalt																	5.7859	99.198	36.3545	-	5.2048	10.0813	3.30317	0.810809	3.24622	0.503144	2.40696	4.34302	5.23747	1.20695	3.24487	0.527714	0.371764	0.485812	0.663506	0.132444	3.81929
17	RRKNOX06-Dr30-2	10.1016/j.epsl.2010.12.051	DIVERSE MANTLE SOURCES FOR NINETYEAST RIDGE MAGMATISM: GEOCHEMICAL CONSTRAINTS FROM BASALTIC GLASSES	EARTH PLANET. SCI. LETT.	FREY, F. A.; PRINGLE, M. R.; MELENEY, P.; HUANG, SHICHUN; PIOTROWSKI, A. M.	KNOX06	-22.38	87.04	50.5813	Ninetyeast Ridge	Volcanic	Basalt																	10.0881	125.654	37.7311	-	8.65354	14.6073	4.19665	0.924947	3.31076	0.496405	3.0075	4.98969	5.84077	1.25848	3.45631	0.523617	0.660442	0.798379	0.941438	0.240358	6.72486
18	RRKNOX06-Dr30-5	10.1016/j.epsl.2010.12.051	DIVERSE MANTLE SOURCES FOR NINETYEAST RIDGE MAGMATISM: GEOCHEMICAL CONSTRAINTS FROM BASALTIC GLASSES	EARTH PLANET. SCI. LETT.	FREY, F. A.; PRINGLE, M. R.; MELENEY, P.; HUANG, SHICHUN; PIOTROWSKI, A. M.	KNOX06	-22.38	87.04	50.5813	Ninetyeast Ridge	Volcanic	Basalt																	6.80042	106.723	37.9752	-	5.86848	11.4388	3.69425	0.897181	3.40108	0.50821	2.58529	4.63927	5.71134	1.25382	3.46821	0.5395	0.431673	0.71544	0.596527	0.150767	4.45793
19	RRKNOX06-Dr26-21	10.1016/j.epsl.2010.12.051	DIVERSE MANTLE SOURCES FOR NINETYEAST RIDGE MAGMATISM: GEOCHEMICAL CONSTRAINTS FROM BASALTIC GLASSES	EARTH PLANET. SCI. LETT.	FREY, F. A.; PRINGLE, M. R.; MELENEY, P.; HUANG, SHICHUN; PIOTROWSKI, A. M.	KNOX06	-17.99	88.76	54.718	Ninetyeast Ridge	Volcanic	Basalt																	5.69283	64.2322	25.4714	39.0748	4.4326	7.72597	2.482	0.596407	2.55047	0.379043	1.65903	3.1506	3.92427	0.876883	2.50283	0.381877	0.33157	0.403498	0.370247	0.1077	3.82857
20	RRKNOX06-Dr26-17	10.1016/j.epsl.2010.12.051	DIVERSE MANTLE SOURCES FOR NINETYEAST RIDGE MAGMATISM: GEOCHEMICAL CONSTRAINTS FROM BASALTIC GLASSES	EARTH PLANET. SCI. LETT.	FREY, F. A.; PRINGLE, M. R.; MELENEY, P.; HUANG, SHICHUN; PIOTROWSKI, A. M.	KNOX06	-17.99	88.76	54.718	Ninetyeast Ridge	Volcanic	Basalt																	5.146	41.261	19.9812	39.0886	3.56643	5.2879	1.7353	0.451863	2.13387	0.32251	1.091	2.363	3.06317	0.708423	2.0404	0.31532	0.30723	0.362776	0.404093	0.13068	4.48647
21	RRKNOX06-Dr26-53g	10.1016/j.epsl.2010.12.051	DIVERSE MANTLE SOURCES FOR NINETYEAST RIDGE MAGMATISM: GEOCHEMICAL CONSTRAINTS FROM BASALTIC GLASSES	EARTH PLANET. SCI. LETT.	FREY, F. A.; PRINGLE, M. R.; MELENEY, P.; HUANG, SHICHUN; PIOTROWSKI, A. M.	KNOX06	-17.99	88.76	54.718	Ninetyeast Ridge	Volcanic	Basalt																	4.91839	37.9372	20.0168	38.6177	3.30661	5.09833	1.66276	0.435606	2.07798	0.304961	1.02593	2.23532	2.95997	0.671958	1.93551	0.307386	0.287839	0.31583	0.384613	0.114856	3.91762
22	RRKNOX06-Dr'26-28	10.1016/j.epsl.2010.12.051	DIVERSE MANTLE SOURCES FOR NINETYEAST RIDGE MAGMATISM: GEOCHEMICAL CONSTRAINTS FROM BASALTIC GLASSES	EARTH PLANET. SCI. LETT.	FREY, F. A.; PRINGLE, M. R.; MELENEY, P.; HUANG, SHICHUN; PIOTROWSKI, A. M.	KNOX06	-17.99	88.76	54.718	Ninetyeast Ridge	Volcanic	Basalt																	2.27307	34.5202	18.5769	39.8543	1.9906	4.15147	1.48307	0.40278	1.82263	0.278282	0.933177	2.06726	2.69787	0.615485	1.75253	0.279142	0.133797	0.236307	0.172287	0.0504383	1.5729
23	RRKNOX06-Dr'26-36g	10.1016/j.epsl.2010.12.051	DIVERSE MANTLE SOURCES FOR NINETYEAST RIDGE MAGMATISM: GEOCHEMICAL CONSTRAINTS FROM BASALTIC GLASSES	EARTH PLANET. SCI. LETT.	FREY, F. A.; PRINGLE, M. R.; MELENEY, P.; HUANG, SHICHUN; PIOTROWSKI, A. M.	KNOX06	-17.99	88.76	54.718	Ninetyeast Ridge	Volcanic	Basalt																	2.22544	36.1001	19.4807	40.0915	1.96138	4.29242	1.55267	0.432579	1.95686	0.297402	0.990245	2.18584	2.92018	0.66356	1.91233	0.300854	0.141802	0.256565	0.179671	0.0505631	1.52981
24	RRKNOX06-Dr'26-74	10.1016/j.epsl.2010.12.051	DIVERSE MANTLE SOURCES FOR NINETYEAST RIDGE MAGMATISM: GEOCHEMICAL CONSTRAINTS FROM BASALTIC GLASSES	EARTH PLANET. SCI. LETT.	FREY, F. A.; PRINGLE, M. R.; MELENEY, P.; HUANG, SHICHUN; PIOTROWSKI, A. M.	KNOX06	-17.99	88.76	54.718	Ninetyeast Ridge	Volcanic	Basalt																	2.2598	36.4088	19.0031	40.6111	1.96936	4.23985	1.53449	0.423184	1.89395	0.283153	0.972416	2.18195	2.78337	0.642042	1.80613	0.294788	0.137515	0.234437	0.178172	0.0507518	1.56589
25	RRKNOX06-Dr26-76	10.1016/j.epsl.2010.12.051	DIVERSE MANTLE SOURCES FOR NINETYEAST RIDGE MAGMATISM: GEOCHEMICAL CONSTRAINTS FROM BASALTIC GLASSES	EARTH PLANET. SCI. LETT.	FREY, F. A.; PRINGLE, M. R.; MELENEY, P.; HUANG, SHICHUN; PIOTROWSKI, A. M.	KNOX06	-17.99	88.76	54.718	Ninetyeast Ridge	Volcanic	Basalt																	2.28527	36.0517	18.7054	39.782	2.0094	4.29373	1.54976	0.414917	1.92058	0.284823	0.963862	2.15293	2.78515	0.638387	1.82148	0.296077	0.141155	0.238311	0.183385	0.052581	1.60502
26	RRKNOX06-Dr26-78	10.1016/j.epsl.2010.12.051	DIVERSE MANTLE SOURCES FOR NINETYEAST RIDGE MAGMATISM: GEOCHEMICAL CONSTRAINTS FROM BASALTIC GLASSES	EARTH PLANET. SCI. LETT.	FREY, F. A.; PRINGLE, M. R.; MELENEY, P.; HUANG, SHICHUN; PIOTROWSKI, A. M.	KNOX06	-17.99	88.76	54.718	Ninetyeast Ridge	Volcanic	Basalt																	2.27073	34.4131	17.7756	39.6163	1.91177	4.07053	1.46555	0.393917	1.76542	0.259093	0.882337	2.00123	2.54335	0.583165	1.66385	0.27324	0.129863	0.228154	0.162658	0.050551	1.64468
27	RRKNOX06-Dr26-80	10.1016/j.epsl.2010.12.051	DIVERSE MANTLE SOURCES FOR NINETYEAST RIDGE MAGMATISM: GEOCHEMICAL CONSTRAINTS FROM BASALTIC GLASSES	EARTH PLANET. SCI. LETT.	FREY, F. A.; PRINGLE, M. R.; MELENEY, P.; HUANG, SHICHUN; PIOTROWSKI, A. M.	KNOX06	-17.99	88.76	54.718	Ninetyeast Ridge	Volcanic	Basalt																	2.26621	37.6011	19.5244	41.381	1.94474	4.12701	1.50001	0.416894	1.89006	0.282001	0.961171	2.15928	2.78281	0.637741	1.81999	0.291894	0.138847	0.220914	0.167729	0.0452164	1.47381
28	RRKNOX06-Dr26-81	10.1016/j.epsl.2010.12.051	DIVERSE MANTLE SOURCES FOR NINETYEAST RIDGE MAGMATISM: GEOCHEMICAL CONSTRAINTS FROM BASALTIC GLASSES	EARTH PLANET. SCI. LETT.	FREY, F. A.; PRINGLE, M. R.; MELENEY, P.; HUANG, SHICHUN; PIOTROWSKI, A. M.	KNOX06	-17.99	88.76	54.718	Ninetyeast Ridge	Volcanic	Basalt																	2.26972	36.5851	18.9897	40.5155	1.92218	4.14017	1.48849	0.407392	1.82247	0.276322	0.928375	2.10718	2.71352	0.621949	1.76678	0.290253	0.135181	0.218225	0.171762	0.0444906	1.52806
29	RRKNOX06-Dr26-23	10.1016/j.epsl.2010.12.051	DIVERSE MANTLE SOURCES FOR NINETYEAST RIDGE MAGMATISM: GEOCHEMICAL CONSTRAINTS FROM BASALTIC GLASSES	EARTH PLANET. SCI. LETT.	FREY, F. A.; PRINGLE, M. R.; MELENEY, P.; HUANG, SHICHUN; PIOTROWSKI, A. M.	KNOX06	-17.99	88.76	54.718	Ninetyeast Ridge	Volcanic	Basalt																	2.68577	41.5909	22.5784	40.7415	2.43157	4.67117	1.69633	0.472067	2.22373	0.34087	1.11347	2.42215	3.2597	0.752183	2.20723	0.348323	0.16858	0.256041	0.243963	0.0636687	2.2786
30	RRKNOX06-Dr26-24	10.1016/j.epsl.2010.12.051	DIVERSE MANTLE SOURCES FOR NINETYEAST RIDGE MAGMATISM: GEOCHEMICAL CONSTRAINTS FROM BASALTIC GLASSES	EARTH PLANET. SCI. LETT.	FREY, F. A.; PRINGLE, M. R.; MELENEY, P.; HUANG, SHICHUN; PIOTROWSKI, A. M.	KNOX06	-17.99	88.76	54.718	Ninetyeast Ridge	Volcanic	Basalt																	2.70937	41.6418	22.6109	43.3157	2.45717	4.7291	1.73793	0.483303	2.23623	0.354993	1.155	2.47797	3.30997	0.772343	2.22653	0.341413	0.174563	0.253691	0.2397	0.0629713	2.2373
31	RRKNOX06-Dr26-77	10.1016/j.epsl.2010.12.051	DIVERSE MANTLE SOURCES FOR NINETYEAST RIDGE MAGMATISM: GEOCHEMICAL CONSTRAINTS FROM BASALTIC GLASSES	EARTH PLANET. SCI. LETT.	FREY, F. A.; PRINGLE, M. R.; MELENEY, P.; HUANG, SHICHUN; PIOTROWSKI, A. M.	KNOX06	-17.99	88.76	54.718	Ninetyeast Ridge	Volcanic	Basalt																	2.77016	39.4663	21.1126	39.7811	2.26895	4.54872	1.64143	0.447877	2.06122	0.307351	1.01675	2.28647	2.96709	0.682798	1.95266	0.318955	0.156821	0.253147	0.215591	0.0603708	2.35317
0	121-756C-10N1, 32–36	10.1093/petrology/egt009	THE NINETYEAST RIDGE AND ITS RELATION TO THE KERGUELEN, AMSTERDAM AND ST. PAUL HOTSPOTS IN THE INDIAN OCEAN	J. PETROL.	NOBRE SILVA, I. G.; WEIS, D.; SCOATES, J. S.; BARLING, J.	ODP	-27.355	87.597	45.8929	Ninetyeast Ridge	Volcanic	Basalt
1	121-756C-10N1, 32–36 dup.	10.1093/petrology/egt009	THE NINETYEAST RIDGE AND ITS RELATION TO THE KERGUELEN, AMSTERDAM AND ST. PAUL HOTSPOTS IN THE INDIAN OCEAN	J. PETROL.	NOBRE SILVA, I. G.; WEIS, D.; SCOATES, J. S.; BARLING, J.	ODP	-27.355	87.597	45.8929	Ninetyeast Ridge	Volcanic	Basalt
2	121-756D-4R1, 35–39 [ag.]	10.1093/petrology/egt009	THE NINETYEAST RIDGE AND ITS RELATION TO THE KERGUELEN, AMSTERDAM AND ST. PAUL HOTSPOTS IN THE INDIAN OCEAN	J. PETROL.	NOBRE SILVA, I. G.; WEIS, D.; SCOATES, J. S.; BARLING, J.	ODP	-27.355	87.597	45.8929	Ninetyeast Ridge	Volcanic	Basalt
3	121-756D-4R1, 35–39 [ag.] dup.	10.1093/petrology/egt009	THE NINETYEAST RIDGE AND ITS RELATION TO THE KERGUELEN, AMSTERDAM AND ST. PAUL HOTSPOTS IN THE INDIAN OCEAN	J. PETROL.	NOBRE SILVA, I. G.; WEIS, D.; SCOATES, J. S.; BARLING, J.	ODP	-27.355	87.597	45.8929	Ninetyeast Ridge	Volcanic	Basalt
4	121-756D-4R1, 35–39 [wc]	10.1093/petrology/egt009	THE NINETYEAST RIDGE AND ITS RELATION TO THE KERGUELEN, AMSTERDAM AND ST. PAUL HOTSPOTS IN THE INDIAN OCEAN	J. PETROL.	NOBRE SILVA, I. G.; WEIS, D.; SCOATES, J. S.; BARLING, J.	ODP	-27.355	87.597	45.8929	Ninetyeast Ridge	Volcanic	Basalt
5	121-756D-4R1, 35–39 [wc] dup.	10.1093/petrology/egt009	THE NINETYEAST RIDGE AND ITS RELATION TO THE KERGUELEN, AMSTERDAM AND ST. PAUL HOTSPOTS IN THE INDIAN OCEAN	J. PETROL.	NOBRE SILVA, I. G.; WEIS, D.; SCOATES, J. S.; BARLING, J.	ODP	-27.355	87.597	45.8929	Ninetyeast Ridge	Volcanic	Basalt
6	121-756D-4R1, 85–89	10.1093/petrology/egt009	THE NINETYEAST RIDGE AND ITS RELATION TO THE KERGUELEN, AMSTERDAM AND ST. PAUL HOTSPOTS IN THE INDIAN OCEAN	J. PETROL.	NOBRE SILVA, I. G.; WEIS, D.; SCOATES, J. S.; BARLING, J.	ODP	-27.355	87.597	45.8929	Ninetyeast Ridge	Volcanic	Basalt
7	121-756D-6R1, 6–10	10.1093/petrology/egt009	THE NINETYEAST RIDGE AND ITS RELATION TO THE KERGUELEN, AMSTERDAM AND ST. PAUL HOTSPOTS IN THE INDIAN OCEAN	J. PETROL.	NOBRE SILVA, I. G.; WEIS, D.; SCOATES, J. S.; BARLING, J.	ODP	-27.355	87.597	45.8929	Ninetyeast Ridge	Volcanic	Basalt
8	121-756D-6R2, 9–13	10.1093/petrology/egt009	THE NINETYEAST RIDGE AND ITS RELATION TO THE KERGUELEN, AMSTERDAM AND ST. PAUL HOTSPOTS IN THE INDIAN OCEAN	J. PETROL.	NOBRE SILVA, I. G.; WEIS, D.; SCOATES, J. S.; BARLING, J.	ODP	-27.355	87.597	45.8929	Ninetyeast Ridge	Volcanic	Basalt
9	121-756D-6R2, 9–13 dup.	10.1093/petrology/egt009	THE NINETYEAST RIDGE AND ITS RELATION TO THE KERGUELEN, AMSTERDAM AND ST. PAUL HOTSPOTS IN THE INDIAN OCEAN	J. PETROL.	NOBRE SILVA, I. G.; WEIS, D.; SCOATES, J. S.; BARLING, J.	ODP	-27.355	87.597	45.8929	Ninetyeast Ridge	Volcanic	Basalt
10	121-756D-6R2, 13–17	10.1093/petrology/egt009	THE NINETYEAST RIDGE AND ITS RELATION TO THE KERGUELEN, AMSTERDAM AND ST. PAUL HOTSPOTS IN THE INDIAN OCEAN	J. PETROL.	NOBRE SILVA, I. G.; WEIS, D.; SCOATES, J. S.; BARLING, J.	ODP	-27.355	87.597	45.8929	Ninetyeast Ridge	Volcanic	Basalt
11	121-756D-6R2, 13–17 rep.	10.1093/petrology/egt009	THE NINETYEAST RIDGE AND ITS RELATION TO THE KERGUELEN, AMSTERDAM AND ST. PAUL HOTSPOTS IN THE INDIAN OCEAN	J. PETROL.	NOBRE SILVA, I. G.; WEIS, D.; SCOATES, J. S.; BARLING, J.	ODP	-27.355	87.597	45.8929	Ninetyeast Ridge	Volcanic	Basalt
12	121-756D-7R1, 100–104	10.1093/petrology/egt009	THE NINETYEAST RIDGE AND ITS RELATION TO THE KERGUELEN, AMSTERDAM AND ST. PAUL HOTSPOTS IN THE INDIAN OCEAN	J. PETROL.	NOBRE SILVA, I. G.; WEIS, D.; SCOATES, J. S.; BARLING, J.	ODP	-27.355	87.597	45.8929	Ninetyeast Ridge	Volcanic	Basalt
13	121-756D-8R1, 20–23	10.1093/petrology/egt009	THE NINETYEAST RIDGE AND ITS RELATION TO THE KERGUELEN, AMSTERDAM AND ST. PAUL HOTSPOTS IN THE INDIAN OCEAN	J. PETROL.	NOBRE SILVA, I. G.; WEIS, D.; SCOATES, J. S.; BARLING, J.	ODP	-27.355	87.597	45.8929	Ninetyeast Ridge	Volcanic	Basalt
14	121-756D-10R1, 99–103	10.1093/petrology/egt009	THE NINETYEAST RIDGE AND ITS RELATION TO THE KERGUELEN, AMSTERDAM AND ST. PAUL HOTSPOTS IN THE INDIAN OCEAN	J. PETROL.	NOBRE SILVA, I. G.; WEIS, D.; SCOATES, J. S.; BARLING, J.	ODP	-27.355	87.597	45.8929	Ninetyeast Ridge	Volcanic	Basalt
15	121-756D-12R3, 139–143	10.1093/petrology/egt009	THE NINETYEAST RIDGE AND ITS RELATION TO THE KERGUELEN, AMSTERDAM AND ST. PAUL HOTSPOTS IN THE INDIAN OCEAN	J. PETROL.	NOBRE SILVA, I. G.; WEIS, D.; SCOATES, J. S.; BARLING, J.	ODP	-27.355	87.597	45.8929	Ninetyeast Ridge	Volcanic	Basalt
16	121-757C-9R1, 105–109	10.1093/petrology/egt009	THE NINETYEAST RIDGE AND ITS RELATION TO THE KERGUELEN, AMSTERDAM AND ST. PAUL HOTSPOTS IN THE INDIAN OCEAN	J. PETROL.	NOBRE SILVA, I. G.; WEIS, D.; SCOATES, J. S.; BARLING, J.	ODP	-17.023	88.03	55.628	Ninetyeast Ridge	Volcanic	Basalt
17	121-757C-9R1, 105–109 dup.	10.1093/petrology/egt009	THE NINETYEAST RIDGE AND ITS RELATION TO THE KERGUELEN, AMSTERDAM AND ST. PAUL HOTSPOTS IN THE INDIAN OCEAN	J. PETROL.	NOBRE SILVA, I. G.; WEIS, D.; SCOATES, J. S.; BARLING, J.	ODP	-17.023	88.03	55.628	Ninetyeast Ridge	Volcanic	Basalt
18	121-757C-9R5, 34–38	10.1093/petrology/egt009	THE NINETYEAST RIDGE AND ITS RELATION TO THE KERGUELEN, AMSTERDAM AND ST. PAUL HOTSPOTS IN THE INDIAN OCEAN	J. PETROL.	NOBRE SILVA, I. G.; WEIS, D.; SCOATES, J. S.; BARLING, J.	ODP	-17.023	88.03	55.628	Ninetyeast Ridge	Volcanic	Basalt
19	121-757C-9R6, 102–105	10.1093/petrology/egt009	THE NINETYEAST RIDGE AND ITS RELATION TO THE KERGUELEN, AMSTERDAM AND ST. PAUL HOTSPOTS IN THE INDIAN OCEAN	J. PETROL.	NOBRE SILVA, I. G.; WEIS, D.; SCOATES, J. S.; BARLING, J.	ODP	-17.023	88.03	55.628	Ninetyeast Ridge	Volcanic	Basalt
20	121-757C-9R7, 78–82	10.1093/petrology/egt009	THE NINETYEAST RIDGE AND ITS RELATION TO THE KERGUELEN, AMSTERDAM AND ST. PAUL HOTSPOTS IN THE INDIAN OCEAN	J. PETROL.	NOBRE SILVA, I. G.; WEIS, D.; SCOATES, J. S.; BARLING, J.	ODP	-17.023	88.03	55.628	Ninetyeast Ridge	Volcanic	Basalt
21	121-757C-9R8, 54–59	10.1093/petrology/egt009	THE NINETYEAST RIDGE AND ITS RELATION TO THE KERGUELEN, AMSTERDAM AND ST. PAUL HOTSPOTS IN THE INDIAN OCEAN	J. PETROL.	NOBRE SILVA, I. G.; WEIS, D.; SCOATES, J. S.; BARLING, J.	ODP	-17.023	88.03	55.628	Ninetyeast Ridge	Volcanic	Basalt
22	121-757C-10R1, 86–90	10.1093/petrology/egt009	THE NINETYEAST RIDGE AND ITS RELATION TO THE KERGUELEN, AMSTERDAM AND ST. PAUL HOTSPOTS IN THE INDIAN OCEAN	J. PETROL.	NOBRE SILVA, I. G.; WEIS, D.; SCOATES, J. S.; BARLING, J.	ODP	-17.023	88.03	55.628	Ninetyeast Ridge	Volcanic	Basalt
23	121-757C-10R3, 2–6	10.1093/petrology/egt009	THE NINETYEAST RIDGE AND ITS RELATION TO THE KERGUELEN, AMSTERDAM AND ST. PAUL HOTSPOTS IN THE INDIAN OCEAN	J. PETROL.	NOBRE SILVA, I. G.; WEIS, D.; SCOATES, J. S.; BARLING, J.	ODP	-17.023	88.03	55.628	Ninetyeast Ridge	Volcanic	Basalt
24	121-757C-10R3, 2–6 dup.	10.1093/petrology/egt009	THE NINETYEAST RIDGE AND ITS RELATION TO THE KERGUELEN, AMSTERDAM AND ST. PAUL HOTSPOTS IN THE INDIAN OCEAN	J. PETROL.	NOBRE SILVA, I. G.; WEIS, D.; SCOATES, J. S.; BARLING, J.	ODP	-17.023	88.03	55.628	Ninetyeast Ridge	Volcanic	Basalt
25	121-757C-11R2, 10–14	10.1093/petrology/egt009	THE NINETYEAST RIDGE AND ITS RELATION TO THE KERGUELEN, AMSTERDAM AND ST. PAUL HOTSPOTS IN THE INDIAN OCEAN	J. PETROL.	NOBRE SILVA, I. G.; WEIS, D.; SCOATES, J. S.; BARLING, J.	ODP	-17.023	88.03	55.628	Ninetyeast Ridge	Volcanic	Basalt
26	121-757C-11R2, 51–56	10.1093/petrology/egt009	THE NINETYEAST RIDGE AND ITS RELATION TO THE KERGUELEN, AMSTERDAM AND ST. PAUL HOTSPOTS IN THE INDIAN OCEAN	J. PETROL.	NOBRE SILVA, I. G.; WEIS, D.; SCOATES, J. S.; BARLING, J.	ODP	-17.023	88.03	55.628	Ninetyeast Ridge	Volcanic	Basalt
27	121-757C-12R1, 100–104	10.1093/petrology/egt009	THE NINETYEAST RIDGE AND ITS RELATION TO THE KERGUELEN, AMSTERDAM AND ST. PAUL HOTSPOTS IN THE INDIAN OCEAN	J. PETROL.	NOBRE SILVA, I. G.; WEIS, D.; SCOATES, J. S.; BARLING, J.	ODP	-17.023	88.03	55.628	Ninetyeast Ridge	Volcanic	Basalt
28	121-757C-12R1, 100–104 rep.	10.1093/petrology/egt009	THE NINETYEAST RIDGE AND ITS RELATION TO THE KERGUELEN, AMSTERDAM AND ST. PAUL HOTSPOTS IN THE INDIAN OCEAN	J. PETROL.	NOBRE SILVA, I. G.; WEIS, D.; SCOATES, J. S.; BARLING, J.	ODP	-17.023	88.03	55.628	Ninetyeast Ridge	Volcanic	Basalt
29	121-757C-12R2, 0–5	10.1093/petrology/egt009	THE NINETYEAST RIDGE AND ITS RELATION TO THE KERGUELEN, AMSTERDAM AND ST. PAUL HOTSPOTS IN THE INDIAN OCEAN	J. PETROL.	NOBRE SILVA, I. G.; WEIS, D.; SCOATES, J. S.; BARLING, J.	ODP	-17.023	88.03	55.628	Ninetyeast Ridge	Volcanic	Basalt
30	121-757C-12R2, 0–5 dup.	10.1093/petrology/egt009	THE NINETYEAST RIDGE AND ITS RELATION TO THE KERGUELEN, AMSTERDAM AND ST. PAUL HOTSPOTS IN THE INDIAN OCEAN	J. PETROL.	NOBRE SILVA, I. G.; WEIS, D.; SCOATES, J. S.; BARLING, J.	ODP	-17.023	88.03	55.628	Ninetyeast Ridge	Volcanic	Basalt
31	121-757C-12R4, 24–29	10.1093/petrology/egt009	THE NINETYEAST RIDGE AND ITS RELATION TO THE KERGUELEN, AMSTERDAM AND ST. PAUL HOTSPOTS IN THE INDIAN OCEAN	J. PETROL.	NOBRE SILVA, I. G.; WEIS, D.; SCOATES, J. S.; BARLING, J.	ODP	-17.023	88.03	55.628	Ninetyeast Ridge	Volcanic	Basalt
32	121-757C-12R4, 24–29 dup.	10.1093/petrology/egt009	THE NINETYEAST RIDGE AND ITS RELATION TO THE KERGUELEN, AMSTERDAM AND ST. PAUL HOTSPOTS IN THE INDIAN OCEAN	J. PETROL.	NOBRE SILVA, I. G.; WEIS, D.; SCOATES, J. S.; BARLING, J.	ODP	-17.023	88.03	55.628	Ninetyeast Ridge	Volcanic	Basalt
33	121-758A-55R5, 82–86	10.1093/petrology/egt009	THE NINETYEAST RIDGE AND ITS RELATION TO THE KERGUELEN, AMSTERDAM AND ST. PAUL HOTSPOTS IN THE INDIAN OCEAN	J. PETROL.	NOBRE SILVA, I. G.; WEIS, D.; SCOATES, J. S.; BARLING, J.	ODP	5.384	90.361	76.7433	Ninetyeast Ridge	Volcanic	Basalt
34	121-758A-56R1, 64–68	10.1093/petrology/egt009	THE NINETYEAST RIDGE AND ITS RELATION TO THE KERGUELEN, AMSTERDAM AND ST. PAUL HOTSPOTS IN THE INDIAN OCEAN	J. PETROL.	NOBRE SILVA, I. G.; WEIS, D.; SCOATES, J. S.; BARLING, J.	ODP	5.384	90.361	76.7433	Ninetyeast Ridge	Volcanic	Basalt
35	121-758A-58R6, 21–25	10.1093/petrology/egt009	THE NINETYEAST RIDGE AND ITS RELATION TO THE KERGUELEN, AMSTERDAM AND ST. PAUL HOTSPOTS IN THE INDIAN OCEAN	J. PETROL.	NOBRE SILVA, I. G.; WEIS, D.; SCOATES, J. S.; BARLING, J.	ODP	5.384	90.361	76.7433	Ninetyeast Ridge	Volcanic	Basalt
36	121-758A-59R2, 58–62	10.1093/petrology/egt009	THE NINETYEAST RIDGE AND ITS RELATION TO THE KERGUELEN, AMSTERDAM AND ST. PAUL HOTSPOTS IN THE INDIAN OCEAN	J. PETROL.	NOBRE SILVA, I. G.; WEIS, D.; SCOATES, J. S.; BARLING, J.	ODP	5.384	90.361	76.7433	Ninetyeast Ridge	Volcanic	Basalt
37	121-758A-60R1, 122–126	10.1093/petrology/egt009	THE NINETYEAST RIDGE AND ITS RELATION TO THE KERGUELEN, AMSTERDAM AND ST. PAUL HOTSPOTS IN THE INDIAN OCEAN	J. PETROL.	NOBRE SILVA, I. G.; WEIS, D.; SCOATES, J. S.; BARLING, J.	ODP	5.384	90.361	76.7433	Ninetyeast Ridge	Volcanic	Basalt
38	121-758A-60R1, 122–126 dup.	10.1093/petrology/egt009	THE NINETYEAST RIDGE AND ITS RELATION TO THE KERGUELEN, AMSTERDAM AND ST. PAUL HOTSPOTS IN THE INDIAN OCEAN	J. PETROL.	NOBRE SILVA, I. G.; WEIS, D.; SCOATES, J. S.; BARLING, J.	ODP	5.384	90.361	76.7433	Ninetyeast Ridge	Volcanic	Basalt
39	121-758A-62R1, 130–134	10.1093/petrology/egt009	THE NINETYEAST RIDGE AND ITS RELATION TO THE KERGUELEN, AMSTERDAM AND ST. PAUL HOTSPOTS IN THE INDIAN OCEAN	J. PETROL.	NOBRE SILVA, I. G.; WEIS, D.; SCOATES, J. S.; BARLING, J.	ODP	5.384	90.361	76.7433	Ninetyeast Ridge	Volcanic	Basalt
40	121-758A-62R3, 80–84	10.1093/petrology/egt009	THE NINETYEAST RIDGE AND ITS RELATION TO THE KERGUELEN, AMSTERDAM AND ST. PAUL HOTSPOTS IN THE INDIAN OCEAN	J. PETROL.	NOBRE SILVA, I. G.; WEIS, D.; SCOATES, J. S.; BARLING, J.	ODP	5.384	90.361	76.7433	Ninetyeast Ridge	Volcanic	Basalt
41	121-758A-65R1, 51–55	10.1093/petrology/egt009	THE NINETYEAST RIDGE AND ITS RELATION TO THE KERGUELEN, AMSTERDAM AND ST. PAUL HOTSPOTS IN THE INDIAN OCEAN	J. PETROL.	NOBRE SILVA, I. G.; WEIS, D.; SCOATES, J. S.; BARLING, J.	ODP	5.384	90.361	76.7433	Ninetyeast Ridge	Volcanic	Basalt
42	121-758A-67R4, 31–35	10.1093/petrology/egt009	THE NINETYEAST RIDGE AND ITS RELATION TO THE KERGUELEN, AMSTERDAM AND ST. PAUL HOTSPOTS IN THE INDIAN OCEAN	J. PETROL.	NOBRE SILVA, I. G.; WEIS, D.; SCOATES, J. S.; BARLING, J.	ODP	5.384	90.361	76.7433	Ninetyeast Ridge	Volcanic	Basalt
43	121-758A-69R3, 53–57	10.1093/petrology/egt009	THE NINETYEAST RIDGE AND ITS RELATION TO THE KERGUELEN, AMSTERDAM AND ST. PAUL HOTSPOTS IN THE INDIAN OCEAN	J. PETROL.	NOBRE SILVA, I. G.; WEIS, D.; SCOATES, J. S.; BARLING, J.	ODP	5.384	90.361	76.7433	Ninetyeast Ridge	Volcanic	Basalt
44	121-758A-70R1, 71–75	10.1093/petrology/egt009	THE NINETYEAST RIDGE AND ITS RELATION TO THE KERGUELEN, AMSTERDAM AND ST. PAUL HOTSPOTS IN THE INDIAN OCEAN	J. PETROL.	NOBRE SILVA, I. G.; WEIS, D.; SCOATES, J. S.; BARLING, J.	ODP	5.384	90.361	76.7433	Ninetyeast Ridge	Volcanic	Basalt
45	121-758A-70R2, 129–133	10.1093/petrology/egt009	THE NINETYEAST RIDGE AND ITS RELATION TO THE KERGUELEN, AMSTERDAM AND ST. PAUL HOTSPOTS IN THE INDIAN OCEAN	J. PETROL.	NOBRE SILVA, I. G.; WEIS, D.; SCOATES, J. S.; BARLING, J.	ODP	5.384	90.361	76.7433	Ninetyeast Ridge	Volcanic	Basalt
46	121-758A-71R1, 127–131	10.1093/petrology/egt009	THE NINETYEAST RIDGE AND ITS RELATION TO THE KERGUELEN, AMSTERDAM AND ST. PAUL HOTSPOTS IN THE INDIAN OCEAN	J. PETROL.	NOBRE SILVA, I. G.; WEIS, D.; SCOATES, J. S.; BARLING, J.	ODP	5.384	90.361	76.7433	Ninetyeast Ridge	Volcanic	Basalt
47	121-758A-71R3, 64–68	10.1093/petrology/egt009	THE NINETYEAST RIDGE AND ITS RELATION TO THE KERGUELEN, AMSTERDAM AND ST. PAUL HOTSPOTS IN THE INDIAN OCEAN	J. PETROL.	NOBRE SILVA, I. G.; WEIS, D.; SCOATES, J. S.; BARLING, J.	ODP	5.384	90.361	76.7433	Ninetyeast Ridge	Volcanic	Basalt
48	121-758A-73R1, 82–86	10.1093/petrology/egt009	THE NINETYEAST RIDGE AND ITS RELATION TO THE KERGUELEN, AMSTERDAM AND ST. PAUL HOTSPOTS IN THE INDIAN OCEAN	J. PETROL.	NOBRE SILVA, I. G.; WEIS, D.; SCOATES, J. S.; BARLING, J.	ODP	5.384	90.361	76.7433	Ninetyeast Ridge	Volcanic	Basalt
49	121-758A-73R4, 105–109	10.1093/petrology/egt009	THE NINETYEAST RIDGE AND ITS RELATION TO THE KERGUELEN, AMSTERDAM AND ST. PAUL HOTSPOTS IN THE INDIAN OCEAN	J. PETROL.	NOBRE SILVA, I. G.; WEIS, D.; SCOATES, J. S.; BARLING, J.	ODP	5.384	90.361	76.7433	Ninetyeast Ridge	Volcanic	Basalt
0	121-756C-10N1, 32€“36*	10.1093/petrology/egt009	THE NINETYEAST RIDGE AND ITS RELATION TO THE KERGUELEN, AMSTERDAM AND ST. PAUL HOTSPOTS IN THE INDIAN OCEAN	J. PETROL.	NOBRE SILVA, I. G.; WEIS, D.; SCOATES, J. S.; BARLING, J.	ODP	-27.355	87.597	45.8929	Ninetyeast Ridge	Volcanic	Basalt
1	121-756C-10N1, 32€“36 dup.*	10.1093/petrology/egt009	THE NINETYEAST RIDGE AND ITS RELATION TO THE KERGUELEN, AMSTERDAM AND ST. PAUL HOTSPOTS IN THE INDIAN OCEAN	J. PETROL.	NOBRE SILVA, I. G.; WEIS, D.; SCOATES, J. S.; BARLING, J.	ODP	-27.355	87.597	45.8929	Ninetyeast Ridge	Volcanic	Basalt
2	121-756D-4R1, 35€“39 [ag.]	10.1093/petrology/egt009	THE NINETYEAST RIDGE AND ITS RELATION TO THE KERGUELEN, AMSTERDAM AND ST. PAUL HOTSPOTS IN THE INDIAN OCEAN	J. PETROL.	NOBRE SILVA, I. G.; WEIS, D.; SCOATES, J. S.; BARLING, J.	ODP	-27.355	87.597	45.8929	Ninetyeast Ridge	Volcanic	Basalt
3	121-756D-4R1, 35€“39 [ag.] dup.	10.1093/petrology/egt009	THE NINETYEAST RIDGE AND ITS RELATION TO THE KERGUELEN, AMSTERDAM AND ST. PAUL HOTSPOTS IN THE INDIAN OCEAN	J. PETROL.	NOBRE SILVA, I. G.; WEIS, D.; SCOATES, J. S.; BARLING, J.	ODP	-27.355	87.597	45.8929	Ninetyeast Ridge	Volcanic	Basalt
4	121-756D-4R1, 35€“39 [wc]	10.1093/petrology/egt009	THE NINETYEAST RIDGE AND ITS RELATION TO THE KERGUELEN, AMSTERDAM AND ST. PAUL HOTSPOTS IN THE INDIAN OCEAN	J. PETROL.	NOBRE SILVA, I. G.; WEIS, D.; SCOATES, J. S.; BARLING, J.	ODP	-27.355	87.597	45.8929	Ninetyeast Ridge	Volcanic	Basalt
5	121-756D-4R1, 35€“39 [wc] dup.	10.1093/petrology/egt009	THE NINETYEAST RIDGE AND ITS RELATION TO THE KERGUELEN, AMSTERDAM AND ST. PAUL HOTSPOTS IN THE INDIAN OCEAN	J. PETROL.	NOBRE SILVA, I. G.; WEIS, D.; SCOATES, J. S.; BARLING, J.	ODP	-27.355	87.597	45.8929	Ninetyeast Ridge	Volcanic	Basalt
6	121-756D-4R1, 85€“89*	10.1093/petrology/egt009	THE NINETYEAST RIDGE AND ITS RELATION TO THE KERGUELEN, AMSTERDAM AND ST. PAUL HOTSPOTS IN THE INDIAN OCEAN	J. PETROL.	NOBRE SILVA, I. G.; WEIS, D.; SCOATES, J. S.; BARLING, J.	ODP	-27.355	87.597	45.8929	Ninetyeast Ridge	Volcanic	Basalt
7	121-756D-4R1, 85€“89 rep.*	10.1093/petrology/egt009	THE NINETYEAST RIDGE AND ITS RELATION TO THE KERGUELEN, AMSTERDAM AND ST. PAUL HOTSPOTS IN THE INDIAN OCEAN	J. PETROL.	NOBRE SILVA, I. G.; WEIS, D.; SCOATES, J. S.; BARLING, J.	ODP	-27.355	87.597	45.8929	Ninetyeast Ridge	Volcanic	Basalt
8	121-756D-6R1, 6€“10*	10.1093/petrology/egt009	THE NINETYEAST RIDGE AND ITS RELATION TO THE KERGUELEN, AMSTERDAM AND ST. PAUL HOTSPOTS IN THE INDIAN OCEAN	J. PETROL.	NOBRE SILVA, I. G.; WEIS, D.; SCOATES, J. S.; BARLING, J.	ODP	-27.355	87.597	45.8929	Ninetyeast Ridge	Volcanic	Basalt
9	121-756D-6R2, 9€“13*	10.1093/petrology/egt009	THE NINETYEAST RIDGE AND ITS RELATION TO THE KERGUELEN, AMSTERDAM AND ST. PAUL HOTSPOTS IN THE INDIAN OCEAN	J. PETROL.	NOBRE SILVA, I. G.; WEIS, D.; SCOATES, J. S.; BARLING, J.	ODP	-27.355	87.597	45.8929	Ninetyeast Ridge	Volcanic	Basalt
10	121-756D-6R2, 9€“13 dup.*	10.1093/petrology/egt009	THE NINETYEAST RIDGE AND ITS RELATION TO THE KERGUELEN, AMSTERDAM AND ST. PAUL HOTSPOTS IN THE INDIAN OCEAN	J. PETROL.	NOBRE SILVA, I. G.; WEIS, D.; SCOATES, J. S.; BARLING, J.	ODP	-27.355	87.597	45.8929	Ninetyeast Ridge	Volcanic	Basalt
11	121-756D-6R2, 13€“17*	10.1093/petrology/egt009	THE NINETYEAST RIDGE AND ITS RELATION TO THE KERGUELEN, AMSTERDAM AND ST. PAUL HOTSPOTS IN THE INDIAN OCEAN	J. PETROL.	NOBRE SILVA, I. G.; WEIS, D.; SCOATES, J. S.; BARLING, J.	ODP	-27.355	87.597	45.8929	Ninetyeast Ridge	Volcanic	Basalt
12	121-756D-7R1, 100€“104	10.1093/petrology/egt009	THE NINETYEAST RIDGE AND ITS RELATION TO THE KERGUELEN, AMSTERDAM AND ST. PAUL HOTSPOTS IN THE INDIAN OCEAN	J. PETROL.	NOBRE SILVA, I. G.; WEIS, D.; SCOATES, J. S.; BARLING, J.	ODP	-27.355	87.597	45.8929	Ninetyeast Ridge	Volcanic	Basalt
13	121-756D-8R1, 20€“23	10.1093/petrology/egt009	THE NINETYEAST RIDGE AND ITS RELATION TO THE KERGUELEN, AMSTERDAM AND ST. PAUL HOTSPOTS IN THE INDIAN OCEAN	J. PETROL.	NOBRE SILVA, I. G.; WEIS, D.; SCOATES, J. S.; BARLING, J.	ODP	-27.355	87.597	45.8929	Ninetyeast Ridge	Volcanic	Basalt
14	121-756D-10R1, 99€“103	10.1093/petrology/egt009	THE NINETYEAST RIDGE AND ITS RELATION TO THE KERGUELEN, AMSTERDAM AND ST. PAUL HOTSPOTS IN THE INDIAN OCEAN	J. PETROL.	NOBRE SILVA, I. G.; WEIS, D.; SCOATES, J. S.; BARLING, J.	ODP	-27.355	87.597	45.8929	Ninetyeast Ridge	Volcanic	Basalt
15	121-756D-12R3, 139€“143	10.1093/petrology/egt009	THE NINETYEAST RIDGE AND ITS RELATION TO THE KERGUELEN, AMSTERDAM AND ST. PAUL HOTSPOTS IN THE INDIAN OCEAN	J. PETROL.	NOBRE SILVA, I. G.; WEIS, D.; SCOATES, J. S.; BARLING, J.	ODP	-27.355	87.597	45.8929	Ninetyeast Ridge	Volcanic	Basalt
16	121-757C-9R1, 105€“109*	10.1093/petrology/egt009	THE NINETYEAST RIDGE AND ITS RELATION TO THE KERGUELEN, AMSTERDAM AND ST. PAUL HOTSPOTS IN THE INDIAN OCEAN	J. PETROL.	NOBRE SILVA, I. G.; WEIS, D.; SCOATES, J. S.; BARLING, J.	ODP	-17.023	88.03	55.628	Ninetyeast Ridge	Volcanic	Basalt
17	121-757C-9R1, 105€“109 dup.*	10.1093/petrology/egt009	THE NINETYEAST RIDGE AND ITS RELATION TO THE KERGUELEN, AMSTERDAM AND ST. PAUL HOTSPOTS IN THE INDIAN OCEAN	J. PETROL.	NOBRE SILVA, I. G.; WEIS, D.; SCOATES, J. S.; BARLING, J.	ODP	-17.023	88.03	55.628	Ninetyeast Ridge	Volcanic	Basalt
18	121-757C-9R5, 34€“38	10.1093/petrology/egt009	THE NINETYEAST RIDGE AND ITS RELATION TO THE KERGUELEN, AMSTERDAM AND ST. PAUL HOTSPOTS IN THE INDIAN OCEAN	J. PETROL.	NOBRE SILVA, I. G.; WEIS, D.; SCOATES, J. S.; BARLING, J.	ODP	-17.023	88.03	55.628	Ninetyeast Ridge	Volcanic	Basalt
19	121-757C-9R6, 102€“105	10.1093/petrology/egt009	THE NINETYEAST RIDGE AND ITS RELATION TO THE KERGUELEN, AMSTERDAM AND ST. PAUL HOTSPOTS IN THE INDIAN OCEAN	J. PETROL.	NOBRE SILVA, I. G.; WEIS, D.; SCOATES, J. S.; BARLING, J.	ODP	-17.023	88.03	55.628	Ninetyeast Ridge	Volcanic	Basalt
20	121-757C-9R7, 78€“82	10.1093/petrology/egt009	THE NINETYEAST RIDGE AND ITS RELATION TO THE KERGUELEN, AMSTERDAM AND ST. PAUL HOTSPOTS IN THE INDIAN OCEAN	J. PETROL.	NOBRE SILVA, I. G.; WEIS, D.; SCOATES, J. S.; BARLING, J.	ODP	-17.023	88.03	55.628	Ninetyeast Ridge	Volcanic	Basalt
21	121-757C-9R8, 54€“59	10.1093/petrology/egt009	THE NINETYEAST RIDGE AND ITS RELATION TO THE KERGUELEN, AMSTERDAM AND ST. PAUL HOTSPOTS IN THE INDIAN OCEAN	J. PETROL.	NOBRE SILVA, I. G.; WEIS, D.; SCOATES, J. S.; BARLING, J.	ODP	-17.023	88.03	55.628	Ninetyeast Ridge	Volcanic	Basalt
22	121-757C-10R1, 86€“90	10.1093/petrology/egt009	THE NINETYEAST RIDGE AND ITS RELATION TO THE KERGUELEN, AMSTERDAM AND ST. PAUL HOTSPOTS IN THE INDIAN OCEAN	J. PETROL.	NOBRE SILVA, I. G.; WEIS, D.; SCOATES, J. S.; BARLING, J.	ODP	-17.023	88.03	55.628	Ninetyeast Ridge	Volcanic	Basalt
23	121-757C-10R3, 2€“6	10.1093/petrology/egt009	THE NINETYEAST RIDGE AND ITS RELATION TO THE KERGUELEN, AMSTERDAM AND ST. PAUL HOTSPOTS IN THE INDIAN OCEAN	J. PETROL.	NOBRE SILVA, I. G.; WEIS, D.; SCOATES, J. S.; BARLING, J.	ODP	-17.023	88.03	55.628	Ninetyeast Ridge	Volcanic	Basalt
24	121-757C-11R2, 10€“14	10.1093/petrology/egt009	THE NINETYEAST RIDGE AND ITS RELATION TO THE KERGUELEN, AMSTERDAM AND ST. PAUL HOTSPOTS IN THE INDIAN OCEAN	J. PETROL.	NOBRE SILVA, I. G.; WEIS, D.; SCOATES, J. S.; BARLING, J.	ODP	-17.023	88.03	55.628	Ninetyeast Ridge	Volcanic	Basalt
25	121-757C-11R2, 51€“56	10.1093/petrology/egt009	THE NINETYEAST RIDGE AND ITS RELATION TO THE KERGUELEN, AMSTERDAM AND ST. PAUL HOTSPOTS IN THE INDIAN OCEAN	J. PETROL.	NOBRE SILVA, I. G.; WEIS, D.; SCOATES, J. S.; BARLING, J.	ODP	-17.023	88.03	55.628	Ninetyeast Ridge	Volcanic	Basalt
26	121-757C-12R1, 100€“104*	10.1093/petrology/egt009	THE NINETYEAST RIDGE AND ITS RELATION TO THE KERGUELEN, AMSTERDAM AND ST. PAUL HOTSPOTS IN THE INDIAN OCEAN	J. PETROL.	NOBRE SILVA, I. G.; WEIS, D.; SCOATES, J. S.; BARLING, J.	ODP	-17.023	88.03	55.628	Ninetyeast Ridge	Volcanic	Basalt
27	121-757C-12R2, 0€“5	10.1093/petrology/egt009	THE NINETYEAST RIDGE AND ITS RELATION TO THE KERGUELEN, AMSTERDAM AND ST. PAUL HOTSPOTS IN THE INDIAN OCEAN	J. PETROL.	NOBRE SILVA, I. G.; WEIS, D.; SCOATES, J. S.; BARLING, J.	ODP	-17.023	88.03	55.628	Ninetyeast Ridge	Volcanic	Basalt
28	121-757C-12R2, 0€“5 dup.	10.1093/petrology/egt009	THE NINETYEAST RIDGE AND ITS RELATION TO THE KERGUELEN, AMSTERDAM AND ST. PAUL HOTSPOTS IN THE INDIAN OCEAN	J. PETROL.	NOBRE SILVA, I. G.; WEIS, D.; SCOATES, J. S.; BARLING, J.	ODP	-17.023	88.03	55.628	Ninetyeast Ridge	Volcanic	Basalt
29	121-757C-12R4, 24€“29	10.1093/petrology/egt009	THE NINETYEAST RIDGE AND ITS RELATION TO THE KERGUELEN, AMSTERDAM AND ST. PAUL HOTSPOTS IN THE INDIAN OCEAN	J. PETROL.	NOBRE SILVA, I. G.; WEIS, D.; SCOATES, J. S.; BARLING, J.	ODP	-17.023	88.03	55.628	Ninetyeast Ridge	Volcanic	Basalt
30	121-758A-55R5, 82€“86	10.1093/petrology/egt009	THE NINETYEAST RIDGE AND ITS RELATION TO THE KERGUELEN, AMSTERDAM AND ST. PAUL HOTSPOTS IN THE INDIAN OCEAN	J. PETROL.	NOBRE SILVA, I. G.; WEIS, D.; SCOATES, J. S.; BARLING, J.	ODP	5.384	90.361	76.7433	Ninetyeast Ridge	Volcanic	Basalt
31	121-758A-56R1, 64€“68	10.1093/petrology/egt009	THE NINETYEAST RIDGE AND ITS RELATION TO THE KERGUELEN, AMSTERDAM AND ST. PAUL HOTSPOTS IN THE INDIAN OCEAN	J. PETROL.	NOBRE SILVA, I. G.; WEIS, D.; SCOATES, J. S.; BARLING, J.	ODP	5.384	90.361	76.7433	Ninetyeast Ridge	Volcanic	Basalt
32	121-758A-58R6, 21€“25*	10.1093/petrology/egt009	THE NINETYEAST RIDGE AND ITS RELATION TO THE KERGUELEN, AMSTERDAM AND ST. PAUL HOTSPOTS IN THE INDIAN OCEAN	J. PETROL.	NOBRE SILVA, I. G.; WEIS, D.; SCOATES, J. S.; BARLING, J.	ODP	5.384	90.361	76.7433	Ninetyeast Ridge	Volcanic	Basalt
33	121-758A-59R2, 58€“62*	10.1093/petrology/egt009	THE NINETYEAST RIDGE AND ITS RELATION TO THE KERGUELEN, AMSTERDAM AND ST. PAUL HOTSPOTS IN THE INDIAN OCEAN	J. PETROL.	NOBRE SILVA, I. G.; WEIS, D.; SCOATES, J. S.; BARLING, J.	ODP	5.384	90.361	76.7433	Ninetyeast Ridge	Volcanic	Basalt
34	121-758A-60R1, 122€“126	10.1093/petrology/egt009	THE NINETYEAST RIDGE AND ITS RELATION TO THE KERGUELEN, AMSTERDAM AND ST. PAUL HOTSPOTS IN THE INDIAN OCEAN	J. PETROL.	NOBRE SILVA, I. G.; WEIS, D.; SCOATES, J. S.; BARLING, J.	ODP	5.384	90.361	76.7433	Ninetyeast Ridge	Volcanic	Basalt
35	121-758A-60R1, 122€“126 dup.	10.1093/petrology/egt009	THE NINETYEAST RIDGE AND ITS RELATION TO THE KERGUELEN, AMSTERDAM AND ST. PAUL HOTSPOTS IN THE INDIAN OCEAN	J. PETROL.	NOBRE SILVA, I. G.; WEIS, D.; SCOATES, J. S.; BARLING, J.	ODP	5.384	90.361	76.7433	Ninetyeast Ridge	Volcanic	Basalt
36	121-758A-62R1, 130€“134	10.1093/petrology/egt009	THE NINETYEAST RIDGE AND ITS RELATION TO THE KERGUELEN, AMSTERDAM AND ST. PAUL HOTSPOTS IN THE INDIAN OCEAN	J. PETROL.	NOBRE SILVA, I. G.; WEIS, D.; SCOATES, J. S.; BARLING, J.	ODP	5.384	90.361	76.7433	Ninetyeast Ridge	Volcanic	Basalt
37	121-758A-62R3, 80€“84	10.1093/petrology/egt009	THE NINETYEAST RIDGE AND ITS RELATION TO THE KERGUELEN, AMSTERDAM AND ST. PAUL HOTSPOTS IN THE INDIAN OCEAN	J. PETROL.	NOBRE SILVA, I. G.; WEIS, D.; SCOATES, J. S.; BARLING, J.	ODP	5.384	90.361	76.7433	Ninetyeast Ridge	Volcanic	Basalt
38	121-758A-65R1, 51€“55	10.1093/petrology/egt009	THE NINETYEAST RIDGE AND ITS RELATION TO THE KERGUELEN, AMSTERDAM AND ST. PAUL HOTSPOTS IN THE INDIAN OCEAN	J. PETROL.	NOBRE SILVA, I. G.; WEIS, D.; SCOATES, J. S.; BARLING, J.	ODP	5.384	90.361	76.7433	Ninetyeast Ridge	Volcanic	Basalt
39	121-758A-67R4, 31€“35	10.1093/petrology/egt009	THE NINETYEAST RIDGE AND ITS RELATION TO THE KERGUELEN, AMSTERDAM AND ST. PAUL HOTSPOTS IN THE INDIAN OCEAN	J. PETROL.	NOBRE SILVA, I. G.; WEIS, D.; SCOATES, J. S.; BARLING, J.	ODP	5.384	90.361	76.7433	Ninetyeast Ridge	Volcanic	Basalt
40	121-758A-69R3, 53€“57	10.1093/petrology/egt009	THE NINETYEAST RIDGE AND ITS RELATION TO THE KERGUELEN, AMSTERDAM AND ST. PAUL HOTSPOTS IN THE INDIAN OCEAN	J. PETROL.	NOBRE SILVA, I. G.; WEIS, D.; SCOATES, J. S.; BARLING, J.	ODP	5.384	90.361	76.7433	Ninetyeast Ridge	Volcanic	Basalt
41	121-758A-70R1, 71€“75	10.1093/petrology/egt009	THE NINETYEAST RIDGE AND ITS RELATION TO THE KERGUELEN, AMSTERDAM AND ST. PAUL HOTSPOTS IN THE INDIAN OCEAN	J. PETROL.	NOBRE SILVA, I. G.; WEIS, D.; SCOATES, J. S.; BARLING, J.	ODP	5.384	90.361	76.7433	Ninetyeast Ridge	Volcanic	Basalt
42	121-758A-70R2, 129€“133	10.1093/petrology/egt009	THE NINETYEAST RIDGE AND ITS RELATION TO THE KERGUELEN, AMSTERDAM AND ST. PAUL HOTSPOTS IN THE INDIAN OCEAN	J. PETROL.	NOBRE SILVA, I. G.; WEIS, D.; SCOATES, J. S.; BARLING, J.	ODP	5.384	90.361	76.7433	Ninetyeast Ridge	Volcanic	Basalt
43	121-758A-71R1, 127€“131	10.1093/petrology/egt009	THE NINETYEAST RIDGE AND ITS RELATION TO THE KERGUELEN, AMSTERDAM AND ST. PAUL HOTSPOTS IN THE INDIAN OCEAN	J. PETROL.	NOBRE SILVA, I. G.; WEIS, D.; SCOATES, J. S.; BARLING, J.	ODP	5.384	90.361	76.7433	Ninetyeast Ridge	Volcanic	Basalt
44	121-758A-71R3, 64€“68	10.1093/petrology/egt009	THE NINETYEAST RIDGE AND ITS RELATION TO THE KERGUELEN, AMSTERDAM AND ST. PAUL HOTSPOTS IN THE INDIAN OCEAN	J. PETROL.	NOBRE SILVA, I. G.; WEIS, D.; SCOATES, J. S.; BARLING, J.	ODP	5.384	90.361	76.7433	Ninetyeast Ridge	Volcanic	Basalt
45	121-758A-73R1, 82€“86	10.1093/petrology/egt009	THE NINETYEAST RIDGE AND ITS RELATION TO THE KERGUELEN, AMSTERDAM AND ST. PAUL HOTSPOTS IN THE INDIAN OCEAN	J. PETROL.	NOBRE SILVA, I. G.; WEIS, D.; SCOATES, J. S.; BARLING, J.	ODP	5.384	90.361	76.7433	Ninetyeast Ridge	Volcanic	Basalt
46	121-758A-73R4, 105€“109	10.1093/petrology/egt009	THE NINETYEAST RIDGE AND ITS RELATION TO THE KERGUELEN, AMSTERDAM AND ST. PAUL HOTSPOTS IN THE INDIAN OCEAN	J. PETROL.	NOBRE SILVA, I. G.; WEIS, D.; SCOATES, J. S.; BARLING, J.	ODP	5.384	90.361	76.7433	Ninetyeast Ridge	Volcanic	Basalt
0	254-31-1 88-90	10.1007/s004100050087	TEMPORAL EVOLUTION OF THE KERGUELEN PLUME: GEOCHEMICAL EVIDENCE FROM 38 TO 82 MA LAVAS FORMING THE NINETYEAST RIDGE	CONTRIB. MINERAL. PETROL.	FREY, F. A.; WEIS, D.	DSDP	-30.969	87.895	42.4879	Ninetyeast Ridge	Volcanic	Basalt													-				9.8	133	41.9	43	12	16	4.33	0.81	3	0.48	-										1.5
1	254-31-1" 100-103	10.1007/s004100050087	TEMPORAL EVOLUTION OF THE KERGUELEN PLUME: GEOCHEMICAL EVIDENCE FROM 38 TO 82 MA LAVAS FORMING THE NINETYEAST RIDGE	CONTRIB. MINERAL. PETROL.	FREY, F. A.; WEIS, D.	DSDP	-30.969	87.895	42.4879	Ninetyeast Ridge	Volcanic	Basalt													0.21				10	118	41	39	11.9	19	5	1.12	3.49	0.51	3.35						0.62		0.84		4
2	254-31-1-138-140	10.1007/s004100050087	TEMPORAL EVOLUTION OF THE KERGUELEN PLUME: GEOCHEMICAL EVIDENCE FROM 38 TO 82 MA LAVAS FORMING THE NINETYEAST RIDGE	CONTRIB. MINERAL. PETROL.	FREY, F. A.; WEIS, D.	DSDP	-30.969	87.895	42.4879	Ninetyeast Ridge	Volcanic	Basalt													-				12.7	172	43.3	-	-	-	-	-	-	-	-						-		-		1.1
3	254-35-1 56-59	10.1007/s004100050087	TEMPORAL EVOLUTION OF THE KERGUELEN PLUME: GEOCHEMICAL EVIDENCE FROM 38 TO 82 MA LAVAS FORMING THE NINETYEAST RIDGE	CONTRIB. MINERAL. PETROL.	FREY, F. A.; WEIS, D.	DSDP	-30.969	87.895	42.4879	Ninetyeast Ridge	Volcanic	Basalt													-				10.6	135	35.1	-	-	-	-	-	-	-	-						-		-		1.8
4	254-35-1 99-101	10.1007/s004100050087	TEMPORAL EVOLUTION OF THE KERGUELEN PLUME: GEOCHEMICAL EVIDENCE FROM 38 TO 82 MA LAVAS FORMING THE NINETYEAST RIDGE	CONTRIB. MINERAL. PETROL.	FREY, F. A.; WEIS, D.	DSDP	-30.969	87.895	42.4879	Ninetyeast Ridge	Volcanic	Basalt													0.22				10.3	135	32.4	42	10.1	15	4.83	0.85	3.2	0.56	-						-		-		1.8
5	254-35-1" 100-108	10.1007/s004100050087	TEMPORAL EVOLUTION OF THE KERGUELEN PLUME: GEOCHEMICAL EVIDENCE FROM 38 TO 82 MA LAVAS FORMING THE NINETYEAST RIDGE	CONTRIB. MINERAL. PETROL.	FREY, F. A.; WEIS, D.	DSDP	-30.969	87.895	42.4879	Ninetyeast Ridge	Volcanic	Basalt													0.26				10	138	37	-	-	-	-	-	-	-	-						-		-		2
6	254-35-2 140-142	10.1007/s004100050087	TEMPORAL EVOLUTION OF THE KERGUELEN PLUME: GEOCHEMICAL EVIDENCE FROM 38 TO 82 MA LAVAS FORMING THE NINETYEAST RIDGE	CONTRIB. MINERAL. PETROL.	FREY, F. A.; WEIS, D.	DSDP	-30.969	87.895	42.4879	Ninetyeast Ridge	Volcanic	Basalt													-				11.6	149	38.6	-	-	-	-	-	-	-	-						-		-		2.1
7	254-35-3 27-30	10.1007/s004100050087	TEMPORAL EVOLUTION OF THE KERGUELEN PLUME: GEOCHEMICAL EVIDENCE FROM 38 TO 82 MA LAVAS FORMING THE NINETYEAST RIDGE	CONTRIB. MINERAL. PETROL.	FREY, F. A.; WEIS, D.	DSDP	-30.969	87.895	42.4879	Ninetyeast Ridge	Volcanic	Basalt													0.26				10.6	134	32.8	39	8.8	15	4.59	0.89	3.2	0.46	-						-		-		1.6
8	254-35-3 118-120	10.1007/s004100050087	TEMPORAL EVOLUTION OF THE KERGUELEN PLUME: GEOCHEMICAL EVIDENCE FROM 38 TO 82 MA LAVAS FORMING THE NINETYEAST RIDGE	CONTRIB. MINERAL. PETROL.	FREY, F. A.; WEIS, D.	DSDP	-30.969	87.895	42.4879	Ninetyeast Ridge	Volcanic	Basalt													0.16				10.4	141	36.9	-	-	-	-	-	-	-	-						-		-		5.7
9	254-36-1 43-46	10.1007/s004100050087	TEMPORAL EVOLUTION OF THE KERGUELEN PLUME: GEOCHEMICAL EVIDENCE FROM 38 TO 82 MA LAVAS FORMING THE NINETYEAST RIDGE	CONTRIB. MINERAL. PETROL.	FREY, F. A.; WEIS, D.	DSDP	-30.969	87.895	42.4879	Ninetyeast Ridge	Volcanic	Basalt																	11.5	149	42.7	41	10.4	18	5.3	1	3.9	0.67	-						-		-		1.9
10	254-36-1 148-150	10.1007/s004100050087	TEMPORAL EVOLUTION OF THE KERGUELEN PLUME: GEOCHEMICAL EVIDENCE FROM 38 TO 82 MA LAVAS FORMING THE NINETYEAST RIDGE	CONTRIB. MINERAL. PETROL.	FREY, F. A.; WEIS, D.	DSDP	-30.969	87.895	42.4879	Ninetyeast Ridge	Volcanic	Basalt																	11.9	149	37.2	-	-	-	-	1	-	0.52	-						-		-		1.7
11	254-36-3 36-39	10.1007/s004100050087	TEMPORAL EVOLUTION OF THE KERGUELEN PLUME: GEOCHEMICAL EVIDENCE FROM 38 TO 82 MA LAVAS FORMING THE NINETYEAST RIDGE	CONTRIB. MINERAL. PETROL.	FREY, F. A.; WEIS, D.	DSDP	-30.969	87.895	42.4879	Ninetyeast Ridge	Volcanic	Basalt																	10.9	148	34.2	42	9.7	17	4.97	-	3.6	-	-						-		-		1.1
12	254-36-3* 122-124	10.1007/s004100050087	TEMPORAL EVOLUTION OF THE KERGUELEN PLUME: GEOCHEMICAL EVIDENCE FROM 38 TO 82 MA LAVAS FORMING THE NINETYEAST RIDGE	CONTRIB. MINERAL. PETROL.	FREY, F. A.; WEIS, D.	DSDP	-30.969	87.895	42.4879	Ninetyeast Ridge	Volcanic	Basalt																	11	158	43	-	-	-	-	-	-	-	-						-		-		1
13	254-38-1" 117-119	10.1007/s004100050087	TEMPORAL EVOLUTION OF THE KERGUELEN PLUME: GEOCHEMICAL EVIDENCE FROM 38 TO 82 MA LAVAS FORMING THE NINETYEAST RIDGE	CONTRIB. MINERAL. PETROL.	FREY, F. A.; WEIS, D.	DSDP	-30.969	87.895	42.4879	Ninetyeast Ridge	Volcanic	Basalt																	8	118	31	-	-	-	-		-		-						-		-		17
0	253-24-1 84-85	10.1007/s004100050087	TEMPORAL EVOLUTION OF THE KERGUELEN PLUME: GEOCHEMICAL EVIDENCE FROM 38 TO 82 MA LAVAS FORMING THE NINETYEAST RIDGE	CONTRIB. MINERAL. PETROL.	FREY, F. A.; WEIS, D.	DSDP	-24.878	87.366	48.2275	Ninetyeast Ridge	Volcanic	Basalt													0.35								9.2	11.1	3.1	0.78	2.9	0.54	3.6						0.66		1.28
1	253-24-1"	10.1007/s004100050087	TEMPORAL EVOLUTION OF THE KERGUELEN PLUME: GEOCHEMICAL EVIDENCE FROM 38 TO 82 MA LAVAS FORMING THE NINETYEAST RIDGE	CONTRIB. MINERAL. PETROL.	FREY, F. A.; WEIS, D.	DSDP	-24.878	87.366	48.2275	Ninetyeast Ridge	Volcanic	Basalt													0.61								14.9	17.1	4	0.92	4.09	0.67	3.4						0.4
2	253-58CC #1	10.1007/s004100050087	TEMPORAL EVOLUTION OF THE KERGUELEN PLUME: GEOCHEMICAL EVIDENCE FROM 38 TO 82 MA LAVAS FORMING THE NINETYEAST RIDGE	CONTRIB. MINERAL. PETROL.	FREY, F. A.; WEIS, D.	DSDP	-24.878	87.366	48.2275	Ninetyeast Ridge	Volcanic	Basalt													-				0.73	25	20.2	46	2.3	5	1.66	0.39	2.3	0.36	0.98						-				3.6
3	253-58CC #3	10.1007/s004100050087	TEMPORAL EVOLUTION OF THE KERGUELEN PLUME: GEOCHEMICAL EVIDENCE FROM 38 TO 82 MA LAVAS FORMING THE NINETYEAST RIDGE	CONTRIB. MINERAL. PETROL.	FREY, F. A.; WEIS, D.	DSDP	-24.878	87.366	48.2275	Ninetyeast Ridge	Volcanic	Basalt													-				0.4	27	19.9	58	3.3	4.9	1.96	0.52	2.8	0.47	1.1						-				1.6
4	253-58CC*	10.1007/s004100050087	TEMPORAL EVOLUTION OF THE KERGUELEN PLUME: GEOCHEMICAL EVIDENCE FROM 38 TO 82 MA LAVAS FORMING THE NINETYEAST RIDGE	CONTRIB. MINERAL. PETROL.	FREY, F. A.; WEIS, D.	DSDP	-24.878	87.366	48.2275	Ninetyeast Ridge	Volcanic	Basalt													0.05				2	24	29	65	4.2	10.7	3.1	0.9	3.8	0.52	1.2						0.24		0.8		6
0	214-48-1" 55-57	10.1007/s004100050087	TEMPORAL EVOLUTION OF THE KERGUELEN PLUME: GEOCHEMICAL EVIDENCE FROM 38 TO 82 MA LAVAS FORMING THE NINETYEAST RIDGE	CONTRIB. MINERAL. PETROL.	FREY, F. A.; WEIS, D.	DSDP	-11.337	88.718	53.9	Ninetyeast Ridge	Volcanic	Basalt													0.67				28	380	67	-	-	-	-	-	-	-	-						-		....		38
1	214-48-1 94-100	10.1007/s004100050088	TEMPORAL EVOLUTION OF THE KERGUELEN PLUME: GEOCHEMICAL EVIDENCE FROM 38 TO 82 MA LAVAS FORMING THE NINETYEAST RIDGE	CONTRIB. MINERAL. PETROL.	FREY, F. A.; WEIS, D.	DSDP	-11.337	88.718	53.9	Ninetyeast Ridge	Volcanic	Basalt													0.6				27	343	61	-	-	-	-	-	-	-	-						-		-		22.6
2	214-48-2 9-13	10.1007/s004100050089	TEMPORAL EVOLUTION OF THE KERGUELEN PLUME: GEOCHEMICAL EVIDENCE FROM 38 TO 82 MA LAVAS FORMING THE NINETYEAST RIDGE	CONTRIB. MINERAL. PETROL.	FREY, F. A.; WEIS, D.	DSDP	-11.337	88.718	53.9	Ninetyeast Ridge	Volcanic	Basalt													0.64				22.6	268	61	17	30.8	46.1	10.9	1.98	4.85	0.97	8.7						10.4				34.6
3	214-48-2* 137-138	10.1007/s004100050090	TEMPORAL EVOLUTION OF THE KERGUELEN PLUME: GEOCHEMICAL EVIDENCE FROM 38 TO 82 MA LAVAS FORMING THE NINETYEAST RIDGE	CONTRIB. MINERAL. PETROL.	FREY, F. A.; WEIS, D.	DSDP	-11.337	88.718	53.9	Ninetyeast Ridge	Volcanic	Basalt													0.67				27	374	67	-	-	-	-	-	-	-	-						-				39
4	214-49-1" 129-130	10.1007/s004100050091	TEMPORAL EVOLUTION OF THE KERGUELEN PLUME: GEOCHEMICAL EVIDENCE FROM 38 TO 82 MA LAVAS FORMING THE NINETYEAST RIDGE	CONTRIB. MINERAL. PETROL.	FREY, F. A.; WEIS, D.	DSDP	-11.337	88.718	53.9	Ninetyeast Ridge	Volcanic	Basalt													0.67				26	351	86	18	35.5	58	12.9	1.83	5.71	0.89	8.7						2.07				46
5	214-49-2 0-7	10.1007/s004100050092	TEMPORAL EVOLUTION OF THE KERGUELEN PLUME: GEOCHEMICAL EVIDENCE FROM 38 TO 82 MA LAVAS FORMING THE NINETYEAST RIDGE	CONTRIB. MINERAL. PETROL.	FREY, F. A.; WEIS, D.	DSDP	-11.337	88.718	53.9	Ninetyeast Ridge	Volcanic	Basalt													0.65				25.3	309	61	-	-	-	-	-	-	-	-						.....				44.4
6	214-50-1" 133-135	10.1007/s004100050093	TEMPORAL EVOLUTION OF THE KERGUELEN PLUME: GEOCHEMICAL EVIDENCE FROM 38 TO 82 MA LAVAS FORMING THE NINETYEAST RIDGE	CONTRIB. MINERAL. PETROL.	FREY, F. A.; WEIS, D.	DSDP	-11.337	88.718	53.9	Ninetyeast Ridge	Volcanic	Basalt													0.68				28	368	67	-	-	-	-	-	-	-	-						0.62				44
7	214-50-1 145-150	10.1007/s004100050094	TEMPORAL EVOLUTION OF THE KERGUELEN PLUME: GEOCHEMICAL EVIDENCE FROM 38 TO 82 MA LAVAS FORMING THE NINETYEAST RIDGE	CONTRIB. MINERAL. PETROL.	FREY, F. A.; WEIS, D.	DSDP	-11.337	88.718	53.9	Ninetyeast Ridge	Volcanic	Basalt													0.67				21.4	254	60	17	33	44	11.1	1.9	4.6	1	8										42.1
8	214-51-1 108-114	10.1007/s004100050095	TEMPORAL EVOLUTION OF THE KERGUELEN PLUME: GEOCHEMICAL EVIDENCE FROM 38 TO 82 MA LAVAS FORMING THE NINETYEAST RIDGE	CONTRIB. MINERAL. PETROL.	FREY, F. A.; WEIS, D.	DSDP	-11.337	88.718	53.9	Ninetyeast Ridge	Volcanic	Basalt													0.84				32.3	419	80	-		-	-	-	-		-								-		10.5
9	214-51-1" 122-125	10.1007/s004100050096	TEMPORAL EVOLUTION OF THE KERGUELEN PLUME: GEOCHEMICAL EVIDENCE FROM 38 TO 82 MA LAVAS FORMING THE NINETYEAST RIDGE	CONTRIB. MINERAL. PETROL.	FREY, F. A.; WEIS, D.	DSDP	-11.337	88.718	53.9	Ninetyeast Ridge	Volcanic	Basalt													0.64				29	385	65	-	-	-	-	-	-	-	-						-		-		39
10	214-53-1 26-30	10.1007/s004100050097	TEMPORAL EVOLUTION OF THE KERGUELEN PLUME: GEOCHEMICAL EVIDENCE FROM 38 TO 82 MA LAVAS FORMING THE NINETYEAST RIDGE	CONTRIB. MINERAL. PETROL.	FREY, F. A.; WEIS, D.	DSDP	-11.337	88.718	53.9	Ninetyeast Ridge	Volcanic	Basalt													0.15				8	129	29.3	44.1	7.45	14.1	3.99	0.81	2.82	0.41	3.08								0.62		6
0	216-36-4* 14-16	10.1007/s004100050087	TEMPORAL EVOLUTION OF THE KERGUELEN PLUME: GEOCHEMICAL EVIDENCE FROM 38 TO 82 MA LAVAS FORMING THE NINETYEAST RIDGE	CONTRIB. MINERAL. PETROL.	FREY, F. A.; WEIS, D.	DSDP	1.4572	90.208	73.0431	Ninetyeast Ridge	Volcanic	Basalt													0.26				14	156	27	-													-				18
1	216-37-1" 23-25	10.1007/s004100050087	TEMPORAL EVOLUTION OF THE KERGUELEN PLUME: GEOCHEMICAL EVIDENCE FROM 38 TO 82 MA LAVAS FORMING THE NINETYEAST RIDGE	CONTRIB. MINERAL. PETROL.	FREY, F. A.; WEIS, D.	DSDP	1.4572	90.208	73.0431	Ninetyeast Ridge	Volcanic	Basalt													0.24				15	179	42	-																	25
2	216-37-2 80	10.1007/s004100050087	TEMPORAL EVOLUTION OF THE KERGUELEN PLUME: GEOCHEMICAL EVIDENCE FROM 38 TO 82 MA LAVAS FORMING THE NINETYEAST RIDGE	CONTRIB. MINERAL. PETROL.	FREY, F. A.; WEIS, D.	DSDP	1.4572	90.208	73.0431	Ninetyeast Ridge	Volcanic	Basalt													0.23				14.2	167	31.8	39	13	19.7	4.97	1.02	3.15	0.45	3.9						-		1.21		2.6
3	216-37-3* 126-128	10.1007/s004100050087	TEMPORAL EVOLUTION OF THE KERGUELEN PLUME: GEOCHEMICAL EVIDENCE FROM 38 TO 82 MA LAVAS FORMING THE NINETYEAST RIDGE	CONTRIB. MINERAL. PETROL.	FREY, F. A.; WEIS, D.	DSDP	1.4572	90.208	73.0431	Ninetyeast Ridge	Volcanic	Basalt													0.23				15	178	38	-																	18
4	216-38-1" 53-55	10.1007/s004100050087	TEMPORAL EVOLUTION OF THE KERGUELEN PLUME: GEOCHEMICAL EVIDENCE FROM 38 TO 82 MA LAVAS FORMING THE NINETYEAST RIDGE	CONTRIB. MINERAL. PETROL.	FREY, F. A.; WEIS, D.	DSDP	1.4572	90.208	73.0431	Ninetyeast Ridge	Volcanic	Basalt													0.23				15	183	36	42	14.4	20.6	5.7	1.08	2.8	0.52	4.2						1.01		1.5		9
5	216-38-2 143-150	10.1007/s004100050087	TEMPORAL EVOLUTION OF THE KERGUELEN PLUME: GEOCHEMICAL EVIDENCE FROM 38 TO 82 MA LAVAS FORMING THE NINETYEAST RIDGE	CONTRIB. MINERAL. PETROL.	FREY, F. A.; WEIS, D.	DSDP	1.4572	90.208	73.0431	Ninetyeast Ridge	Volcanic	Basalt													0.22				13.1	152	34	40.2	12.9	18.9	5.25	1.01	3.44	0.48	4.2								1.4		9.3
6	216-38-5*	10.1007/s004100050087	TEMPORAL EVOLUTION OF THE KERGUELEN PLUME: GEOCHEMICAL EVIDENCE FROM 38 TO 82 MA LAVAS FORMING THE NINETYEAST RIDGE	CONTRIB. MINERAL. PETROL.	FREY, F. A.; WEIS, D.	DSDP	1.4572	90.208	73.0431	Ninetyeast Ridge	Volcanic	Basalt													0.22				14	158	33	-																	13
0	22-214-48-2 13-9	10.1007/s004100050087	TEMPORAL EVOLUTION OF THE KERGUELEN PLUME: GEOCHEMICAL EVIDENCE FROM 38 TO 82 MA LAVAS FORMING THE NINETYEAST RIDGE	CONTRIB. MINERAL. PETROL.	FREY, F. A.; WEIS, D.	DSDP	-11.337	88.718	60.9871	Ninetyeast Ridge	Volcanic	Basalt																																		3		0.83
1	22-214-48-2 13-9 dup	10.1007/s004100050087	TEMPORAL EVOLUTION OF THE KERGUELEN PLUME: GEOCHEMICAL EVIDENCE FROM 38 TO 82 MA LAVAS FORMING THE NINETYEAST RIDGE	CONTRIB. MINERAL. PETROL.	FREY, F. A.; WEIS, D.	DSDP	-11.337	88.718	60.9871	Ninetyeast Ridge	Volcanic	Basalt
2	22-214-50-1 145-150	10.1007/s004100050087	TEMPORAL EVOLUTION OF THE KERGUELEN PLUME: GEOCHEMICAL EVIDENCE FROM 38 TO 82 MA LAVAS FORMING THE NINETYEAST RIDGE	CONTRIB. MINERAL. PETROL.	FREY, F. A.; WEIS, D.	DSDP	-11.337	88.718	60.9871	Ninetyeast Ridge	Volcanic	Basalt																																		3.9		0.81
3	22-214-53-1 30-35	10.1007/s004100050087	TEMPORAL EVOLUTION OF THE KERGUELEN PLUME: GEOCHEMICAL EVIDENCE FROM 38 TO 82 MA LAVAS FORMING THE NINETYEAST RIDGE	CONTRIB. MINERAL. PETROL.	FREY, F. A.; WEIS, D.	DSDP	-11.337	88.718	60.9871	Ninetyeast Ridge	Volcanic	Basalt																																		0.28		0.04
4	22-214-53-1 30-35 dup	10.1007/s004100050087	TEMPORAL EVOLUTION OF THE KERGUELEN PLUME: GEOCHEMICAL EVIDENCE FROM 38 TO 82 MA LAVAS FORMING THE NINETYEAST RIDGE	CONTRIB. MINERAL. PETROL.	FREY, F. A.; WEIS, D.	DSDP	-11.337	88.718	60.9871	Ninetyeast Ridge	Volcanic	Basalt
5	22-216-37-2-80	10.1007/s004100050087	TEMPORAL EVOLUTION OF THE KERGUELEN PLUME: GEOCHEMICAL EVIDENCE FROM 38 TO 82 MA LAVAS FORMING THE NINETYEAST RIDGE	CONTRIB. MINERAL. PETROL.	FREY, F. A.; WEIS, D.	DSDP	1.4572	90.208	73.0431	Ninetyeast Ridge	Volcanic	Basalt																																		0.86		0.46
6	22-216-37-2-80 dup	10.1007/s004100050087	TEMPORAL EVOLUTION OF THE KERGUELEN PLUME: GEOCHEMICAL EVIDENCE FROM 38 TO 82 MA LAVAS FORMING THE NINETYEAST RIDGE	CONTRIB. MINERAL. PETROL.	FREY, F. A.; WEIS, D.	DSDP	1.4572	90.208	73.0431	Ninetyeast Ridge	Volcanic	Basalt
7	22-216-38-2 143-150	10.1007/s004100050087	TEMPORAL EVOLUTION OF THE KERGUELEN PLUME: GEOCHEMICAL EVIDENCE FROM 38 TO 82 MA LAVAS FORMING THE NINETYEAST RIDGE	CONTRIB. MINERAL. PETROL.	FREY, F. A.; WEIS, D.	DSDP	1.4572	90.208	73.0431	Ninetyeast Ridge	Volcanic	Basalt																																		0.71		0.25
8	22-216-38-2 143-150 dup	10.1007/s004100050087	TEMPORAL EVOLUTION OF THE KERGUELEN PLUME: GEOCHEMICAL EVIDENCE FROM 38 TO 82 MA LAVAS FORMING THE NINETYEAST RIDGE	CONTRIB. MINERAL. PETROL.	FREY, F. A.; WEIS, D.	DSDP	1.4572	90.208	73.0431	Ninetyeast Ridge	Volcanic	Basalt
9	26-253-58cc #3	10.1007/s004100050087	TEMPORAL EVOLUTION OF THE KERGUELEN PLUME: GEOCHEMICAL EVIDENCE FROM 38 TO 82 MA LAVAS FORMING THE NINETYEAST RIDGE	CONTRIB. MINERAL. PETROL.	FREY, F. A.; WEIS, D.	DSDP	-24.878	87.366	48.2275	Ninetyeast Ridge	Volcanic	Basalt																																		0.09		0.01
10	26-254-31-1 88-90	10.1007/s004100050087	TEMPORAL EVOLUTION OF THE KERGUELEN PLUME: GEOCHEMICAL EVIDENCE FROM 38 TO 82 MA LAVAS FORMING THE NINETYEAST RIDGE	CONTRIB. MINERAL. PETROL.	FREY, F. A.; WEIS, D.	DSDP	-30.969	87.895	42.4879	Ninetyeast Ridge	Volcanic	Basalt																																		0.27		0.05
11	26-254-31-1 88-90	10.1007/s004100050087	TEMPORAL EVOLUTION OF THE KERGUELEN PLUME: GEOCHEMICAL EVIDENCE FROM 38 TO 82 MA LAVAS FORMING THE NINETYEAST RIDGE	CONTRIB. MINERAL. PETROL.	FREY, F. A.; WEIS, D.	DSDP	-30.969	87.895	42.4879	Ninetyeast Ridge	Volcanic	Basalt
0	756D -6R-3, 0-8	10.2973/odp.proc.sr.121.169.1991	CHEMICAL AND ISOTOPIC CONSTRAINTS ON THE ORIGIN OF BASALTS FROM NINETYEAST RIDGE, INDIAN OCEAN: RESULTS FROM DSDP LEGS 22 AND 26 AND ODP LEG 121	PROC. OCEAN DRILL. PROGRAM, SCIENT. RESULTS	SAUNDERS, A. D.; STOREY, M.; GIRSON, I. L.; LEAT, P. T.; HERGT, J. M.; THOMPSON, R. N.	ODP	-27.355	87.597	45.8929	Ninetyeast Ridge	Volcanic	Basalt	48.58	2.08	15.48	12.36				0.18	7.24	10.94	2.56	0.3	0.17			0.82	9	119	29																		1
1	756D-12R-2, 28-33	10.2973/odp.proc.sr.121.169.1991	CHEMICAL AND ISOTOPIC CONSTRAINTS ON THE ORIGIN OF BASALTS FROM NINETYEAST RIDGE, INDIAN OCEAN: RESULTS FROM DSDP LEGS 22 AND 26 AND ODP LEG 121	PROC. OCEAN DRILL. PROGRAM, SCIENT. RESULTS	SAUNDERS, A. D.; STOREY, M.; GIRSON, I. L.; LEAT, P. T.; HERGT, J. M.; THOMPSON, R. N.	ODP	-27.355	87.597	45.8929	Ninetyeast Ridge	Volcanic	Basalt	48.94	2.01	14.66	12.19				0.15	7.58	10.67	2.73	0.55	0.16			1.2	8	114	26																		42
2	757C-9R-2, 0-10	10.2973/odp.proc.sr.121.169.1991	CHEMICAL AND ISOTOPIC CONSTRAINTS ON THE ORIGIN OF BASALTS FROM NINETYEAST RIDGE, INDIAN OCEAN: RESULTS FROM DSDP LEGS 22 AND 26 AND ODP LEG 121	PROC. OCEAN DRILL. PROGRAM, SCIENT. RESULTS	SAUNDERS, A. D.; STOREY, M.; GIRSON, I. L.; LEAT, P. T.; HERGT, J. M.; THOMPSON, R. N.	ODP	-17.023	88.03	55.628	Ninetyeast Ridge	Volcanic	Basalt	48.32	0.78	22.18	7.08				0.08	5.42	13.81	1.9	0.15	0.06			1.36	2.4	50	12																		1
3	757C-12R-1, 104-110	10.2973/odp.proc.sr.121.169.1991	CHEMICAL AND ISOTOPIC CONSTRAINTS ON THE ORIGIN OF BASALTS FROM NINETYEAST RIDGE, INDIAN OCEAN: RESULTS FROM DSDP LEGS 22 AND 26 AND ODP LEG 121	PROC. OCEAN DRILL. PROGRAM, SCIENT. RESULTS	SAUNDERS, A. D.; STOREY, M.; GIRSON, I. L.; LEAT, P. T.; HERGT, J. M.; THOMPSON, R. N.	ODP	-17.023	88.03	55.628	Ninetyeast Ridge	Volcanic	Basalt	51.46	0.92	18.68	7.64				0.16	4.86	12.07	2.58	0.76	0.07			1.19	9.1	156	30																		8
4	758A-66R-4, 6-12	10.2973/odp.proc.sr.121.169.1991	CHEMICAL AND ISOTOPIC CONSTRAINTS ON THE ORIGIN OF BASALTS FROM NINETYEAST RIDGE, INDIAN OCEAN: RESULTS FROM DSDP LEGS 22 AND 26 AND ODP LEG 121	PROC. OCEAN DRILL. PROGRAM, SCIENT. RESULTS	SAUNDERS, A. D.; STOREY, M.; GIRSON, I. L.; LEAT, P. T.; HERGT, J. M.; THOMPSON, R. N.	ODP	5.384	90.361	76.7433	Ninetyeast Ridge	Volcanic	Basalt	49.79	1.32	14.95	11.52				0.21	9.73	10.46	2.01	0.11	0.08			1.2	3.6	69	22																		1
5	758A-69R-1, 37-43	10.2973/odp.proc.sr.121.169.1991	CHEMICAL AND ISOTOPIC CONSTRAINTS ON THE ORIGIN OF BASALTS FROM NINETYEAST RIDGE, INDIAN OCEAN: RESULTS FROM DSDP LEGS 22 AND 26 AND ODP LEG 121	PROC. OCEAN DRILL. PROGRAM, SCIENT. RESULTS	SAUNDERS, A. D.; STOREY, M.; GIRSON, I. L.; LEAT, P. T.; HERGT, J. M.; THOMPSON, R. N.	ODP	5.384	90.361	76.7433	Ninetyeast Ridge	Volcanic	Basalt	49.41	1.35	15.25	11.36				0.19	8.41	11.62	1.84	0.09	0.09			0.91	3.8	74	25																		0
6	756D -6R-3, 0-8	10.2973/odp.proc.sr.121.169.1991	CHEMICAL AND ISOTOPIC CONSTRAINTS ON THE ORIGIN OF BASALTS FROM NINETYEAST RIDGE, INDIAN OCEAN: RESULTS FROM DSDP LEGS 22 AND 26 AND ODP LEG 121	PROC. OCEAN DRILL. PROGRAM, SCIENT. RESULTS	SAUNDERS, A. D.; STOREY, M.; GIRSON, I. L.; LEAT, P. T.; HERGT, J. M.; THOMPSON, R. N.	ODP	-27.355	87.597	45.8929	Ninetyeast Ridge	Volcanic	Basalt	49.2	2.12	15.93	12.23				0.17	7.28	11.14	2.56	0.299	0.187			0.91	8.9	119.9	29.8		10.7	13.5	4.26		2.66	0.39											3.2
7	756D-12R-2, 28-33	10.2973/odp.proc.sr.121.169.1991	CHEMICAL AND ISOTOPIC CONSTRAINTS ON THE ORIGIN OF BASALTS FROM NINETYEAST RIDGE, INDIAN OCEAN: RESULTS FROM DSDP LEGS 22 AND 26 AND ODP LEG 121	PROC. OCEAN DRILL. PROGRAM, SCIENT. RESULTS	SAUNDERS, A. D.; STOREY, M.; GIRSON, I. L.; LEAT, P. T.; HERGT, J. M.; THOMPSON, R. N.	ODP	-27.355	87.597	45.8929	Ninetyeast Ridge	Volcanic	Basalt	49.61	2.06	15.03	12.24				0.15	7.53	10.9	2.17	0.527	0.24			1.19	8.1	117.2	28.6		7.6	12	4.07		2.44	0.35											43.6
8	757C-9R-2, 0-10	10.2973/odp.proc.sr.121.169.1991	CHEMICAL AND ISOTOPIC CONSTRAINTS ON THE ORIGIN OF BASALTS FROM NINETYEAST RIDGE, INDIAN OCEAN: RESULTS FROM DSDP LEGS 22 AND 26 AND ODP LEG 121	PROC. OCEAN DRILL. PROGRAM, SCIENT. RESULTS	SAUNDERS, A. D.; STOREY, M.; GIRSON, I. L.; LEAT, P. T.; HERGT, J. M.; THOMPSON, R. N.	ODP	-17.023	88.03	55.628	Ninetyeast Ridge	Volcanic	Basalt	48.91	0.76	22.55	6.94				0.08	5.97	13.77	1.93	0.126	0.072			0.98	3.3	41.4	14		2.9	4.9	1.8		1.23	0.23											3.1
9	757C-12R-1, 104-110	10.2973/odp.proc.sr.121.169.1991	CHEMICAL AND ISOTOPIC CONSTRAINTS ON THE ORIGIN OF BASALTS FROM NINETYEAST RIDGE, INDIAN OCEAN: RESULTS FROM DSDP LEGS 22 AND 26 AND ODP LEG 121	PROC. OCEAN DRILL. PROGRAM, SCIENT. RESULTS	SAUNDERS, A. D.; STOREY, M.; GIRSON, I. L.; LEAT, P. T.; HERGT, J. M.; THOMPSON, R. N.	ODP	-17.023	88.03	55.628	Ninetyeast Ridge	Volcanic	Basalt	52	0.93	18.93	7.63				0.17	5.44	12.2	2.58	0.703	0.089			1.43	9.5	158.7	32.2		12.4	15.1	n.d.		n.d.	n.d.											9.6
10	758A-66R-4, 6-12	10.2973/odp.proc.sr.121.169.1991	CHEMICAL AND ISOTOPIC CONSTRAINTS ON THE ORIGIN OF BASALTS FROM NINETYEAST RIDGE, INDIAN OCEAN: RESULTS FROM DSDP LEGS 22 AND 26 AND ODP LEG 121	PROC. OCEAN DRILL. PROGRAM, SCIENT. RESULTS	SAUNDERS, A. D.; STOREY, M.; GIRSON, I. L.; LEAT, P. T.; HERGT, J. M.; THOMPSON, R. N.	ODP	5.384	90.361	76.7433	Ninetyeast Ridge	Volcanic	Basalt	50.28	1.37	15.18	11.44				0.19	9.62	10.42	2.14	0.105	0.106			1.95	3.8	65.9	21.6		6.3	9.6	3.11		2.04	0.32											3.1
11	758A-69R-1, 37-43	10.2973/odp.proc.sr.121.169.1991	CHEMICAL AND ISOTOPIC CONSTRAINTS ON THE ORIGIN OF BASALTS FROM NINETYEAST RIDGE, INDIAN OCEAN: RESULTS FROM DSDP LEGS 22 AND 26 AND ODP LEG 121	PROC. OCEAN DRILL. PROGRAM, SCIENT. RESULTS	SAUNDERS, A. D.; STOREY, M.; GIRSON, I. L.; LEAT, P. T.; HERGT, J. M.; THOMPSON, R. N.	ODP	5.384	90.361	76.7433	Ninetyeast Ridge	Volcanic	Basalt	49.64	1.36	15.27	11.31				0.17	8.49	11.61	2.08	0.074	0.11			1.31	4.3	73.3	26.8		n.d.	n.d.	2.94		2.4	0.38											4.6
12	756D -6R-3, 0-8	10.2973/odp.proc.sr.121.169.1991	CHEMICAL AND ISOTOPIC CONSTRAINTS ON THE ORIGIN OF BASALTS FROM NINETYEAST RIDGE, INDIAN OCEAN: RESULTS FROM DSDP LEGS 22 AND 26 AND ODP LEG 121	PROC. OCEAN DRILL. PROGRAM, SCIENT. RESULTS	SAUNDERS, A. D.; STOREY, M.; GIRSON, I. L.; LEAT, P. T.; HERGT, J. M.; THOMPSON, R. N.	ODP	-27.355	87.597	45.8929	Ninetyeast Ridge	Volcanic	Basalt	48.59	2.12	15.61	11.98				0.18	7.05	10.98	2.75	0.315	0.176				9.3	124	27.8																		1.2
13	756D-12R-2, 28-33	10.2973/odp.proc.sr.121.169.1991	CHEMICAL AND ISOTOPIC CONSTRAINTS ON THE ORIGIN OF BASALTS FROM NINETYEAST RIDGE, INDIAN OCEAN: RESULTS FROM DSDP LEGS 22 AND 26 AND ODP LEG 121	PROC. OCEAN DRILL. PROGRAM, SCIENT. RESULTS	SAUNDERS, A. D.; STOREY, M.; GIRSON, I. L.; LEAT, P. T.; HERGT, J. M.; THOMPSON, R. N.	ODP	-27.355	87.597	45.8929	Ninetyeast Ridge	Volcanic	Basalt	49.35	2.07	14.87	12.02				0.15	7.28	10.76	2.84	0.556	0.171				8.8	117.7	24.8																		40.6
14	757C-9R-2, 0-10	10.2973/odp.proc.sr.121.169.1991	CHEMICAL AND ISOTOPIC CONSTRAINTS ON THE ORIGIN OF BASALTS FROM NINETYEAST RIDGE, INDIAN OCEAN: RESULTS FROM DSDP LEGS 22 AND 26 AND ODP LEG 121	PROC. OCEAN DRILL. PROGRAM, SCIENT. RESULTS	SAUNDERS, A. D.; STOREY, M.; GIRSON, I. L.; LEAT, P. T.; HERGT, J. M.; THOMPSON, R. N.	ODP	-17.023	88.03	55.628	Ninetyeast Ridge	Volcanic	Basalt	48.45	0.81	22.03	6.85				0.09	5.71	13.68	2	0.15	0.065				3.5	48.6	11.8																		1.6
15	757C-12R-1, 104-110	10.2973/odp.proc.sr.121.169.1991	CHEMICAL AND ISOTOPIC CONSTRAINTS ON THE ORIGIN OF BASALTS FROM NINETYEAST RIDGE, INDIAN OCEAN: RESULTS FROM DSDP LEGS 22 AND 26 AND ODP LEG 121	PROC. OCEAN DRILL. PROGRAM, SCIENT. RESULTS	SAUNDERS, A. D.; STOREY, M.; GIRSON, I. L.; LEAT, P. T.; HERGT, J. M.; THOMPSON, R. N.	ODP	-17.023	88.03	55.628	Ninetyeast Ridge	Volcanic	Basalt	51.67	0.96	18.71	7.5				0.17	5.26	12	2.67	0.759	0.076				10.4	162	28.6																		7.1
16	758A-66R-4, 6-12	10.2973/odp.proc.sr.121.169.1991	CHEMICAL AND ISOTOPIC CONSTRAINTS ON THE ORIGIN OF BASALTS FROM NINETYEAST RIDGE, INDIAN OCEAN: RESULTS FROM DSDP LEGS 22 AND 26 AND ODP LEG 121	PROC. OCEAN DRILL. PROGRAM, SCIENT. RESULTS	SAUNDERS, A. D.; STOREY, M.; GIRSON, I. L.; LEAT, P. T.; HERGT, J. M.; THOMPSON, R. N.	ODP	5.384	90.361	76.7433	Ninetyeast Ridge	Volcanic	Basalt	50.04	1.36	15	11.3				0.21	9.45	10.48	2.37	0.126	0.095				4.1	69	20.2																		0.99
17	758A-69R-1, 37-43	10.2973/odp.proc.sr.121.169.1991	CHEMICAL AND ISOTOPIC CONSTRAINTS ON THE ORIGIN OF BASALTS FROM NINETYEAST RIDGE, INDIAN OCEAN: RESULTS FROM DSDP LEGS 22 AND 26 AND ODP LEG 121	PROC. OCEAN DRILL. PROGRAM, SCIENT. RESULTS	SAUNDERS, A. D.; STOREY, M.; GIRSON, I. L.; LEAT, P. T.; HERGT, J. M.; THOMPSON, R. N.	ODP	5.384	90.361	76.7433	Ninetyeast Ridge	Volcanic	Basalt	49.68	1.39	15.18	11.26				0.18	8.38	11.76	2.28	0.092	0.101				4.9	73.4	23.5																		0.74
18	756D -6R-3, 0-8	10.2973/odp.proc.sr.121.169.1991	CHEMICAL AND ISOTOPIC CONSTRAINTS ON THE ORIGIN OF BASALTS FROM NINETYEAST RIDGE, INDIAN OCEAN: RESULTS FROM DSDP LEGS 22 AND 26 AND ODP LEG 121	PROC. OCEAN DRILL. PROGRAM, SCIENT. RESULTS	SAUNDERS, A. D.; STOREY, M.; GIRSON, I. L.; LEAT, P. T.; HERGT, J. M.; THOMPSON, R. N.	ODP	-27.355	87.597	45.8929	Ninetyeast Ridge	Volcanic	Basalt																				43.2	8.3	15.2	4.22	0.82	2.71	0.39	3.09						0.64		0.9	0.55
19	756D-12R-2, 28-33	10.2973/odp.proc.sr.121.169.1991	CHEMICAL AND ISOTOPIC CONSTRAINTS ON THE ORIGIN OF BASALTS FROM NINETYEAST RIDGE, INDIAN OCEAN: RESULTS FROM DSDP LEGS 22 AND 26 AND ODP LEG 121	PROC. OCEAN DRILL. PROGRAM, SCIENT. RESULTS	SAUNDERS, A. D.; STOREY, M.; GIRSON, I. L.; LEAT, P. T.; HERGT, J. M.; THOMPSON, R. N.	ODP	-27.355	87.597	45.8929	Ninetyeast Ridge	Volcanic	Basalt																				44.1	9	14.7	4.21	0.73	2.47	0.39	2.92						0.63		0.96	0.48
20	757C-9R-2, 0-10	10.2973/odp.proc.sr.121.169.1991	CHEMICAL AND ISOTOPIC CONSTRAINTS ON THE ORIGIN OF BASALTS FROM NINETYEAST RIDGE, INDIAN OCEAN: RESULTS FROM DSDP LEGS 22 AND 26 AND ODP LEG 121	PROC. OCEAN DRILL. PROGRAM, SCIENT. RESULTS	SAUNDERS, A. D.; STOREY, M.; GIRSON, I. L.; LEAT, P. T.; HERGT, J. M.; THOMPSON, R. N.	ODP	-17.023	88.03	55.628	Ninetyeast Ridge	Volcanic	Basalt																				26.1	13.6	5.4	1.63	0.37	1.33	0.18	1.03						0.2		0.16	n.d.
21	757C-12R-1, 104-110	10.2973/odp.proc.sr.121.169.1991	CHEMICAL AND ISOTOPIC CONSTRAINTS ON THE ORIGIN OF BASALTS FROM NINETYEAST RIDGE, INDIAN OCEAN: RESULTS FROM DSDP LEGS 22 AND 26 AND ODP LEG 121	PROC. OCEAN DRILL. PROGRAM, SCIENT. RESULTS	SAUNDERS, A. D.; STOREY, M.; GIRSON, I. L.; LEAT, P. T.; HERGT, J. M.; THOMPSON, R. N.	ODP	-17.023	88.03	55.628	Ninetyeast Ridge	Volcanic	Basalt																				29.5	14.3	16.6	4	0.9	3.59	0.5	3.63						0.68		1.65	0.36
22	758A-66R-4, 6-12	10.2973/odp.proc.sr.121.169.1991	CHEMICAL AND ISOTOPIC CONSTRAINTS ON THE ORIGIN OF BASALTS FROM NINETYEAST RIDGE, INDIAN OCEAN: RESULTS FROM DSDP LEGS 22 AND 26 AND ODP LEG 121	PROC. OCEAN DRILL. PROGRAM, SCIENT. RESULTS	SAUNDERS, A. D.; STOREY, M.; GIRSON, I. L.; LEAT, P. T.; HERGT, J. M.; THOMPSON, R. N.	ODP	5.384	90.361	76.7433	Ninetyeast Ridge	Volcanic	Basalt																				48.9	4.2	7.8	2.47	0.62	2.37	0.33	1.67						0.28		0.48	n.d.
23	758A-69R-1, 37-43	10.2973/odp.proc.sr.121.169.1991	CHEMICAL AND ISOTOPIC CONSTRAINTS ON THE ORIGIN OF BASALTS FROM NINETYEAST RIDGE, INDIAN OCEAN: RESULTS FROM DSDP LEGS 22 AND 26 AND ODP LEG 121	PROC. OCEAN DRILL. PROGRAM, SCIENT. RESULTS	SAUNDERS, A. D.; STOREY, M.; GIRSON, I. L.; LEAT, P. T.; HERGT, J. M.; THOMPSON, R. N.	ODP	5.384	90.361	76.7433	Ninetyeast Ridge	Volcanic	Basalt																				46	4	7.6	2.55	0.54	2.48	0.4	1.88						0.26		0.34	n.d.
24	756D -6R-3, 0-8	10.2973/odp.proc.sr.121.169.1991	CHEMICAL AND ISOTOPIC CONSTRAINTS ON THE ORIGIN OF BASALTS FROM NINETYEAST RIDGE, INDIAN OCEAN: RESULTS FROM DSDP LEGS 22 AND 26 AND ODP LEG 121	PROC. OCEAN DRILL. PROGRAM, SCIENT. RESULTS	SAUNDERS, A. D.; STOREY, M.; GIRSON, I. L.; LEAT, P. T.; HERGT, J. M.; THOMPSON, R. N.	ODP	-27.355	87.597	45.8929	Ninetyeast Ridge	Volcanic	Basalt											2.53									40.4	7.92	13.4	3.82	0.71	2.49	0.37	2.81						0.58		0.7
25	756D-12R-2, 28-33	10.2973/odp.proc.sr.121.169.1991	CHEMICAL AND ISOTOPIC CONSTRAINTS ON THE ORIGIN OF BASALTS FROM NINETYEAST RIDGE, INDIAN OCEAN: RESULTS FROM DSDP LEGS 22 AND 26 AND ODP LEG 121	PROC. OCEAN DRILL. PROGRAM, SCIENT. RESULTS	SAUNDERS, A. D.; STOREY, M.; GIRSON, I. L.; LEAT, P. T.; HERGT, J. M.; THOMPSON, R. N.	ODP	-27.355	87.597	45.8929	Ninetyeast Ridge	Volcanic	Basalt											2.62									43.4	7.24	12.8	3.76	0.72	2.28	0.35	2.8						0.6		0.62
26	757C-9R-2, 0-10	10.2973/odp.proc.sr.121.169.1991	CHEMICAL AND ISOTOPIC CONSTRAINTS ON THE ORIGIN OF BASALTS FROM NINETYEAST RIDGE, INDIAN OCEAN: RESULTS FROM DSDP LEGS 22 AND 26 AND ODP LEG 121	PROC. OCEAN DRILL. PROGRAM, SCIENT. RESULTS	SAUNDERS, A. D.; STOREY, M.; GIRSON, I. L.; LEAT, P. T.; HERGT, J. M.; THOMPSON, R. N.	ODP	-17.023	88.03	55.628	Ninetyeast Ridge	Volcanic	Basalt											1.86									25.9	4.1	5.6	1.56	0.34	1.16	0.21	1.07						0.23		0.29
27	757C-12R-1, 104-110	10.2973/odp.proc.sr.121.169.1991	CHEMICAL AND ISOTOPIC CONSTRAINTS ON THE ORIGIN OF BASALTS FROM NINETYEAST RIDGE, INDIAN OCEAN: RESULTS FROM DSDP LEGS 22 AND 26 AND ODP LEG 121	PROC. OCEAN DRILL. PROGRAM, SCIENT. RESULTS	SAUNDERS, A. D.; STOREY, M.; GIRSON, I. L.; LEAT, P. T.; HERGT, J. M.; THOMPSON, R. N.	ODP	-17.023	88.03	55.628	Ninetyeast Ridge	Volcanic	Basalt											2.44									28.4	11.2	14	3.7	0.7	2.84	0.44	3.51						0.54		1.63
28	758A-66R-4, 6-12	10.2973/odp.proc.sr.121.169.1991	CHEMICAL AND ISOTOPIC CONSTRAINTS ON THE ORIGIN OF BASALTS FROM NINETYEAST RIDGE, INDIAN OCEAN: RESULTS FROM DSDP LEGS 22 AND 26 AND ODP LEG 121	PROC. OCEAN DRILL. PROGRAM, SCIENT. RESULTS	SAUNDERS, A. D.; STOREY, M.; GIRSON, I. L.; LEAT, P. T.; HERGT, J. M.; THOMPSON, R. N.	ODP	5.384	90.361	76.7433	Ninetyeast Ridge	Volcanic	Basalt											2.15									47.6	7.32	7.6	2.33	0.53	2.12	0.32	1.72						0.29		n.d.
29	758A-69R-1, 37-43	10.2973/odp.proc.sr.121.169.1991	CHEMICAL AND ISOTOPIC CONSTRAINTS ON THE ORIGIN OF BASALTS FROM NINETYEAST RIDGE, INDIAN OCEAN: RESULTS FROM DSDP LEGS 22 AND 26 AND ODP LEG 121	PROC. OCEAN DRILL. PROGRAM, SCIENT. RESULTS	SAUNDERS, A. D.; STOREY, M.; GIRSON, I. L.; LEAT, P. T.; HERGT, J. M.; THOMPSON, R. N.	ODP	5.384	90.361	76.7433	Ninetyeast Ridge	Volcanic	Basalt											2									44.6	4.12	7.8	2.52	0.55	2.27	0.36	1.82						0.3		0.38
30	756D -6R-3, 0-8	10.2973/odp.proc.sr.121.169.1991	CHEMICAL AND ISOTOPIC CONSTRAINTS ON THE ORIGIN OF BASALTS FROM NINETYEAST RIDGE, INDIAN OCEAN: RESULTS FROM DSDP LEGS 22 AND 26 AND ODP LEG 121	PROC. OCEAN DRILL. PROGRAM, SCIENT. RESULTS	SAUNDERS, A. D.; STOREY, M.; GIRSON, I. L.; LEAT, P. T.; HERGT, J. M.; THOMPSON, R. N.	ODP	-27.355	87.597	45.8929	Ninetyeast Ridge	Volcanic	Basalt																					8.3	13.8						5.45	5.35		2.87
31	756D-12R-2, 28-33	10.2973/odp.proc.sr.121.169.1991	CHEMICAL AND ISOTOPIC CONSTRAINTS ON THE ORIGIN OF BASALTS FROM NINETYEAST RIDGE, INDIAN OCEAN: RESULTS FROM DSDP LEGS 22 AND 26 AND ODP LEG 121	PROC. OCEAN DRILL. PROGRAM, SCIENT. RESULTS	SAUNDERS, A. D.; STOREY, M.; GIRSON, I. L.; LEAT, P. T.; HERGT, J. M.; THOMPSON, R. N.	ODP	-27.355	87.597	45.8929	Ninetyeast Ridge	Volcanic	Basalt																					7.3	12.7						5.07	5.07		2.63
32	757C-9R-2, 0-10	10.2973/odp.proc.sr.121.169.1991	CHEMICAL AND ISOTOPIC CONSTRAINTS ON THE ORIGIN OF BASALTS FROM NINETYEAST RIDGE, INDIAN OCEAN: RESULTS FROM DSDP LEGS 22 AND 26 AND ODP LEG 121	PROC. OCEAN DRILL. PROGRAM, SCIENT. RESULTS	SAUNDERS, A. D.; STOREY, M.; GIRSON, I. L.; LEAT, P. T.; HERGT, J. M.; THOMPSON, R. N.	ODP	-17.023	88.03	55.628	Ninetyeast Ridge	Volcanic	Basalt																					3.64	5.8						2.23	2.32		1.13
33	757C-12R-1, 104-110	10.2973/odp.proc.sr.121.169.1991	CHEMICAL AND ISOTOPIC CONSTRAINTS ON THE ORIGIN OF BASALTS FROM NINETYEAST RIDGE, INDIAN OCEAN: RESULTS FROM DSDP LEGS 22 AND 26 AND ODP LEG 121	PROC. OCEAN DRILL. PROGRAM, SCIENT. RESULTS	SAUNDERS, A. D.; STOREY, M.; GIRSON, I. L.; LEAT, P. T.; HERGT, J. M.; THOMPSON, R. N.	ODP	-17.023	88.03	55.628	Ninetyeast Ridge	Volcanic	Basalt																					n.d.	n.d.						n.d.	n.d.		n.d.
34	758A-66R-4, 6-12	10.2973/odp.proc.sr.121.169.1991	CHEMICAL AND ISOTOPIC CONSTRAINTS ON THE ORIGIN OF BASALTS FROM NINETYEAST RIDGE, INDIAN OCEAN: RESULTS FROM DSDP LEGS 22 AND 26 AND ODP LEG 121	PROC. OCEAN DRILL. PROGRAM, SCIENT. RESULTS	SAUNDERS, A. D.; STOREY, M.; GIRSON, I. L.; LEAT, P. T.; HERGT, J. M.; THOMPSON, R. N.	ODP	5.384	90.361	76.7433	Ninetyeast Ridge	Volcanic	Basalt																					3.2	8						3.43	3.86		n.d.
35	758A-69R-1, 37-43	10.2973/odp.proc.sr.121.169.1991	CHEMICAL AND ISOTOPIC CONSTRAINTS ON THE ORIGIN OF BASALTS FROM NINETYEAST RIDGE, INDIAN OCEAN: RESULTS FROM DSDP LEGS 22 AND 26 AND ODP LEG 121	PROC. OCEAN DRILL. PROGRAM, SCIENT. RESULTS	SAUNDERS, A. D.; STOREY, M.; GIRSON, I. L.; LEAT, P. T.; HERGT, J. M.; THOMPSON, R. N.	ODP	5.384	90.361	76.7433	Ninetyeast Ridge	Volcanic	Basalt																					4.52	8.1						3.69	4.18		1.89
0	756C-10N-2, 47-50	10.2973/odp.proc.sr.121.169.1991	CHEMICAL AND ISOTOPIC CONSTRAINTS ON THE ORIGIN OF BASALTS FROM NINETYEAST RIDGE, INDIAN OCEAN: RESULTS FROM DSDP LEGS 22 AND 26 AND ODP LEG 121	PROC. OCEAN DRILL. PROGRAM, SCIENT. RESULTS	SAUNDERS, A. D.; STOREY, M.; GIRSON, I. L.; LEAT, P. T.; HERGT, J. M.; THOMPSON, R. N.	ODP	-27.355	87.597	45.8929	Ninetyeast Ridge	Volcanic	Basalt
1	756C-10N-2, 47-50	10.2973/odp.proc.sr.121.169.1991	CHEMICAL AND ISOTOPIC CONSTRAINTS ON THE ORIGIN OF BASALTS FROM NINETYEAST RIDGE, INDIAN OCEAN: RESULTS FROM DSDP LEGS 22 AND 26 AND ODP LEG 121	PROC. OCEAN DRILL. PROGRAM, SCIENT. RESULTS	SAUNDERS, A. D.; STOREY, M.; GIRSON, I. L.; LEAT, P. T.; HERGT, J. M.; THOMPSON, R. N.	ODP	-27.355	87.597	45.8929	Ninetyeast Ridge	Volcanic	Basalt
2	756D-4R-1, 43-46	10.2973/odp.proc.sr.121.169.1991	CHEMICAL AND ISOTOPIC CONSTRAINTS ON THE ORIGIN OF BASALTS FROM NINETYEAST RIDGE, INDIAN OCEAN: RESULTS FROM DSDP LEGS 22 AND 26 AND ODP LEG 121	PROC. OCEAN DRILL. PROGRAM, SCIENT. RESULTS	SAUNDERS, A. D.; STOREY, M.; GIRSON, I. L.; LEAT, P. T.; HERGT, J. M.; THOMPSON, R. N.	ODP	-27.355	87.597	45.8929	Ninetyeast Ridge	Volcanic	Basalt
3	756D-4R-1, 43-46	10.2973/odp.proc.sr.121.169.1991	CHEMICAL AND ISOTOPIC CONSTRAINTS ON THE ORIGIN OF BASALTS FROM NINETYEAST RIDGE, INDIAN OCEAN: RESULTS FROM DSDP LEGS 22 AND 26 AND ODP LEG 121	PROC. OCEAN DRILL. PROGRAM, SCIENT. RESULTS	SAUNDERS, A. D.; STOREY, M.; GIRSON, I. L.; LEAT, P. T.; HERGT, J. M.; THOMPSON, R. N.	ODP	-27.355	87.597	45.8929	Ninetyeast Ridge	Volcanic	Basalt
4	756D-R-3, 0-8	10.2973/odp.proc.sr.121.169.1991	CHEMICAL AND ISOTOPIC CONSTRAINTS ON THE ORIGIN OF BASALTS FROM NINETYEAST RIDGE, INDIAN OCEAN: RESULTS FROM DSDP LEGS 22 AND 26 AND ODP LEG 121	PROC. OCEAN DRILL. PROGRAM, SCIENT. RESULTS	SAUNDERS, A. D.; STOREY, M.; GIRSON, I. L.; LEAT, P. T.; HERGT, J. M.; THOMPSON, R. N.	ODP	-27.355	87.597	45.8929	Ninetyeast Ridge	Volcanic	Basalt
5	756D-7R-2, 134-137	10.2973/odp.proc.sr.121.169.1991	CHEMICAL AND ISOTOPIC CONSTRAINTS ON THE ORIGIN OF BASALTS FROM NINETYEAST RIDGE, INDIAN OCEAN: RESULTS FROM DSDP LEGS 22 AND 26 AND ODP LEG 121	PROC. OCEAN DRILL. PROGRAM, SCIENT. RESULTS	SAUNDERS, A. D.; STOREY, M.; GIRSON, I. L.; LEAT, P. T.; HERGT, J. M.; THOMPSON, R. N.	ODP	-27.355	87.597	45.8929	Ninetyeast Ridge	Volcanic	Basalt
6	756D-7R-2, 134-137	10.2973/odp.proc.sr.121.169.1991	CHEMICAL AND ISOTOPIC CONSTRAINTS ON THE ORIGIN OF BASALTS FROM NINETYEAST RIDGE, INDIAN OCEAN: RESULTS FROM DSDP LEGS 22 AND 26 AND ODP LEG 121	PROC. OCEAN DRILL. PROGRAM, SCIENT. RESULTS	SAUNDERS, A. D.; STOREY, M.; GIRSON, I. L.; LEAT, P. T.; HERGT, J. M.; THOMPSON, R. N.	ODP	-27.355	87.597	45.8929	Ninetyeast Ridge	Volcanic	Basalt
7	757C-9R-2, 0-10	10.2973/odp.proc.sr.121.169.1991	CHEMICAL AND ISOTOPIC CONSTRAINTS ON THE ORIGIN OF BASALTS FROM NINETYEAST RIDGE, INDIAN OCEAN: RESULTS FROM DSDP LEGS 22 AND 26 AND ODP LEG 121	PROC. OCEAN DRILL. PROGRAM, SCIENT. RESULTS	SAUNDERS, A. D.; STOREY, M.; GIRSON, I. L.; LEAT, P. T.; HERGT, J. M.; THOMPSON, R. N.	ODP	-17.023	88.03	55.628	Ninetyeast Ridge	Volcanic	Basalt
8	757C-9R-2, 88-92	10.2973/odp.proc.sr.121.169.1991	CHEMICAL AND ISOTOPIC CONSTRAINTS ON THE ORIGIN OF BASALTS FROM NINETYEAST RIDGE, INDIAN OCEAN: RESULTS FROM DSDP LEGS 22 AND 26 AND ODP LEG 121	PROC. OCEAN DRILL. PROGRAM, SCIENT. RESULTS	SAUNDERS, A. D.; STOREY, M.; GIRSON, I. L.; LEAT, P. T.; HERGT, J. M.; THOMPSON, R. N.	ODP	-17.023	88.03	55.628	Ninetyeast Ridge	Volcanic	Basalt
9	757C-9R-6, 12-15	10.2973/odp.proc.sr.121.169.1991	CHEMICAL AND ISOTOPIC CONSTRAINTS ON THE ORIGIN OF BASALTS FROM NINETYEAST RIDGE, INDIAN OCEAN: RESULTS FROM DSDP LEGS 22 AND 26 AND ODP LEG 121	PROC. OCEAN DRILL. PROGRAM, SCIENT. RESULTS	SAUNDERS, A. D.; STOREY, M.; GIRSON, I. L.; LEAT, P. T.; HERGT, J. M.; THOMPSON, R. N.	ODP	-17.023	88.03	55.628	Ninetyeast Ridge	Volcanic	Basalt
10	757C-9R-6, 12-15	10.2973/odp.proc.sr.121.169.1991	CHEMICAL AND ISOTOPIC CONSTRAINTS ON THE ORIGIN OF BASALTS FROM NINETYEAST RIDGE, INDIAN OCEAN: RESULTS FROM DSDP LEGS 22 AND 26 AND ODP LEG 121	PROC. OCEAN DRILL. PROGRAM, SCIENT. RESULTS	SAUNDERS, A. D.; STOREY, M.; GIRSON, I. L.; LEAT, P. T.; HERGT, J. M.; THOMPSON, R. N.	ODP	-17.023	88.03	55.628	Ninetyeast Ridge	Volcanic	Basalt
11	757C-10R-3, 115-115	10.2973/odp.proc.sr.121.169.1991	CHEMICAL AND ISOTOPIC CONSTRAINTS ON THE ORIGIN OF BASALTS FROM NINETYEAST RIDGE, INDIAN OCEAN: RESULTS FROM DSDP LEGS 22 AND 26 AND ODP LEG 121	PROC. OCEAN DRILL. PROGRAM, SCIENT. RESULTS	SAUNDERS, A. D.; STOREY, M.; GIRSON, I. L.; LEAT, P. T.; HERGT, J. M.; THOMPSON, R. N.	ODP	-17.023	88.03	55.628	Ninetyeast Ridge	Volcanic	Basalt
12	757C-10R-3, 115-115	10.2973/odp.proc.sr.121.169.1991	CHEMICAL AND ISOTOPIC CONSTRAINTS ON THE ORIGIN OF BASALTS FROM NINETYEAST RIDGE, INDIAN OCEAN: RESULTS FROM DSDP LEGS 22 AND 26 AND ODP LEG 121	PROC. OCEAN DRILL. PROGRAM, SCIENT. RESULTS	SAUNDERS, A. D.; STOREY, M.; GIRSON, I. L.; LEAT, P. T.; HERGT, J. M.; THOMPSON, R. N.	ODP	-17.023	88.03	55.628	Ninetyeast Ridge	Volcanic	Basalt
13	757C-12R-1, 104-110	10.2973/odp.proc.sr.121.169.1991	CHEMICAL AND ISOTOPIC CONSTRAINTS ON THE ORIGIN OF BASALTS FROM NINETYEAST RIDGE, INDIAN OCEAN: RESULTS FROM DSDP LEGS 22 AND 26 AND ODP LEG 121	PROC. OCEAN DRILL. PROGRAM, SCIENT. RESULTS	SAUNDERS, A. D.; STOREY, M.; GIRSON, I. L.; LEAT, P. T.; HERGT, J. M.; THOMPSON, R. N.	ODP	-17.023	88.03	55.628	Ninetyeast Ridge	Volcanic	Basalt
14	757C-12R-1, 104-110	10.2973/odp.proc.sr.121.169.1991	CHEMICAL AND ISOTOPIC CONSTRAINTS ON THE ORIGIN OF BASALTS FROM NINETYEAST RIDGE, INDIAN OCEAN: RESULTS FROM DSDP LEGS 22 AND 26 AND ODP LEG 121	PROC. OCEAN DRILL. PROGRAM, SCIENT. RESULTS	SAUNDERS, A. D.; STOREY, M.; GIRSON, I. L.; LEAT, P. T.; HERGT, J. M.; THOMPSON, R. N.	ODP	-17.023	88.03	55.628	Ninetyeast Ridge	Volcanic	Basalt
15	757C-12R-3, 32-37	10.2973/odp.proc.sr.121.169.1991	CHEMICAL AND ISOTOPIC CONSTRAINTS ON THE ORIGIN OF BASALTS FROM NINETYEAST RIDGE, INDIAN OCEAN: RESULTS FROM DSDP LEGS 22 AND 26 AND ODP LEG 121	PROC. OCEAN DRILL. PROGRAM, SCIENT. RESULTS	SAUNDERS, A. D.; STOREY, M.; GIRSON, I. L.; LEAT, P. T.; HERGT, J. M.; THOMPSON, R. N.	ODP	-17.023	88.03	55.628	Ninetyeast Ridge	Volcanic	Basalt
16	757C-12R-3, 32-37	10.2973/odp.proc.sr.121.169.1991	CHEMICAL AND ISOTOPIC CONSTRAINTS ON THE ORIGIN OF BASALTS FROM NINETYEAST RIDGE, INDIAN OCEAN: RESULTS FROM DSDP LEGS 22 AND 26 AND ODP LEG 121	PROC. OCEAN DRILL. PROGRAM, SCIENT. RESULTS	SAUNDERS, A. D.; STOREY, M.; GIRSON, I. L.; LEAT, P. T.; HERGT, J. M.; THOMPSON, R. N.	ODP	-17.023	88.03	55.628	Ninetyeast Ridge	Volcanic	Basalt
17	758A-55R-5, 92-96	10.2973/odp.proc.sr.121.169.1991	CHEMICAL AND ISOTOPIC CONSTRAINTS ON THE ORIGIN OF BASALTS FROM NINETYEAST RIDGE, INDIAN OCEAN: RESULTS FROM DSDP LEGS 22 AND 26 AND ODP LEG 121	PROC. OCEAN DRILL. PROGRAM, SCIENT. RESULTS	SAUNDERS, A. D.; STOREY, M.; GIRSON, I. L.; LEAT, P. T.; HERGT, J. M.; THOMPSON, R. N.	ODP	5.384	90.361	76.7433	Ninetyeast Ridge	Volcanic	Basalt
18	758A-55R-5, 92-96	10.2973/odp.proc.sr.121.169.1991	CHEMICAL AND ISOTOPIC CONSTRAINTS ON THE ORIGIN OF BASALTS FROM NINETYEAST RIDGE, INDIAN OCEAN: RESULTS FROM DSDP LEGS 22 AND 26 AND ODP LEG 121	PROC. OCEAN DRILL. PROGRAM, SCIENT. RESULTS	SAUNDERS, A. D.; STOREY, M.; GIRSON, I. L.; LEAT, P. T.; HERGT, J. M.; THOMPSON, R. N.	ODP	5.384	90.361	76.7433	Ninetyeast Ridge	Volcanic	Basalt
19	758A-58R-5, 45-49	10.2973/odp.proc.sr.121.169.1991	CHEMICAL AND ISOTOPIC CONSTRAINTS ON THE ORIGIN OF BASALTS FROM NINETYEAST RIDGE, INDIAN OCEAN: RESULTS FROM DSDP LEGS 22 AND 26 AND ODP LEG 121	PROC. OCEAN DRILL. PROGRAM, SCIENT. RESULTS	SAUNDERS, A. D.; STOREY, M.; GIRSON, I. L.; LEAT, P. T.; HERGT, J. M.; THOMPSON, R. N.	ODP	5.384	90.361	76.7433	Ninetyeast Ridge	Volcanic	Basalt
20	758A-58R-5, 45-49	10.2973/odp.proc.sr.121.169.1991	CHEMICAL AND ISOTOPIC CONSTRAINTS ON THE ORIGIN OF BASALTS FROM NINETYEAST RIDGE, INDIAN OCEAN: RESULTS FROM DSDP LEGS 22 AND 26 AND ODP LEG 121	PROC. OCEAN DRILL. PROGRAM, SCIENT. RESULTS	SAUNDERS, A. D.; STOREY, M.; GIRSON, I. L.; LEAT, P. T.; HERGT, J. M.; THOMPSON, R. N.	ODP	5.384	90.361	76.7433	Ninetyeast Ridge	Volcanic	Basalt
21	758A-60R-7, 17-21	10.2973/odp.proc.sr.121.169.1991	CHEMICAL AND ISOTOPIC CONSTRAINTS ON THE ORIGIN OF BASALTS FROM NINETYEAST RIDGE, INDIAN OCEAN: RESULTS FROM DSDP LEGS 22 AND 26 AND ODP LEG 121	PROC. OCEAN DRILL. PROGRAM, SCIENT. RESULTS	SAUNDERS, A. D.; STOREY, M.; GIRSON, I. L.; LEAT, P. T.; HERGT, J. M.; THOMPSON, R. N.	ODP	5.384	90.361	76.7433	Ninetyeast Ridge	Volcanic	Basalt
22	758A-60R-7, 17-21	10.2973/odp.proc.sr.121.169.1991	CHEMICAL AND ISOTOPIC CONSTRAINTS ON THE ORIGIN OF BASALTS FROM NINETYEAST RIDGE, INDIAN OCEAN: RESULTS FROM DSDP LEGS 22 AND 26 AND ODP LEG 121	PROC. OCEAN DRILL. PROGRAM, SCIENT. RESULTS	SAUNDERS, A. D.; STOREY, M.; GIRSON, I. L.; LEAT, P. T.; HERGT, J. M.; THOMPSON, R. N.	ODP	5.384	90.361	76.7433	Ninetyeast Ridge	Volcanic	Basalt
23	758A-63R-1, 54-57	10.2973/odp.proc.sr.121.169.1991	CHEMICAL AND ISOTOPIC CONSTRAINTS ON THE ORIGIN OF BASALTS FROM NINETYEAST RIDGE, INDIAN OCEAN: RESULTS FROM DSDP LEGS 22 AND 26 AND ODP LEG 121	PROC. OCEAN DRILL. PROGRAM, SCIENT. RESULTS	SAUNDERS, A. D.; STOREY, M.; GIRSON, I. L.; LEAT, P. T.; HERGT, J. M.; THOMPSON, R. N.	ODP	5.384	90.361	76.7433	Ninetyeast Ridge	Volcanic	Basalt
24	758A-63R-1, 54-57	10.2973/odp.proc.sr.121.169.1991	CHEMICAL AND ISOTOPIC CONSTRAINTS ON THE ORIGIN OF BASALTS FROM NINETYEAST RIDGE, INDIAN OCEAN: RESULTS FROM DSDP LEGS 22 AND 26 AND ODP LEG 121	PROC. OCEAN DRILL. PROGRAM, SCIENT. RESULTS	SAUNDERS, A. D.; STOREY, M.; GIRSON, I. L.; LEAT, P. T.; HERGT, J. M.; THOMPSON, R. N.	ODP	5.384	90.361	76.7433	Ninetyeast Ridge	Volcanic	Basalt
25	758A-73R-1, 133-135	10.2973/odp.proc.sr.121.169.1991	CHEMICAL AND ISOTOPIC CONSTRAINTS ON THE ORIGIN OF BASALTS FROM NINETYEAST RIDGE, INDIAN OCEAN: RESULTS FROM DSDP LEGS 22 AND 26 AND ODP LEG 121	PROC. OCEAN DRILL. PROGRAM, SCIENT. RESULTS	SAUNDERS, A. D.; STOREY, M.; GIRSON, I. L.; LEAT, P. T.; HERGT, J. M.; THOMPSON, R. N.	ODP	5.384	90.361	76.7433	Ninetyeast Ridge	Volcanic	Basalt
26	758A-73R-1, 133-135	10.2973/odp.proc.sr.121.169.1991	CHEMICAL AND ISOTOPIC CONSTRAINTS ON THE ORIGIN OF BASALTS FROM NINETYEAST RIDGE, INDIAN OCEAN: RESULTS FROM DSDP LEGS 22 AND 26 AND ODP LEG 121	PROC. OCEAN DRILL. PROGRAM, SCIENT. RESULTS	SAUNDERS, A. D.; STOREY, M.; GIRSON, I. L.; LEAT, P. T.; HERGT, J. M.; THOMPSON, R. N.	ODP	5.384	90.361	76.7433	Ninetyeast Ridge	Volcanic	Basalt
27	214-48-1, 55-57	10.2973/odp.proc.sr.121.169.1991	CHEMICAL AND ISOTOPIC CONSTRAINTS ON THE ORIGIN OF BASALTS FROM NINETYEAST RIDGE, INDIAN OCEAN: RESULTS FROM DSDP LEGS 22 AND 26 AND ODP LEG 121	PROC. OCEAN DRILL. PROGRAM, SCIENT. RESULTS	SAUNDERS, A. D.; STOREY, M.; GIRSON, I. L.; LEAT, P. T.; HERGT, J. M.; THOMPSON, R. N.	ODP	-11.337	88.718	58.5	Ninetyeast Ridge	Volcanic	Basalt
28	214-51-1, 122-125	10.2973/odp.proc.sr.121.169.1991	CHEMICAL AND ISOTOPIC CONSTRAINTS ON THE ORIGIN OF BASALTS FROM NINETYEAST RIDGE, INDIAN OCEAN: RESULTS FROM DSDP LEGS 22 AND 26 AND ODP LEG 121	PROC. OCEAN DRILL. PROGRAM, SCIENT. RESULTS	SAUNDERS, A. D.; STOREY, M.; GIRSON, I. L.; LEAT, P. T.; HERGT, J. M.; THOMPSON, R. N.	ODP	-11.337	88.718	58.5	Ninetyeast Ridge	Volcanic	Basalt
29	216-37-1, 23-25	10.2973/odp.proc.sr.121.169.1991	CHEMICAL AND ISOTOPIC CONSTRAINTS ON THE ORIGIN OF BASALTS FROM NINETYEAST RIDGE, INDIAN OCEAN: RESULTS FROM DSDP LEGS 22 AND 26 AND ODP LEG 121	PROC. OCEAN DRILL. PROGRAM, SCIENT. RESULTS	SAUNDERS, A. D.; STOREY, M.; GIRSON, I. L.; LEAT, P. T.; HERGT, J. M.; THOMPSON, R. N.	ODP	1.4572	90.208	73.0431	Ninetyeast Ridge	Volcanic	Basalt
30	216-38-1, 53-55	10.2973/odp.proc.sr.121.169.1991	CHEMICAL AND ISOTOPIC CONSTRAINTS ON THE ORIGIN OF BASALTS FROM NINETYEAST RIDGE, INDIAN OCEAN: RESULTS FROM DSDP LEGS 22 AND 26 AND ODP LEG 121	PROC. OCEAN DRILL. PROGRAM, SCIENT. RESULTS	SAUNDERS, A. D.; STOREY, M.; GIRSON, I. L.; LEAT, P. T.; HERGT, J. M.; THOMPSON, R. N.	ODP	1.4572	90.208	73.0431	Ninetyeast Ridge	Volcanic	Basalt
31	253-24-1, 84-85	10.2973/odp.proc.sr.121.169.1991	CHEMICAL AND ISOTOPIC CONSTRAINTS ON THE ORIGIN OF BASALTS FROM NINETYEAST RIDGE, INDIAN OCEAN: RESULTS FROM DSDP LEGS 22 AND 26 AND ODP LEG 121	PROC. OCEAN DRILL. PROGRAM, SCIENT. RESULTS	SAUNDERS, A. D.; STOREY, M.; GIRSON, I. L.; LEAT, P. T.; HERGT, J. M.; THOMPSON, R. N.	ODP	-24.878	87.366	47	Ninetyeast Ridge	Volcanic	Basalt
32	253-58-CC	10.2973/odp.proc.sr.121.169.1991	CHEMICAL AND ISOTOPIC CONSTRAINTS ON THE ORIGIN OF BASALTS FROM NINETYEAST RIDGE, INDIAN OCEAN: RESULTS FROM DSDP LEGS 22 AND 26 AND ODP LEG 121	PROC. OCEAN DRILL. PROGRAM, SCIENT. RESULTS	SAUNDERS, A. D.; STOREY, M.; GIRSON, I. L.; LEAT, P. T.; HERGT, J. M.; THOMPSON, R. N.	ODP	-24.878	87.366	47	Ninetyeast Ridge	Volcanic	Basalt
33	254-31-1, 100-103	10.2973/odp.proc.sr.121.169.1991	CHEMICAL AND ISOTOPIC CONSTRAINTS ON THE ORIGIN OF BASALTS FROM NINETYEAST RIDGE, INDIAN OCEAN: RESULTS FROM DSDP LEGS 22 AND 26 AND ODP LEG 121	PROC. OCEAN DRILL. PROGRAM, SCIENT. RESULTS	SAUNDERS, A. D.; STOREY, M.; GIRSON, I. L.; LEAT, P. T.; HERGT, J. M.; THOMPSON, R. N.	ODP	-30.969	87.895	42.4879	Ninetyeast Ridge	Volcanic	Basalt
34	254-38-1, 117-119	10.2973/odp.proc.sr.121.169.1991	CHEMICAL AND ISOTOPIC CONSTRAINTS ON THE ORIGIN OF BASALTS FROM NINETYEAST RIDGE, INDIAN OCEAN: RESULTS FROM DSDP LEGS 22 AND 26 AND ODP LEG 121	PROC. OCEAN DRILL. PROGRAM, SCIENT. RESULTS	SAUNDERS, A. D.; STOREY, M.; GIRSON, I. L.; LEAT, P. T.; HERGT, J. M.; THOMPSON, R. N.	ODP	-30.969	87.895	42.4879	Ninetyeast Ridge	Volcanic	Basalt
0	121-756C-10N-1, 32-36	10.2973/odp.proc.sr.121.170.1991	ISOTOPE GEOCHEMISTRY OF NINETYEAST RIDGE BASEMENT BASALTS: SR, ND AND PB EVIDENCE FOR INVOLVEMENT OF THE KERGUELEN HOTSPOT	PROC. OCEAN DRILL. PROGRAM, SCIENT. RESULTS	WEIS, D.; FREY, F. A.	ODP	-27.355	87.597	45.8929	Ninetyeast Ridge	Volcanic	Basalt																																					6.5
1	121-756D-4R-1, 35-39	10.2973/odp.proc.sr.121.170.1991	ISOTOPE GEOCHEMISTRY OF NINETYEAST RIDGE BASEMENT BASALTS: SR, ND AND PB EVIDENCE FOR INVOLVEMENT OF THE KERGUELEN HOTSPOT	PROC. OCEAN DRILL. PROGRAM, SCIENT. RESULTS	WEIS, D.; FREY, F. A.	ODP	-27.355	87.597	45.8929	Ninetyeast Ridge	Volcanic	Basalt																																					10
2	121-756D-4R-1, 85-89	10.2973/odp.proc.sr.121.170.1991	ISOTOPE GEOCHEMISTRY OF NINETYEAST RIDGE BASEMENT BASALTS: SR, ND AND PB EVIDENCE FOR INVOLVEMENT OF THE KERGUELEN HOTSPOT	PROC. OCEAN DRILL. PROGRAM, SCIENT. RESULTS	WEIS, D.; FREY, F. A.	ODP	-27.355	87.597	45.8929	Ninetyeast Ridge	Volcanic	Basalt																																					15
3	121-756D-6R-1, 6-10	10.2973/odp.proc.sr.121.170.1991	ISOTOPE GEOCHEMISTRY OF NINETYEAST RIDGE BASEMENT BASALTS: SR, ND AND PB EVIDENCE FOR INVOLVEMENT OF THE KERGUELEN HOTSPOT	PROC. OCEAN DRILL. PROGRAM, SCIENT. RESULTS	WEIS, D.; FREY, F. A.	ODP	-27.355	87.597	45.8929	Ninetyeast Ridge	Volcanic	Basalt																																					19
4	121-756D-6R-2, 9-13	10.2973/odp.proc.sr.121.170.1991	ISOTOPE GEOCHEMISTRY OF NINETYEAST RIDGE BASEMENT BASALTS: SR, ND AND PB EVIDENCE FOR INVOLVEMENT OF THE KERGUELEN HOTSPOT	PROC. OCEAN DRILL. PROGRAM, SCIENT. RESULTS	WEIS, D.; FREY, F. A.	ODP	-27.355	87.597	45.8929	Ninetyeast Ridge	Volcanic	Basalt																																					33
5	121-756D-6R-2, 13-17	10.2973/odp.proc.sr.121.170.1991	ISOTOPE GEOCHEMISTRY OF NINETYEAST RIDGE BASEMENT BASALTS: SR, ND AND PB EVIDENCE FOR INVOLVEMENT OF THE KERGUELEN HOTSPOT	PROC. OCEAN DRILL. PROGRAM, SCIENT. RESULTS	WEIS, D.; FREY, F. A.	ODP	-27.355	87.597	45.8929	Ninetyeast Ridge	Volcanic	Basalt																																					1.1
6	121-756D-7R-1, 100-104	10.2973/odp.proc.sr.121.170.1991	ISOTOPE GEOCHEMISTRY OF NINETYEAST RIDGE BASEMENT BASALTS: SR, ND AND PB EVIDENCE FOR INVOLVEMENT OF THE KERGUELEN HOTSPOT	PROC. OCEAN DRILL. PROGRAM, SCIENT. RESULTS	WEIS, D.; FREY, F. A.	ODP	-27.355	87.597	45.8929	Ninetyeast Ridge	Volcanic	Basalt																																					2.9
7	121-756D-8R-1, 20-23	10.2973/odp.proc.sr.121.170.1991	ISOTOPE GEOCHEMISTRY OF NINETYEAST RIDGE BASEMENT BASALTS: SR, ND AND PB EVIDENCE FOR INVOLVEMENT OF THE KERGUELEN HOTSPOT	PROC. OCEAN DRILL. PROGRAM, SCIENT. RESULTS	WEIS, D.; FREY, F. A.	ODP	-27.355	87.597	45.8929	Ninetyeast Ridge	Volcanic	Basalt																																					13
8	121-756D-10R-1, 99-103	10.2973/odp.proc.sr.121.170.1991	ISOTOPE GEOCHEMISTRY OF NINETYEAST RIDGE BASEMENT BASALTS: SR, ND AND PB EVIDENCE FOR INVOLVEMENT OF THE KERGUELEN HOTSPOT	PROC. OCEAN DRILL. PROGRAM, SCIENT. RESULTS	WEIS, D.; FREY, F. A.	ODP	-27.355	87.597	45.8929	Ninetyeast Ridge	Volcanic	Basalt																																					16
9	121-756D-12R-3, 139-143	10.2973/odp.proc.sr.121.170.1991	ISOTOPE GEOCHEMISTRY OF NINETYEAST RIDGE BASEMENT BASALTS: SR, ND AND PB EVIDENCE FOR INVOLVEMENT OF THE KERGUELEN HOTSPOT	PROC. OCEAN DRILL. PROGRAM, SCIENT. RESULTS	WEIS, D.; FREY, F. A.	ODP	-27.355	87.597	45.8929	Ninetyeast Ridge	Volcanic	Basalt																																					1.9
10	121-757C-9R-I, 105-109	10.2973/odp.proc.sr.121.170.1991	ISOTOPE GEOCHEMISTRY OF NINETYEAST RIDGE BASEMENT BASALTS: SR, ND AND PB EVIDENCE FOR INVOLVEMENT OF THE KERGUELEN HOTSPOT	PROC. OCEAN DRILL. PROGRAM, SCIENT. RESULTS	WEIS, D.; FREY, F. A.	ODP	-17.023	88.03	55.628	Ninetyeast Ridge	Volcanic	Basalt																																					1.4
11	121-757C-9R-I, 105-109	10.2973/odp.proc.sr.121.170.1991	ISOTOPE GEOCHEMISTRY OF NINETYEAST RIDGE BASEMENT BASALTS: SR, ND AND PB EVIDENCE FOR INVOLVEMENT OF THE KERGUELEN HOTSPOT	PROC. OCEAN DRILL. PROGRAM, SCIENT. RESULTS	WEIS, D.; FREY, F. A.	ODP	-17.023	88.03	55.628	Ninetyeast Ridge	Volcanic	Basalt																																					1.4
12	121-757C-9R-5, 34-38	10.2973/odp.proc.sr.121.170.1991	ISOTOPE GEOCHEMISTRY OF NINETYEAST RIDGE BASEMENT BASALTS: SR, ND AND PB EVIDENCE FOR INVOLVEMENT OF THE KERGUELEN HOTSPOT	PROC. OCEAN DRILL. PROGRAM, SCIENT. RESULTS	WEIS, D.; FREY, F. A.	ODP	-17.023	88.03	55.628	Ninetyeast Ridge	Volcanic	Basalt																																					11
13	121-757C-9R-6, 102-105	10.2973/odp.proc.sr.121.170.1991	ISOTOPE GEOCHEMISTRY OF NINETYEAST RIDGE BASEMENT BASALTS: SR, ND AND PB EVIDENCE FOR INVOLVEMENT OF THE KERGUELEN HOTSPOT	PROC. OCEAN DRILL. PROGRAM, SCIENT. RESULTS	WEIS, D.; FREY, F. A.	ODP	-17.023	88.03	55.628	Ninetyeast Ridge	Volcanic	Basalt																																					35
14	121-757C-9R-7, 78-82	10.2973/odp.proc.sr.121.170.1991	ISOTOPE GEOCHEMISTRY OF NINETYEAST RIDGE BASEMENT BASALTS: SR, ND AND PB EVIDENCE FOR INVOLVEMENT OF THE KERGUELEN HOTSPOT	PROC. OCEAN DRILL. PROGRAM, SCIENT. RESULTS	WEIS, D.; FREY, F. A.	ODP	-17.023	88.03	55.628	Ninetyeast Ridge	Volcanic	Basalt																																					18
15	121-757C-9R-8, 54-59	10.2973/odp.proc.sr.121.170.1991	ISOTOPE GEOCHEMISTRY OF NINETYEAST RIDGE BASEMENT BASALTS: SR, ND AND PB EVIDENCE FOR INVOLVEMENT OF THE KERGUELEN HOTSPOT	PROC. OCEAN DRILL. PROGRAM, SCIENT. RESULTS	WEIS, D.; FREY, F. A.	ODP	-17.023	88.03	55.628	Ninetyeast Ridge	Volcanic	Basalt																																					22
16	121-757C-10R-1, 86-90	10.2973/odp.proc.sr.121.170.1991	ISOTOPE GEOCHEMISTRY OF NINETYEAST RIDGE BASEMENT BASALTS: SR, ND AND PB EVIDENCE FOR INVOLVEMENT OF THE KERGUELEN HOTSPOT	PROC. OCEAN DRILL. PROGRAM, SCIENT. RESULTS	WEIS, D.; FREY, F. A.	ODP	-17.023	88.03	55.628	Ninetyeast Ridge	Volcanic	Basalt																																					17
17	121-757C-10R-3, 2-6	10.2973/odp.proc.sr.121.170.1991	ISOTOPE GEOCHEMISTRY OF NINETYEAST RIDGE BASEMENT BASALTS: SR, ND AND PB EVIDENCE FOR INVOLVEMENT OF THE KERGUELEN HOTSPOT	PROC. OCEAN DRILL. PROGRAM, SCIENT. RESULTS	WEIS, D.; FREY, F. A.	ODP	-17.023	88.03	55.628	Ninetyeast Ridge	Volcanic	Basalt																																					17
18	121-757C-11R-2, 10-14	10.2973/odp.proc.sr.121.170.1991	ISOTOPE GEOCHEMISTRY OF NINETYEAST RIDGE BASEMENT BASALTS: SR, ND AND PB EVIDENCE FOR INVOLVEMENT OF THE KERGUELEN HOTSPOT	PROC. OCEAN DRILL. PROGRAM, SCIENT. RESULTS	WEIS, D.; FREY, F. A.	ODP	-17.023	88.03	55.628	Ninetyeast Ridge	Volcanic	Basalt																																					19
19	121-757C-11R-2, 51-56	10.2973/odp.proc.sr.121.170.1991	ISOTOPE GEOCHEMISTRY OF NINETYEAST RIDGE BASEMENT BASALTS: SR, ND AND PB EVIDENCE FOR INVOLVEMENT OF THE KERGUELEN HOTSPOT	PROC. OCEAN DRILL. PROGRAM, SCIENT. RESULTS	WEIS, D.; FREY, F. A.	ODP	-17.023	88.03	55.628	Ninetyeast Ridge	Volcanic	Basalt																																					20
20	121-757C-12R-1, 100-104	10.2973/odp.proc.sr.121.170.1991	ISOTOPE GEOCHEMISTRY OF NINETYEAST RIDGE BASEMENT BASALTS: SR, ND AND PB EVIDENCE FOR INVOLVEMENT OF THE KERGUELEN HOTSPOT	PROC. OCEAN DRILL. PROGRAM, SCIENT. RESULTS	WEIS, D.; FREY, F. A.	ODP	-17.023	88.03	55.628	Ninetyeast Ridge	Volcanic	Basalt																																					7.8
21	121-757C-12R-2, 0-5	10.2973/odp.proc.sr.121.170.1991	ISOTOPE GEOCHEMISTRY OF NINETYEAST RIDGE BASEMENT BASALTS: SR, ND AND PB EVIDENCE FOR INVOLVEMENT OF THE KERGUELEN HOTSPOT	PROC. OCEAN DRILL. PROGRAM, SCIENT. RESULTS	WEIS, D.; FREY, F. A.	ODP	-17.023	88.03	55.628	Ninetyeast Ridge	Volcanic	Basalt																																					20
22	121-757C-12R-4, 24-29	10.2973/odp.proc.sr.121.170.1991	ISOTOPE GEOCHEMISTRY OF NINETYEAST RIDGE BASEMENT BASALTS: SR, ND AND PB EVIDENCE FOR INVOLVEMENT OF THE KERGUELEN HOTSPOT	PROC. OCEAN DRILL. PROGRAM, SCIENT. RESULTS	WEIS, D.; FREY, F. A.	ODP	-17.023	88.03	55.628	Ninetyeast Ridge	Volcanic	Basalt																																					14
23	121-758 A-54R-2, 73-76	10.2973/odp.proc.sr.121.170.1991	ISOTOPE GEOCHEMISTRY OF NINETYEAST RIDGE BASEMENT BASALTS: SR, ND AND PB EVIDENCE FOR INVOLVEMENT OF THE KERGUELEN HOTSPOT	PROC. OCEAN DRILL. PROGRAM, SCIENT. RESULTS	WEIS, D.; FREY, F. A.	ODP	5.384	90.361	76.7433	Ninetyeast Ridge	Volcanic	Basalt																																					0.9
24	121-758 A-55R-5, 82-86	10.2973/odp.proc.sr.121.170.1991	ISOTOPE GEOCHEMISTRY OF NINETYEAST RIDGE BASEMENT BASALTS: SR, ND AND PB EVIDENCE FOR INVOLVEMENT OF THE KERGUELEN HOTSPOT	PROC. OCEAN DRILL. PROGRAM, SCIENT. RESULTS	WEIS, D.; FREY, F. A.	ODP	5.384	90.361	76.7433	Ninetyeast Ridge	Volcanic	Basalt																																					0.4
25	121-758 A-56R-1, 64-68	10.2973/odp.proc.sr.121.170.1991	ISOTOPE GEOCHEMISTRY OF NINETYEAST RIDGE BASEMENT BASALTS: SR, ND AND PB EVIDENCE FOR INVOLVEMENT OF THE KERGUELEN HOTSPOT	PROC. OCEAN DRILL. PROGRAM, SCIENT. RESULTS	WEIS, D.; FREY, F. A.	ODP	5.384	90.361	76.7433	Ninetyeast Ridge	Volcanic	Basalt																																					1.4
26	121-758 A-58R-6, 21-25	10.2973/odp.proc.sr.121.170.1991	ISOTOPE GEOCHEMISTRY OF NINETYEAST RIDGE BASEMENT BASALTS: SR, ND AND PB EVIDENCE FOR INVOLVEMENT OF THE KERGUELEN HOTSPOT	PROC. OCEAN DRILL. PROGRAM, SCIENT. RESULTS	WEIS, D.; FREY, F. A.	ODP	5.384	90.361	76.7433	Ninetyeast Ridge	Volcanic	Basalt																																					1.1
27	121-758 A-58R-6, 21-25	10.2973/odp.proc.sr.121.170.1991	ISOTOPE GEOCHEMISTRY OF NINETYEAST RIDGE BASEMENT BASALTS: SR, ND AND PB EVIDENCE FOR INVOLVEMENT OF THE KERGUELEN HOTSPOT	PROC. OCEAN DRILL. PROGRAM, SCIENT. RESULTS	WEIS, D.; FREY, F. A.	ODP	5.384	90.361	76.7433	Ninetyeast Ridge	Volcanic	Basalt																																					1.1
28	121-758 A-59R-2, 58-62	10.2973/odp.proc.sr.121.170.1991	ISOTOPE GEOCHEMISTRY OF NINETYEAST RIDGE BASEMENT BASALTS: SR, ND AND PB EVIDENCE FOR INVOLVEMENT OF THE KERGUELEN HOTSPOT	PROC. OCEAN DRILL. PROGRAM, SCIENT. RESULTS	WEIS, D.; FREY, F. A.	ODP	5.384	90.361	76.7433	Ninetyeast Ridge	Volcanic	Basalt																																					2.2
29	121-758 A-60R-1, 122-126	10.2973/odp.proc.sr.121.170.1991	ISOTOPE GEOCHEMISTRY OF NINETYEAST RIDGE BASEMENT BASALTS: SR, ND AND PB EVIDENCE FOR INVOLVEMENT OF THE KERGUELEN HOTSPOT	PROC. OCEAN DRILL. PROGRAM, SCIENT. RESULTS	WEIS, D.; FREY, F. A.	ODP	5.384	90.361	76.7433	Ninetyeast Ridge	Volcanic	Basalt																																					0.6
30	121-758 A-62R-1, 130-134	10.2973/odp.proc.sr.121.170.1991	ISOTOPE GEOCHEMISTRY OF NINETYEAST RIDGE BASEMENT BASALTS: SR, ND AND PB EVIDENCE FOR INVOLVEMENT OF THE KERGUELEN HOTSPOT	PROC. OCEAN DRILL. PROGRAM, SCIENT. RESULTS	WEIS, D.; FREY, F. A.	ODP	5.384	90.361	76.7433	Ninetyeast Ridge	Volcanic	Basalt																																					0.9
31	121-758 A-62R-3, 80-84	10.2973/odp.proc.sr.121.170.1991	ISOTOPE GEOCHEMISTRY OF NINETYEAST RIDGE BASEMENT BASALTS: SR, ND AND PB EVIDENCE FOR INVOLVEMENT OF THE KERGUELEN HOTSPOT	PROC. OCEAN DRILL. PROGRAM, SCIENT. RESULTS	WEIS, D.; FREY, F. A.	ODP	5.384	90.361	76.7433	Ninetyeast Ridge	Volcanic	Basalt																																					0.7
32	121-758 A-65R-1, 51-55	10.2973/odp.proc.sr.121.170.1991	ISOTOPE GEOCHEMISTRY OF NINETYEAST RIDGE BASEMENT BASALTS: SR, ND AND PB EVIDENCE FOR INVOLVEMENT OF THE KERGUELEN HOTSPOT	PROC. OCEAN DRILL. PROGRAM, SCIENT. RESULTS	WEIS, D.; FREY, F. A.	ODP	5.384	90.361	76.7433	Ninetyeast Ridge	Volcanic	Basalt																																					0.4
33	121-758 A-67R-4, 31-35	10.2973/odp.proc.sr.121.170.1991	ISOTOPE GEOCHEMISTRY OF NINETYEAST RIDGE BASEMENT BASALTS: SR, ND AND PB EVIDENCE FOR INVOLVEMENT OF THE KERGUELEN HOTSPOT	PROC. OCEAN DRILL. PROGRAM, SCIENT. RESULTS	WEIS, D.; FREY, F. A.	ODP	5.384	90.361	76.7433	Ninetyeast Ridge	Volcanic	Basalt																																					0.2
34	121-758 A-69R-3, 53-57	10.2973/odp.proc.sr.121.170.1991	ISOTOPE GEOCHEMISTRY OF NINETYEAST RIDGE BASEMENT BASALTS: SR, ND AND PB EVIDENCE FOR INVOLVEMENT OF THE KERGUELEN HOTSPOT	PROC. OCEAN DRILL. PROGRAM, SCIENT. RESULTS	WEIS, D.; FREY, F. A.	ODP	5.384	90.361	76.7433	Ninetyeast Ridge	Volcanic	Basalt																																					0.7
35	121-758 A-70R-1, 71-75	10.2973/odp.proc.sr.121.170.1991	ISOTOPE GEOCHEMISTRY OF NINETYEAST RIDGE BASEMENT BASALTS: SR, ND AND PB EVIDENCE FOR INVOLVEMENT OF THE KERGUELEN HOTSPOT	PROC. OCEAN DRILL. PROGRAM, SCIENT. RESULTS	WEIS, D.; FREY, F. A.	ODP	5.384	90.361	76.7433	Ninetyeast Ridge	Volcanic	Basalt																																					0.1
36	121-758 A-70R-2, 129-130	10.2973/odp.proc.sr.121.170.1991	ISOTOPE GEOCHEMISTRY OF NINETYEAST RIDGE BASEMENT BASALTS: SR, ND AND PB EVIDENCE FOR INVOLVEMENT OF THE KERGUELEN HOTSPOT	PROC. OCEAN DRILL. PROGRAM, SCIENT. RESULTS	WEIS, D.; FREY, F. A.	ODP	5.384	90.361	76.7433	Ninetyeast Ridge	Volcanic	Basalt																																					0.5
37	121-758 A-71R-1, 127-131	10.2973/odp.proc.sr.121.170.1991	ISOTOPE GEOCHEMISTRY OF NINETYEAST RIDGE BASEMENT BASALTS: SR, ND AND PB EVIDENCE FOR INVOLVEMENT OF THE KERGUELEN HOTSPOT	PROC. OCEAN DRILL. PROGRAM, SCIENT. RESULTS	WEIS, D.; FREY, F. A.	ODP	5.384	90.361	76.7433	Ninetyeast Ridge	Volcanic	Basalt																																					0.8
38	121-758 A-71R-3, 64-68	10.2973/odp.proc.sr.121.170.1991	ISOTOPE GEOCHEMISTRY OF NINETYEAST RIDGE BASEMENT BASALTS: SR, ND AND PB EVIDENCE FOR INVOLVEMENT OF THE KERGUELEN HOTSPOT	PROC. OCEAN DRILL. PROGRAM, SCIENT. RESULTS	WEIS, D.; FREY, F. A.	ODP	5.384	90.361	76.7433	Ninetyeast Ridge	Volcanic	Basalt																																					0.1
39	121-758 A-73R-1, 82-86	10.2973/odp.proc.sr.121.170.1991	ISOTOPE GEOCHEMISTRY OF NINETYEAST RIDGE BASEMENT BASALTS: SR, ND AND PB EVIDENCE FOR INVOLVEMENT OF THE KERGUELEN HOTSPOT	PROC. OCEAN DRILL. PROGRAM, SCIENT. RESULTS	WEIS, D.; FREY, F. A.	ODP	5.384	90.361	76.7433	Ninetyeast Ridge	Volcanic	Basalt																																					0
40	121-758 A-73R-3, 50-54	10.2973/odp.proc.sr.121.170.1991	ISOTOPE GEOCHEMISTRY OF NINETYEAST RIDGE BASEMENT BASALTS: SR, ND AND PB EVIDENCE FOR INVOLVEMENT OF THE KERGUELEN HOTSPOT	PROC. OCEAN DRILL. PROGRAM, SCIENT. RESULTS	WEIS, D.; FREY, F. A.	ODP	5.384	90.361	76.7433	Ninetyeast Ridge	Volcanic	Basalt																																					0.4
41	121-758 A-73R-4, 105-109	10.2973/odp.proc.sr.121.170.1991	ISOTOPE GEOCHEMISTRY OF NINETYEAST RIDGE BASEMENT BASALTS: SR, ND AND PB EVIDENCE FOR INVOLVEMENT OF THE KERGUELEN HOTSPOT	PROC. OCEAN DRILL. PROGRAM, SCIENT. RESULTS	WEIS, D.; FREY, F. A.	ODP	5.384	90.361	76.7433	Ninetyeast Ridge	Volcanic	Basalt																																					1.5
0	214-48-1, 76-83 cm	10.2973/dsdp.proc.22.112.1974	POTASSIUM-ARGON AGES ON BASALTIC ROCKS RECOVERED FROM DSDP LEG 22, INDIAN OCEAN	INIT. REP. DEEP SEA DRILL. PROJ.	MCDOUGALL, I.	DSDP	-11.337	88.718	58.5	Ninetyeast Ridge	Volcanic	Basalt
1	214-48-1, 76-83 cm	10.2973/dsdp.proc.22.112.1974	POTASSIUM-ARGON AGES ON BASALTIC ROCKS RECOVERED FROM DSDP LEG 22, INDIAN OCEAN	INIT. REP. DEEP SEA DRILL. PROJ.	MCDOUGALL, I.	DSDP	-11.337	88.718	53.9	Ninetyeast Ridge	Volcanic	Basalt
2	216-37-4, 58-62 cm	10.2973/dsdp.proc.22.112.1974	POTASSIUM-ARGON AGES ON BASALTIC ROCKS RECOVERED FROM DSDP LEG 22, INDIAN OCEAN	INIT. REP. DEEP SEA DRILL. PROJ.	MCDOUGALL, I.	DSDP	1.4572	90.208	73.0431	Ninetyeast Ridge	Volcanic	Basalt
3	216-37-4, 58-62 cm	10.2973/dsdp.proc.22.112.1974	POTASSIUM-ARGON AGES ON BASALTIC ROCKS RECOVERED FROM DSDP LEG 22, INDIAN OCEAN	INIT. REP. DEEP SEA DRILL. PROJ.	MCDOUGALL, I.	DSDP	1.4572	90.208	73.0431	Ninetyeast Ridge	Volcanic	Basalt
0	216-37-2	10.1038/303385a0	KERGUELEN HOTSPOT SOURCE FOR THE RAJMAHAL TRAPS AND NINETYEAST RIDGE?	NATURE	MAHONEY, J. J.; MACDOUGALL, J. D.; LUGMAIR, G. W.; GOPALAN, K.	DSDP	1.4572	90.208	73.0431	Ninetyeast Ridge	Volcanic	Basalt		2.85	15.87		11.72				5.63	9.83	2.84		0.32				26	178	34			20.22	5.31														3.47
1	216-38-2	10.1038/303385a0	KERGUELEN HOTSPOT SOURCE FOR THE RAJMAHAL TRAPS AND NINETYEAST RIDGE?	NATURE	MAHONEY, J. J.; MACDOUGALL, J. D.; LUGMAIR, G. W.; GOPALAN, K.	DSDP	1.4572	90.208	73.0431	Ninetyeast Ridge	Volcanic	Basalt		2.7	14.71		12.71				5.69	9.4	2.58		0.26				24	166	40			19.38	5.08														9.26
2	214-50-1	10.1038/303385a0	KERGUELEN HOTSPOT SOURCE FOR THE RAJMAHAL TRAPS AND NINETYEAST RIDGE?	NATURE	MAHONEY, J. J.; MACDOUGALL, J. D.; LUGMAIR, G. W.; GOPALAN, K.	DSDP	-11.337	88.718	53.9	Ninetyeast Ridge	Volcanic	Basalt		1.39	13.82		8.7				2.33	5.91	4.1		0.84				39	349	70			46.48	11.09														39.3
3	214-53-1	10.1038/303385a0	KERGUELEN HOTSPOT SOURCE FOR THE RAJMAHAL TRAPS AND NINETYEAST RIDGE?	NATURE	MAHONEY, J. J.; MACDOUGALL, J. D.; LUGMAIR, G. W.; GOPALAN, K.	DSDP	-11.337	88.718	53.9	Ninetyeast Ridge	Volcanic	Basalt		2.08	16.22		14.91				7.11	8.34	1.93		0.17				15	142	40			14.91	4.35														5.66
4	214-54-3	10.1038/303385a0	KERGUELEN HOTSPOT SOURCE FOR THE RAJMAHAL TRAPS AND NINETYEAST RIDGE?	NATURE	MAHONEY, J. J.; MACDOUGALL, J. D.; LUGMAIR, G. W.; GOPALAN, K.	DSDP	-11.337	88.718	53.9	Ninetyeast Ridge	Volcanic	Basalt		2.16	15.21		13.14				6.06	10.47	2.59		0.21				15	156	39																		3
5	253-58-CC	10.1038/303385a0	KERGUELEN HOTSPOT SOURCE FOR THE RAJMAHAL TRAPS AND NINETYEAST RIDGE?	NATURE	MAHONEY, J. J.; MACDOUGALL, J. D.; LUGMAIR, G. W.; GOPALAN, K.	DSDP	-24.878	87.366	48	Ninetyeast Ridge	Volcanic	Basalt		0.75	14.88		10.03				12.99	10.69	1.05		0.03				7	34	33			4.3	1.72														2.74
6	254-36-3	10.1038/303385a0	KERGUELEN HOTSPOT SOURCE FOR THE RAJMAHAL TRAPS AND NINETYEAST RIDGE?	NATURE	MAHONEY, J. J.; MACDOUGALL, J. D.; LUGMAIR, G. W.; GOPALAN, K.	DSDP	-30.969	87.895	42.4879	Ninetyeast Ridge	Volcanic	Basalt		2.53	16.99		13.96				7.68	10.02	2.52		0.29				19	159	49			17.23	4.94														0.69
0	115-707C-22R-1, 24-27	10.2973/odp.proc.sr.115.136.1990	GEOCHEMICAL STRATIFICATION IN THE UPPER MANTLE; EVIDENCE FROM LEG 115 BASALTS IN THE INDIAN OCEAN	PROC. OCEAN DRILL. PROGRAM, SCIENT. RESULTS	TATSUMI, Y.; NOHDA, S.	ODP	-7.54533	59.0168	64.1	Mascarene/Chagos Laccadive	Volcanic	Basalt	50.44	0.66	16.39		9.26			0.1	8.81	12.37	1.9	0.05	0.03
1	115-707C-23R-1, 123-127	10.2973/odp.proc.sr.115.136.1990	GEOCHEMICAL STRATIFICATION IN THE UPPER MANTLE; EVIDENCE FROM LEG 115 BASALTS IN THE INDIAN OCEAN	PROC. OCEAN DRILL. PROGRAM, SCIENT. RESULTS	TATSUMI, Y.; NOHDA, S.	ODP	-7.54533	59.0168	64.1	Mascarene/Chagos Laccadive	Volcanic	Basalt	50.34	0.58	15.9		9.42			0.13	9.03	12.64	1.88	0.05	0.02
2	707-D	10.2973/odp.proc.sr.115.136.1990	GEOCHEMICAL STRATIFICATION IN THE UPPER MANTLE; EVIDENCE FROM LEG 115 BASALTS IN THE INDIAN OCEAN	PROC. OCEAN DRILL. PROGRAM, SCIENT. RESULTS	TATSUMI, Y.; NOHDA, S.	ODP	-7.54533	59.0168	64.1	Mascarene/Chagos Laccadive	Volcanic	Basalt
3	706-E	10.2973/odp.proc.sr.115.136.1990	GEOCHEMICAL STRATIFICATION IN THE UPPER MANTLE; EVIDENCE FROM LEG 115 BASALTS IN THE INDIAN OCEAN	PROC. OCEAN DRILL. PROGRAM, SCIENT. RESULTS	TATSUMI, Y.; NOHDA, S.	ODP	-13.1142	61.371	32.9	Mascarene/Chagos Laccadive	Volcanic	Basalt
4	115-715C-25R-3, 25-34	10.2973/odp.proc.sr.115.136.1990	GEOCHEMICAL STRATIFICATION IN THE UPPER MANTLE; EVIDENCE FROM LEG 115 BASALTS IN THE INDIAN OCEAN	PROC. OCEAN DRILL. PROGRAM, SCIENT. RESULTS	TATSUMI, Y.; NOHDA, S.	ODP	5.0815	73.8313	57.5	Mascarene/Chagos Laccadive	Volcanic	Basalt	48.49	0.98	15.22		10.68			0.18	11.92	10.73	1.51	0.18	0.11
5	115-715C-25R-6, 38-42	10.2973/odp.proc.sr.115.136.1990	GEOCHEMICAL STRATIFICATION IN THE UPPER MANTLE; EVIDENCE FROM LEG 115 BASALTS IN THE INDIAN OCEAN	PROC. OCEAN DRILL. PROGRAM, SCIENT. RESULTS	TATSUMI, Y.; NOHDA, S.	ODP	5.0815	73.8313	57.5	Mascarene/Chagos Laccadive	Volcanic	Basalt	48.58	0.99	15.09		10.72			0.18	11.05	11.73	1.59	0.26	0.11
6	115-715C-30R-6, 0-9	10.2973/odp.proc.sr.115.136.1990	GEOCHEMICAL STRATIFICATION IN THE UPPER MANTLE; EVIDENCE FROM LEG 115 BASALTS IN THE INDIAN OCEAN	PROC. OCEAN DRILL. PROGRAM, SCIENT. RESULTS	TATSUMI, Y.; NOHDA, S.	ODP	5.0815	73.8313	57.5	Mascarene/Chagos Laccadive	Volcanic	Basalt	48.5	1.17	15.77		10.65			0.16	11	10.67	1.7	0.26	0.11
7	115-707C-22R-1, 24-27	10.2973/odp.proc.sr.115.136.1990	GEOCHEMICAL STRATIFICATION IN THE UPPER MANTLE; EVIDENCE FROM LEG 115 BASALTS IN THE INDIAN OCEAN	PROC. OCEAN DRILL. PROGRAM, SCIENT. RESULTS	TATSUMI, Y.; NOHDA, S.	ODP	-7.54533	59.0168	64.1	Mascarene/Chagos Laccadive	Volcanic	Basalt	49.66	0.59	14.59		9.43			0.09	12.88	11.01	1.69	0.04	0.03
8	115-707C-23R-1, 123-127	10.2973/odp.proc.sr.115.136.1990	GEOCHEMICAL STRATIFICATION IN THE UPPER MANTLE; EVIDENCE FROM LEG 115 BASALTS IN THE INDIAN OCEAN	PROC. OCEAN DRILL. PROGRAM, SCIENT. RESULTS	TATSUMI, Y.; NOHDA, S.	ODP	-7.54533	59.0168	64.1	Mascarene/Chagos Laccadive	Volcanic	Basalt	49.58	0.52	14.17		9.57			0.12	13.05	11.26	1.68	0.04	0.02
9	707-D	10.2973/odp.proc.sr.115.136.1990	GEOCHEMICAL STRATIFICATION IN THE UPPER MANTLE; EVIDENCE FROM LEG 115 BASALTS IN THE INDIAN OCEAN	PROC. OCEAN DRILL. PROGRAM, SCIENT. RESULTS	TATSUMI, Y.; NOHDA, S.	ODP	-7.54533	59.0168	64.1	Mascarene/Chagos Laccadive	Volcanic	Basalt	49.61	0.56	14.38		9.5			0.11	12.97	11.14	1.69	0.04
10	706-E	10.2973/odp.proc.sr.115.136.1990	GEOCHEMICAL STRATIFICATION IN THE UPPER MANTLE; EVIDENCE FROM LEG 115 BASALTS IN THE INDIAN OCEAN	PROC. OCEAN DRILL. PROGRAM, SCIENT. RESULTS	TATSUMI, Y.; NOHDA, S.	ODP	-13.1142	61.371	32.9	Mascarene/Chagos Laccadive	Volcanic	Basalt	46.43	2.35	12.43		11.83			0.18	13.31	10.98	2.07	0.42
11	115-715C-25R-3, 25-34	10.2973/odp.proc.sr.115.136.1990	GEOCHEMICAL STRATIFICATION IN THE UPPER MANTLE; EVIDENCE FROM LEG 115 BASALTS IN THE INDIAN OCEAN	PROC. OCEAN DRILL. PROGRAM, SCIENT. RESULTS	TATSUMI, Y.; NOHDA, S.	ODP	5.0815	73.8313	57.5	Mascarene/Chagos Laccadive	Volcanic	Basalt	47.96	0.91	14.12		10.67			0.17	14.56	9.95	1.4	0.17	0.1
12	115-715C-25R-6, 38-42	10.2973/odp.proc.sr.115.136.1990	GEOCHEMICAL STRATIFICATION IN THE UPPER MANTLE; EVIDENCE FROM LEG 115 BASALTS IN THE INDIAN OCEAN	PROC. OCEAN DRILL. PROGRAM, SCIENT. RESULTS	TATSUMI, Y.; NOHDA, S.	ODP	5.0815	73.8313	57.5	Mascarene/Chagos Laccadive	Volcanic	Basalt	47.48	0.89	13.56		10.69			0.16	14.61	10.54	1.43	0.23	0.1
13	115-715C-30R-6, 0-9	10.2973/odp.proc.sr.115.136.1990	GEOCHEMICAL STRATIFICATION IN THE UPPER MANTLE; EVIDENCE FROM LEG 115 BASALTS IN THE INDIAN OCEAN	PROC. OCEAN DRILL. PROGRAM, SCIENT. RESULTS	TATSUMI, Y.; NOHDA, S.	ODP	5.0815	73.8313	57.5	Mascarene/Chagos Laccadive	Volcanic	Basalt	47.99	1.05	14.2		11			0.14	14.5	9.61	1.53	0.46	0.11
0	115-715A-29R-1, 37-38	10.2973/odp.proc.sr.115.136.1990	GEOCHEMICAL STRATIFICATION IN THE UPPER MANTLE; EVIDENCE FROM LEG 115 BASALTS IN THE INDIAN OCEAN	PROC. OCEAN DRILL. PROGRAM, SCIENT. RESULTS	TATSUMI, Y.; NOHDA, S.	ODP	5.0815	73.8313	57.5	Mascarene/Chagos Laccadive	Volcanic	Basalt
1	115-706C-6R-1,48-50	10.2973/odp.proc.sr.115.136.1990	GEOCHEMICAL STRATIFICATION IN THE UPPER MANTLE; EVIDENCE FROM LEG 115 BASALTS IN THE INDIAN OCEAN	PROC. OCEAN DRILL. PROGRAM, SCIENT. RESULTS	TATSUMI, Y.; NOHDA, S.	ODP	-13.1142	61.371	32.9	Mascarene/Chagos Laccadive	Volcanic	Basalt
2	115-706C-9R-1, 23-29	10.2973/odp.proc.sr.115.136.1990	GEOCHEMICAL STRATIFICATION IN THE UPPER MANTLE; EVIDENCE FROM LEG 115 BASALTS IN THE INDIAN OCEAN	PROC. OCEAN DRILL. PROGRAM, SCIENT. RESULTS	TATSUMI, Y.; NOHDA, S.	ODP	-13.1142	61.371	32.9	Mascarene/Chagos Laccadive	Volcanic	Basalt
3	115-707C-22R-1, 94-98	10.2973/odp.proc.sr.115.136.1990	GEOCHEMICAL STRATIFICATION IN THE UPPER MANTLE; EVIDENCE FROM LEG 115 BASALTS IN THE INDIAN OCEAN	PROC. OCEAN DRILL. PROGRAM, SCIENT. RESULTS	TATSUMI, Y.; NOHDA, S.	ODP	-7.54533	59.0168	64.1	Mascarene/Chagos Laccadive	Volcanic	Basalt
4	115-707C-27R-7, 46-50	10.2973/odp.proc.sr.115.136.1990	GEOCHEMICAL STRATIFICATION IN THE UPPER MANTLE; EVIDENCE FROM LEG 115 BASALTS IN THE INDIAN OCEAN	PROC. OCEAN DRILL. PROGRAM, SCIENT. RESULTS	TATSUMI, Y.; NOHDA, S.	ODP	-7.54533	59.0168	64.1	Mascarene/Chagos Laccadive	Volcanic	Basalt
5	115-713A-13R-3, 16-20	10.2973/odp.proc.sr.115.136.1990	GEOCHEMICAL STRATIFICATION IN THE UPPER MANTLE; EVIDENCE FROM LEG 115 BASALTS IN THE INDIAN OCEAN	PROC. OCEAN DRILL. PROGRAM, SCIENT. RESULTS	TATSUMI, Y.; NOHDA, S.	ODP	-4.193	73.3942	49.6	Mascarene/Chagos Laccadive	Volcanic	Basalt
6	115-713A-20R-4, 140-145	10.2973/odp.proc.sr.115.136.1990	GEOCHEMICAL STRATIFICATION IN THE UPPER MANTLE; EVIDENCE FROM LEG 115 BASALTS IN THE INDIAN OCEAN	PROC. OCEAN DRILL. PROGRAM, SCIENT. RESULTS	TATSUMI, Y.; NOHDA, S.	ODP	-4.193	73.3942	49.6	Mascarene/Chagos Laccadive	Volcanic	Basalt
0	115-706B-7X-CC, 56-59	10.2973/odp.proc.sr.115.131.1990	ISOTOPE GEOCHEMISTRY OF LEG 115 BASALTS AND INFERENCES ON THE HISTORY OF THE REUNION MANTLE PLUME	PROC. OCEAN DRILL. PROGRAM, SCIENT. RESULTS	WHITE, W. M.; CHEATHAM, M. M.; DUNCAN, R. A.	ODP	-13.1142	61.371	32.9	Mascarene/Chagos Laccadive	Volcanic	Basalt
1	115-706C-5R-2, 51-54	10.2973/odp.proc.sr.115.131.1990	ISOTOPE GEOCHEMISTRY OF LEG 115 BASALTS AND INFERENCES ON THE HISTORY OF THE REUNION MANTLE PLUME	PROC. OCEAN DRILL. PROGRAM, SCIENT. RESULTS	WHITE, W. M.; CHEATHAM, M. M.; DUNCAN, R. A.	ODP	-13.1142	61.371	32.9	Mascarene/Chagos Laccadive	Volcanic	Basalt
2	115-706C-9R-1, 21-24	10.2973/odp.proc.sr.115.131.1990	ISOTOPE GEOCHEMISTRY OF LEG 115 BASALTS AND INFERENCES ON THE HISTORY OF THE REUNION MANTLE PLUME	PROC. OCEAN DRILL. PROGRAM, SCIENT. RESULTS	WHITE, W. M.; CHEATHAM, M. M.; DUNCAN, R. A.	ODP	-13.1142	61.371	32.9	Mascarene/Chagos Laccadive	Volcanic	Basalt
3	115-707C-23R-1, 126-127	10.2973/odp.proc.sr.115.131.1990	ISOTOPE GEOCHEMISTRY OF LEG 115 BASALTS AND INFERENCES ON THE HISTORY OF THE REUNION MANTLE PLUME	PROC. OCEAN DRILL. PROGRAM, SCIENT. RESULTS	WHITE, W. M.; CHEATHAM, M. M.; DUNCAN, R. A.	ODP	-7.54533	59.0168	64.1	Mascarene/Chagos Laccadive	Volcanic	Basalt
4	115-707C-23R-1, 24-25	10.2973/odp.proc.sr.115.131.1990	ISOTOPE GEOCHEMISTRY OF LEG 115 BASALTS AND INFERENCES ON THE HISTORY OF THE REUNION MANTLE PLUME	PROC. OCEAN DRILL. PROGRAM, SCIENT. RESULTS	WHITE, W. M.; CHEATHAM, M. M.; DUNCAN, R. A.	ODP	-7.54533	59.0168	64.1	Mascarene/Chagos Laccadive	Volcanic	Basalt
5	115-707C-26R-1, 11-15	10.2973/odp.proc.sr.115.131.1990	ISOTOPE GEOCHEMISTRY OF LEG 115 BASALTS AND INFERENCES ON THE HISTORY OF THE REUNION MANTLE PLUME	PROC. OCEAN DRILL. PROGRAM, SCIENT. RESULTS	WHITE, W. M.; CHEATHAM, M. M.; DUNCAN, R. A.	ODP	-7.54533	59.0168	64.1	Mascarene/Chagos Laccadive	Volcanic	Basalt
6	115-707C-27R-6, 12-13	10.2973/odp.proc.sr.115.131.1990	ISOTOPE GEOCHEMISTRY OF LEG 115 BASALTS AND INFERENCES ON THE HISTORY OF THE REUNION MANTLE PLUME	PROC. OCEAN DRILL. PROGRAM, SCIENT. RESULTS	WHITE, W. M.; CHEATHAM, M. M.; DUNCAN, R. A.	ODP	-7.54533	59.0168	64.1	Mascarene/Chagos Laccadive	Volcanic	Basalt
7	115-713A-13R-1, 22-27	10.2973/odp.proc.sr.115.131.1990	ISOTOPE GEOCHEMISTRY OF LEG 115 BASALTS AND INFERENCES ON THE HISTORY OF THE REUNION MANTLE PLUME	PROC. OCEAN DRILL. PROGRAM, SCIENT. RESULTS	WHITE, W. M.; CHEATHAM, M. M.; DUNCAN, R. A.	ODP	-4.193	73.3942	49.6	Mascarene/Chagos Laccadive	Volcanic	Basalt
8	115-713A-19R-2, 2-4	10.2973/odp.proc.sr.115.131.1990	ISOTOPE GEOCHEMISTRY OF LEG 115 BASALTS AND INFERENCES ON THE HISTORY OF THE REUNION MANTLE PLUME	PROC. OCEAN DRILL. PROGRAM, SCIENT. RESULTS	WHITE, W. M.; CHEATHAM, M. M.; DUNCAN, R. A.	ODP	-4.193	73.3942	49.6	Mascarene/Chagos Laccadive	Volcanic	Basalt
9	115-713A-21R-1, 2-5	10.2973/odp.proc.sr.115.131.1990	ISOTOPE GEOCHEMISTRY OF LEG 115 BASALTS AND INFERENCES ON THE HISTORY OF THE REUNION MANTLE PLUME	PROC. OCEAN DRILL. PROGRAM, SCIENT. RESULTS	WHITE, W. M.; CHEATHAM, M. M.; DUNCAN, R. A.	ODP	-4.193	73.3942	49.6	Mascarene/Chagos Laccadive	Volcanic	Basalt
10	115-715A-26R-1, 57-60	10.2973/odp.proc.sr.115.131.1990	ISOTOPE GEOCHEMISTRY OF LEG 115 BASALTS AND INFERENCES ON THE HISTORY OF THE REUNION MANTLE PLUME	PROC. OCEAN DRILL. PROGRAM, SCIENT. RESULTS	WHITE, W. M.; CHEATHAM, M. M.; DUNCAN, R. A.	ODP	5.0815	73.8313	57.5	Mascarene/Chagos Laccadive	Volcanic	Basalt
11	115-715A-29R-1, 5-8	10.2973/odp.proc.sr.115.131.1990	ISOTOPE GEOCHEMISTRY OF LEG 115 BASALTS AND INFERENCES ON THE HISTORY OF THE REUNION MANTLE PLUME	PROC. OCEAN DRILL. PROGRAM, SCIENT. RESULTS	WHITE, W. M.; CHEATHAM, M. M.; DUNCAN, R. A.	ODP	5.0815	73.8313	57.5	Mascarene/Chagos Laccadive	Volcanic	Basalt
12	115-715A-3OR-5, 132-135	10.2973/odp.proc.sr.115.131.1990	ISOTOPE GEOCHEMISTRY OF LEG 115 BASALTS AND INFERENCES ON THE HISTORY OF THE REUNION MANTLE PLUME	PROC. OCEAN DRILL. PROGRAM, SCIENT. RESULTS	WHITE, W. M.; CHEATHAM, M. M.; DUNCAN, R. A.	ODP	5.0815	73.8313	57.5	Mascarene/Chagos Laccadive	Volcanic	Basalt
13	SM-1 10190	10.2973/odp.proc.sr.115.131.1990	ISOTOPE GEOCHEMISTRY OF LEG 115 BASALTS AND INFERENCES ON THE HISTORY OF THE REUNION MANTLE PLUME	PROC. OCEAN DRILL. PROGRAM, SCIENT. RESULTS	WHITE, W. M.; CHEATHAM, M. M.; DUNCAN, R. A.	ODP			47.5	Mascarene/Chagos Laccadive	Volcanic	Basalt
14	SM-1 10490	10.2973/odp.proc.sr.115.131.1990	ISOTOPE GEOCHEMISTRY OF LEG 115 BASALTS AND INFERENCES ON THE HISTORY OF THE REUNION MANTLE PLUME	PROC. OCEAN DRILL. PROGRAM, SCIENT. RESULTS	WHITE, W. M.; CHEATHAM, M. M.; DUNCAN, R. A.	ODP			47.5	Mascarene/Chagos Laccadive	Volcanic	Basalt
15	SM-1 10610	10.2973/odp.proc.sr.115.131.1990	ISOTOPE GEOCHEMISTRY OF LEG 115 BASALTS AND INFERENCES ON THE HISTORY OF THE REUNION MANTLE PLUME	PROC. OCEAN DRILL. PROGRAM, SCIENT. RESULTS	WHITE, W. M.; CHEATHAM, M. M.; DUNCAN, R. A.	ODP			47.5	Mascarene/Chagos Laccadive	Volcanic	Basalt
0	115-706A-6H-CC, 21-23	10.2973/odp.proc.sr.115.128.1990	DISTRIBUTION OF GOLD, PALLADIUM, PLATINUM, RHODIUM, RUTHENIUM, AND IRIDIUM IN LEG 115 HOTSPOT BASALTS: IMPLICATIONS FOR MAGMATIC PROCESSES	PROC ODP, SCI RESULTS	GREENOUGH, J D; FRYER, B J	ODP0115	-13.1142	61.371	32.9	Mascarene/Chagos Laccadive	Volcanic	Basalt
1	115-706C-2R-2, 74-77	10.2973/odp.proc.sr.115.128.1990	DISTRIBUTION OF GOLD, PALLADIUM, PLATINUM, RHODIUM, RUTHENIUM, AND IRIDIUM IN LEG 115 HOTSPOT BASALTS: IMPLICATIONS FOR MAGMATIC PROCESSES	PROC ODP, SCI RESULTS	GREENOUGH, J D; FRYER, B J	ODP0115	-13.1142	61.371	32.9	Mascarene/Chagos Laccadive	Volcanic	Basalt
2	115-706C-2R-2, 142-146	10.2973/odp.proc.sr.115.128.1990	DISTRIBUTION OF GOLD, PALLADIUM, PLATINUM, RHODIUM, RUTHENIUM, AND IRIDIUM IN LEG 115 HOTSPOT BASALTS: IMPLICATIONS FOR MAGMATIC PROCESSES	PROC ODP, SCI RESULTS	GREENOUGH, J D; FRYER, B J	ODP0115	-13.1142	61.371	32.9	Mascarene/Chagos Laccadive	Volcanic	Basalt
3	115-706C-3R-1, 83-85	10.2973/odp.proc.sr.115.128.1990	DISTRIBUTION OF GOLD, PALLADIUM, PLATINUM, RHODIUM, RUTHENIUM, AND IRIDIUM IN LEG 115 HOTSPOT BASALTS: IMPLICATIONS FOR MAGMATIC PROCESSES	PROC ODP, SCI RESULTS	GREENOUGH, J D; FRYER, B J	ODP0115	-13.1142	61.371	32.9	Mascarene/Chagos Laccadive	Volcanic	Basalt
4	115-706C-3R-2, 45-47	10.2973/odp.proc.sr.115.128.1990	DISTRIBUTION OF GOLD, PALLADIUM, PLATINUM, RHODIUM, RUTHENIUM, AND IRIDIUM IN LEG 115 HOTSPOT BASALTS: IMPLICATIONS FOR MAGMATIC PROCESSES	PROC ODP, SCI RESULTS	GREENOUGH, J D; FRYER, B J	ODP0115	-13.1142	61.371	32.9	Mascarene/Chagos Laccadive	Volcanic	Basalt
5	115-706C-4R-1, 78-80	10.2973/odp.proc.sr.115.128.1990	DISTRIBUTION OF GOLD, PALLADIUM, PLATINUM, RHODIUM, RUTHENIUM, AND IRIDIUM IN LEG 115 HOTSPOT BASALTS: IMPLICATIONS FOR MAGMATIC PROCESSES	PROC ODP, SCI RESULTS	GREENOUGH, J D; FRYER, B J	ODP0115	-13.1142	61.371	32.9	Mascarene/Chagos Laccadive	Volcanic	Basalt
6	115-706C-4R-2, 116-119	10.2973/odp.proc.sr.115.128.1990	DISTRIBUTION OF GOLD, PALLADIUM, PLATINUM, RHODIUM, RUTHENIUM, AND IRIDIUM IN LEG 115 HOTSPOT BASALTS: IMPLICATIONS FOR MAGMATIC PROCESSES	PROC ODP, SCI RESULTS	GREENOUGH, J D; FRYER, B J	ODP0115	-13.1142	61.371	32.9	Mascarene/Chagos Laccadive	Volcanic	Basalt
7	115-706C-5R-2, 52-56	10.2973/odp.proc.sr.115.128.1990	DISTRIBUTION OF GOLD, PALLADIUM, PLATINUM, RHODIUM, RUTHENIUM, AND IRIDIUM IN LEG 115 HOTSPOT BASALTS: IMPLICATIONS FOR MAGMATIC PROCESSES	PROC ODP, SCI RESULTS	GREENOUGH, J D; FRYER, B J	ODP0115	-13.1142	61.371	32.9	Mascarene/Chagos Laccadive	Volcanic	Basalt
8	115-706C-5R-2, 135-137	10.2973/odp.proc.sr.115.128.1990	DISTRIBUTION OF GOLD, PALLADIUM, PLATINUM, RHODIUM, RUTHENIUM, AND IRIDIUM IN LEG 115 HOTSPOT BASALTS: IMPLICATIONS FOR MAGMATIC PROCESSES	PROC ODP, SCI RESULTS	GREENOUGH, J D; FRYER, B J	ODP0115	-13.1142	61.371	32.9	Mascarene/Chagos Laccadive	Volcanic	Basalt
9	115-706C-5R-3, 59-62	10.2973/odp.proc.sr.115.128.1990	DISTRIBUTION OF GOLD, PALLADIUM, PLATINUM, RHODIUM, RUTHENIUM, AND IRIDIUM IN LEG 115 HOTSPOT BASALTS: IMPLICATIONS FOR MAGMATIC PROCESSES	PROC ODP, SCI RESULTS	GREENOUGH, J D; FRYER, B J	ODP0115	-13.1142	61.371	32.9	Mascarene/Chagos Laccadive	Volcanic	Basalt
10	115-706C-6R-1,45-50	10.2973/odp.proc.sr.115.128.1990	DISTRIBUTION OF GOLD, PALLADIUM, PLATINUM, RHODIUM, RUTHENIUM, AND IRIDIUM IN LEG 115 HOTSPOT BASALTS: IMPLICATIONS FOR MAGMATIC PROCESSES	PROC ODP, SCI RESULTS	GREENOUGH, J D; FRYER, B J	ODP0115	-13.1142	61.371	32.9	Mascarene/Chagos Laccadive	Volcanic	Basalt
11	115-706C-6R-2, 17-19	10.2973/odp.proc.sr.115.128.1990	DISTRIBUTION OF GOLD, PALLADIUM, PLATINUM, RHODIUM, RUTHENIUM, AND IRIDIUM IN LEG 115 HOTSPOT BASALTS: IMPLICATIONS FOR MAGMATIC PROCESSES	PROC ODP, SCI RESULTS	GREENOUGH, J D; FRYER, B J	ODP0115	-13.1142	61.371	32.9	Mascarene/Chagos Laccadive	Volcanic	Basalt
12	115-706C-8R-1, 32-35	10.2973/odp.proc.sr.115.128.1990	DISTRIBUTION OF GOLD, PALLADIUM, PLATINUM, RHODIUM, RUTHENIUM, AND IRIDIUM IN LEG 115 HOTSPOT BASALTS: IMPLICATIONS FOR MAGMATIC PROCESSES	PROC ODP, SCI RESULTS	GREENOUGH, J D; FRYER, B J	ODP0115	-13.1142	61.371	32.9	Mascarene/Chagos Laccadive	Volcanic	Basalt
13	115-706C-8R-1, 67-77	10.2973/odp.proc.sr.115.128.1990	DISTRIBUTION OF GOLD, PALLADIUM, PLATINUM, RHODIUM, RUTHENIUM, AND IRIDIUM IN LEG 115 HOTSPOT BASALTS: IMPLICATIONS FOR MAGMATIC PROCESSES	PROC ODP, SCI RESULTS	GREENOUGH, J D; FRYER, B J	ODP0115	-13.1142	61.371	32.9	Mascarene/Chagos Laccadive	Volcanic	Basalt
14	115-706C-8R-2, 44-48	10.2973/odp.proc.sr.115.128.1990	DISTRIBUTION OF GOLD, PALLADIUM, PLATINUM, RHODIUM, RUTHENIUM, AND IRIDIUM IN LEG 115 HOTSPOT BASALTS: IMPLICATIONS FOR MAGMATIC PROCESSES	PROC ODP, SCI RESULTS	GREENOUGH, J D; FRYER, B J	ODP0115	-13.1142	61.371	32.9	Mascarene/Chagos Laccadive	Volcanic	Basalt
15	115-706C-8R-2, 125-128	10.2973/odp.proc.sr.115.128.1990	DISTRIBUTION OF GOLD, PALLADIUM, PLATINUM, RHODIUM, RUTHENIUM, AND IRIDIUM IN LEG 115 HOTSPOT BASALTS: IMPLICATIONS FOR MAGMATIC PROCESSES	PROC ODP, SCI RESULTS	GREENOUGH, J D; FRYER, B J	ODP0115	-13.1142	61.371	32.9	Mascarene/Chagos Laccadive	Volcanic	Basalt
16	115-706C-8R-3, 45-48	10.2973/odp.proc.sr.115.128.1990	DISTRIBUTION OF GOLD, PALLADIUM, PLATINUM, RHODIUM, RUTHENIUM, AND IRIDIUM IN LEG 115 HOTSPOT BASALTS: IMPLICATIONS FOR MAGMATIC PROCESSES	PROC ODP, SCI RESULTS	GREENOUGH, J D; FRYER, B J	ODP0115	-13.1142	61.371	32.9	Mascarene/Chagos Laccadive	Volcanic	Basalt
17	115-706C-9R-1, 13-16	10.2973/odp.proc.sr.115.128.1990	DISTRIBUTION OF GOLD, PALLADIUM, PLATINUM, RHODIUM, RUTHENIUM, AND IRIDIUM IN LEG 115 HOTSPOT BASALTS: IMPLICATIONS FOR MAGMATIC PROCESSES	PROC ODP, SCI RESULTS	GREENOUGH, J D; FRYER, B J	ODP0115	-13.1142	61.371	32.9	Mascarene/Chagos Laccadive	Volcanic	Basalt
18	115-706C-9R-1,23-29	10.2973/odp.proc.sr.115.128.1990	DISTRIBUTION OF GOLD, PALLADIUM, PLATINUM, RHODIUM, RUTHENIUM, AND IRIDIUM IN LEG 115 HOTSPOT BASALTS: IMPLICATIONS FOR MAGMATIC PROCESSES	PROC ODP, SCI RESULTS	GREENOUGH, J D; FRYER, B J	ODP0115	-13.1142	61.371	32.9	Mascarene/Chagos Laccadive	Volcanic	Basalt
19	115-706C-9R-2, 36-39	10.2973/odp.proc.sr.115.128.1990	DISTRIBUTION OF GOLD, PALLADIUM, PLATINUM, RHODIUM, RUTHENIUM, AND IRIDIUM IN LEG 115 HOTSPOT BASALTS: IMPLICATIONS FOR MAGMATIC PROCESSES	PROC ODP, SCI RESULTS	GREENOUGH, J D; FRYER, B J	ODP0115	-13.1142	61.371	32.9	Mascarene/Chagos Laccadive	Volcanic	Basalt
20	115-707C-22R-1, 94-98	10.2973/odp.proc.sr.115.128.1990	DISTRIBUTION OF GOLD, PALLADIUM, PLATINUM, RHODIUM, RUTHENIUM, AND IRIDIUM IN LEG 115 HOTSPOT BASALTS: IMPLICATIONS FOR MAGMATIC PROCESSES	PROC ODP, SCI RESULTS	GREENOUGH, J D; FRYER, B J	ODP0115	-7.54533	59.0168	64.1	Mascarene/Chagos Laccadive	Volcanic	Basalt
21	115-707C-22R-2, 40-42	10.2973/odp.proc.sr.115.128.1990	DISTRIBUTION OF GOLD, PALLADIUM, PLATINUM, RHODIUM, RUTHENIUM, AND IRIDIUM IN LEG 115 HOTSPOT BASALTS: IMPLICATIONS FOR MAGMATIC PROCESSES	PROC ODP, SCI RESULTS	GREENOUGH, J D; FRYER, B J	ODP0115	-7.54533	59.0168	64.1	Mascarene/Chagos Laccadive	Volcanic	Basalt
22	115-707C-23R-1, 123-127	10.2973/odp.proc.sr.115.128.1990	DISTRIBUTION OF GOLD, PALLADIUM, PLATINUM, RHODIUM, RUTHENIUM, AND IRIDIUM IN LEG 115 HOTSPOT BASALTS: IMPLICATIONS FOR MAGMATIC PROCESSES	PROC ODP, SCI RESULTS	GREENOUGH, J D; FRYER, B J	ODP0115	-7.54533	59.0168	64.1	Mascarene/Chagos Laccadive	Volcanic	Basalt
23	115-707C-23R-4, 32-34	10.2973/odp.proc.sr.115.128.1990	DISTRIBUTION OF GOLD, PALLADIUM, PLATINUM, RHODIUM, RUTHENIUM, AND IRIDIUM IN LEG 115 HOTSPOT BASALTS: IMPLICATIONS FOR MAGMATIC PROCESSES	PROC ODP, SCI RESULTS	GREENOUGH, J D; FRYER, B J	ODP0115	-7.54533	59.0168	64.1	Mascarene/Chagos Laccadive	Volcanic	Basalt
24	115-707C-25R-1, 39-43	10.2973/odp.proc.sr.115.128.1990	DISTRIBUTION OF GOLD, PALLADIUM, PLATINUM, RHODIUM, RUTHENIUM, AND IRIDIUM IN LEG 115 HOTSPOT BASALTS: IMPLICATIONS FOR MAGMATIC PROCESSES	PROC ODP, SCI RESULTS	GREENOUGH, J D; FRYER, B J	ODP0115	-7.54533	59.0168	64.1	Mascarene/Chagos Laccadive	Volcanic	Basalt
25	115-707C-26R-2, 126-128	10.2973/odp.proc.sr.115.128.1990	DISTRIBUTION OF GOLD, PALLADIUM, PLATINUM, RHODIUM, RUTHENIUM, AND IRIDIUM IN LEG 115 HOTSPOT BASALTS: IMPLICATIONS FOR MAGMATIC PROCESSES	PROC ODP, SCI RESULTS	GREENOUGH, J D; FRYER, B J	ODP0115	-7.54533	59.0168	64.1	Mascarene/Chagos Laccadive	Volcanic	Basalt
26	115-707C-28R-4, 133-136	10.2973/odp.proc.sr.115.128.1990	DISTRIBUTION OF GOLD, PALLADIUM, PLATINUM, RHODIUM, RUTHENIUM, AND IRIDIUM IN LEG 115 HOTSPOT BASALTS: IMPLICATIONS FOR MAGMATIC PROCESSES	PROC ODP, SCI RESULTS	GREENOUGH, J D; FRYER, B J	ODP0115	-7.54533	59.0168	64.1	Mascarene/Chagos Laccadive	Volcanic	Basalt
27	115-713A-13R-1, 63-69	10.2973/odp.proc.sr.115.128.1990	DISTRIBUTION OF GOLD, PALLADIUM, PLATINUM, RHODIUM, RUTHENIUM, AND IRIDIUM IN LEG 115 HOTSPOT BASALTS: IMPLICATIONS FOR MAGMATIC PROCESSES	PROC ODP, SCI RESULTS	GREENOUGH, J D; FRYER, B J	ODP0115	-4.193	73.3942	49.6	Mascarene/Chagos Laccadive	Volcanic	Basalt
28	115-713A-15R-4, 7-13	10.2973/odp.proc.sr.115.128.1990	DISTRIBUTION OF GOLD, PALLADIUM, PLATINUM, RHODIUM, RUTHENIUM, AND IRIDIUM IN LEG 115 HOTSPOT BASALTS: IMPLICATIONS FOR MAGMATIC PROCESSES	PROC ODP, SCI RESULTS	GREENOUGH, J D; FRYER, B J	ODP0115	-4.193	73.3942	49.6	Mascarene/Chagos Laccadive	Volcanic	Basalt
29	115-713A-15R-4, 143-146	10.2973/odp.proc.sr.115.128.1990	DISTRIBUTION OF GOLD, PALLADIUM, PLATINUM, RHODIUM, RUTHENIUM, AND IRIDIUM IN LEG 115 HOTSPOT BASALTS: IMPLICATIONS FOR MAGMATIC PROCESSES	PROC ODP, SCI RESULTS	GREENOUGH, J D; FRYER, B J	ODP0115	-4.193	73.3942	49.6	Mascarene/Chagos Laccadive	Volcanic	Basalt
30	115-713A-15R-5, 90-94	10.2973/odp.proc.sr.115.128.1990	DISTRIBUTION OF GOLD, PALLADIUM, PLATINUM, RHODIUM, RUTHENIUM, AND IRIDIUM IN LEG 115 HOTSPOT BASALTS: IMPLICATIONS FOR MAGMATIC PROCESSES	PROC ODP, SCI RESULTS	GREENOUGH, J D; FRYER, B J	ODP0115	-4.193	73.3942	49.6	Mascarene/Chagos Laccadive	Volcanic	Basalt
31	115-713C-19R-1, 27-29	10.2973/odp.proc.sr.115.128.1990	DISTRIBUTION OF GOLD, PALLADIUM, PLATINUM, RHODIUM, RUTHENIUM, AND IRIDIUM IN LEG 115 HOTSPOT BASALTS: IMPLICATIONS FOR MAGMATIC PROCESSES	PROC ODP, SCI RESULTS	GREENOUGH, J D; FRYER, B J	ODP0115	-4.193	73.3942	49.6	Mascarene/Chagos Laccadive	Volcanic	Basalt
32	115-713A-19R-3, 12-15	10.2973/odp.proc.sr.115.128.1990	DISTRIBUTION OF GOLD, PALLADIUM, PLATINUM, RHODIUM, RUTHENIUM, AND IRIDIUM IN LEG 115 HOTSPOT BASALTS: IMPLICATIONS FOR MAGMATIC PROCESSES	PROC ODP, SCI RESULTS	GREENOUGH, J D; FRYER, B J	ODP0115	-4.193	73.3942	49.6	Mascarene/Chagos Laccadive	Volcanic	Basalt
33	115-713A-20R-3, 51-54	10.2973/odp.proc.sr.115.128.1990	DISTRIBUTION OF GOLD, PALLADIUM, PLATINUM, RHODIUM, RUTHENIUM, AND IRIDIUM IN LEG 115 HOTSPOT BASALTS: IMPLICATIONS FOR MAGMATIC PROCESSES	PROC ODP, SCI RESULTS	GREENOUGH, J D; FRYER, B J	ODP0115	-4.193	73.3942	49.6	Mascarene/Chagos Laccadive	Volcanic	Basalt
34	115-713A-20R-3, 112-115	10.2973/odp.proc.sr.115.128.1990	DISTRIBUTION OF GOLD, PALLADIUM, PLATINUM, RHODIUM, RUTHENIUM, AND IRIDIUM IN LEG 115 HOTSPOT BASALTS: IMPLICATIONS FOR MAGMATIC PROCESSES	PROC ODP, SCI RESULTS	GREENOUGH, J D; FRYER, B J	ODP0115	-4.193	73.3942	49.6	Mascarene/Chagos Laccadive	Volcanic	Basalt
35	115-713A-20R-3, 137-139	10.2973/odp.proc.sr.115.128.1990	DISTRIBUTION OF GOLD, PALLADIUM, PLATINUM, RHODIUM, RUTHENIUM, AND IRIDIUM IN LEG 115 HOTSPOT BASALTS: IMPLICATIONS FOR MAGMATIC PROCESSES	PROC ODP, SCI RESULTS	GREENOUGH, J D; FRYER, B J	ODP0115	-4.193	73.3942	49.6	Mascarene/Chagos Laccadive	Volcanic	Basalt
36	115-713A-20R-5, 127-130	10.2973/odp.proc.sr.115.128.1990	DISTRIBUTION OF GOLD, PALLADIUM, PLATINUM, RHODIUM, RUTHENIUM, AND IRIDIUM IN LEG 115 HOTSPOT BASALTS: IMPLICATIONS FOR MAGMATIC PROCESSES	PROC ODP, SCI RESULTS	GREENOUGH, J D; FRYER, B J	ODP0115	-4.193	73.3942	49.6	Mascarene/Chagos Laccadive	Volcanic	Basalt
37	115-713A-21R-3, 55-59	10.2973/odp.proc.sr.115.128.1990	DISTRIBUTION OF GOLD, PALLADIUM, PLATINUM, RHODIUM, RUTHENIUM, AND IRIDIUM IN LEG 115 HOTSPOT BASALTS: IMPLICATIONS FOR MAGMATIC PROCESSES	PROC ODP, SCI RESULTS	GREENOUGH, J D; FRYER, B J	ODP0115	-4.193	73.3942	49.6	Mascarene/Chagos Laccadive	Volcanic	Basalt
38	115-715A-23R-3, 91-95	10.2973/odp.proc.sr.115.128.1990	DISTRIBUTION OF GOLD, PALLADIUM, PLATINUM, RHODIUM, RUTHENIUM, AND IRIDIUM IN LEG 115 HOTSPOT BASALTS: IMPLICATIONS FOR MAGMATIC PROCESSES	PROC ODP, SCI RESULTS	GREENOUGH, J D; FRYER, B J	ODP0115	5.0815	73.8313	57.5	Mascarene/Chagos Laccadive	Volcanic	Basalt
39	115-715A-24R-2, 30-38	10.2973/odp.proc.sr.115.128.1990	DISTRIBUTION OF GOLD, PALLADIUM, PLATINUM, RHODIUM, RUTHENIUM, AND IRIDIUM IN LEG 115 HOTSPOT BASALTS: IMPLICATIONS FOR MAGMATIC PROCESSES	PROC ODP, SCI RESULTS	GREENOUGH, J D; FRYER, B J	ODP0115	5.0815	73.8313	57.5	Mascarene/Chagos Laccadive	Volcanic	Basalt
40	115-715A-25R-3, 25-34	10.2973/odp.proc.sr.115.128.1990	DISTRIBUTION OF GOLD, PALLADIUM, PLATINUM, RHODIUM, RUTHENIUM, AND IRIDIUM IN LEG 115 HOTSPOT BASALTS: IMPLICATIONS FOR MAGMATIC PROCESSES	PROC ODP, SCI RESULTS	GREENOUGH, J D; FRYER, B J	ODP0115	5.0815	73.8313	57.5	Mascarene/Chagos Laccadive	Volcanic	Basalt
41	115-715A-25R-6, 38-47	10.2973/odp.proc.sr.115.128.1990	DISTRIBUTION OF GOLD, PALLADIUM, PLATINUM, RHODIUM, RUTHENIUM, AND IRIDIUM IN LEG 115 HOTSPOT BASALTS: IMPLICATIONS FOR MAGMATIC PROCESSES	PROC ODP, SCI RESULTS	GREENOUGH, J D; FRYER, B J	ODP0115	5.0815	73.8313	57.5	Mascarene/Chagos Laccadive	Volcanic	Basalt
42	115-715A-29R-1, 33-38	10.2973/odp.proc.sr.115.128.1990	DISTRIBUTION OF GOLD, PALLADIUM, PLATINUM, RHODIUM, RUTHENIUM, AND IRIDIUM IN LEG 115 HOTSPOT BASALTS: IMPLICATIONS FOR MAGMATIC PROCESSES	PROC ODP, SCI RESULTS	GREENOUGH, J D; FRYER, B J	ODP0115	5.0815	73.8313	57.5	Mascarene/Chagos Laccadive	Volcanic	Basalt
43	115-715A-29R-1, 113-119	10.2973/odp.proc.sr.115.128.1990	DISTRIBUTION OF GOLD, PALLADIUM, PLATINUM, RHODIUM, RUTHENIUM, AND IRIDIUM IN LEG 115 HOTSPOT BASALTS: IMPLICATIONS FOR MAGMATIC PROCESSES	PROC ODP, SCI RESULTS	GREENOUGH, J D; FRYER, B J	ODP0115	5.0815	73.8313	57.5	Mascarene/Chagos Laccadive	Volcanic	Basalt
44	115-715A-29R-2, 42-48	10.2973/odp.proc.sr.115.128.1990	DISTRIBUTION OF GOLD, PALLADIUM, PLATINUM, RHODIUM, RUTHENIUM, AND IRIDIUM IN LEG 115 HOTSPOT BASALTS: IMPLICATIONS FOR MAGMATIC PROCESSES	PROC ODP, SCI RESULTS	GREENOUGH, J D; FRYER, B J	ODP0115	5.0815	73.8313	57.5	Mascarene/Chagos Laccadive	Volcanic	Basalt
45	115-715A-3OR-1, 52-61	10.2973/odp.proc.sr.115.128.1990	DISTRIBUTION OF GOLD, PALLADIUM, PLATINUM, RHODIUM, RUTHENIUM, AND IRIDIUM IN LEG 115 HOTSPOT BASALTS: IMPLICATIONS FOR MAGMATIC PROCESSES	PROC ODP, SCI RESULTS	GREENOUGH, J D; FRYER, B J	ODP0115	5.0815	73.8313	57.5	Mascarene/Chagos Laccadive	Volcanic	Basalt
46	115-715A-3OR-3, 41-51	10.2973/odp.proc.sr.115.128.1990	DISTRIBUTION OF GOLD, PALLADIUM, PLATINUM, RHODIUM, RUTHENIUM, AND IRIDIUM IN LEG 115 HOTSPOT BASALTS: IMPLICATIONS FOR MAGMATIC PROCESSES	PROC ODP, SCI RESULTS	GREENOUGH, J D; FRYER, B J	ODP0115	5.0815	73.8313	57.5	Mascarene/Chagos Laccadive	Volcanic	Basalt
47	115-715A-30R-6, 0-9	10.2973/odp.proc.sr.115.128.1990	DISTRIBUTION OF GOLD, PALLADIUM, PLATINUM, RHODIUM, RUTHENIUM, AND IRIDIUM IN LEG 115 HOTSPOT BASALTS: IMPLICATIONS FOR MAGMATIC PROCESSES	PROC ODP, SCI RESULTS	GREENOUGH, J D; FRYER, B J	ODP0115	5.0815	73.8313	57.5	Mascarene/Chagos Laccadive	Volcanic	Basalt
48	115-715A-31R-2, 89-94	10.2973/odp.proc.sr.115.128.1990	DISTRIBUTION OF GOLD, PALLADIUM, PLATINUM, RHODIUM, RUTHENIUM, AND IRIDIUM IN LEG 115 HOTSPOT BASALTS: IMPLICATIONS FOR MAGMATIC PROCESSES	PROC ODP, SCI RESULTS	GREENOUGH, J D; FRYER, B J	ODP0115	5.0815	73.8313	57.5	Mascarene/Chagos Laccadive	Volcanic	Basalt
0	706-P	10.2973/odp.proc.sr.115.128.1990	DISTRIBUTION OF GOLD, PALLADIUM, PLATINUM, RHODIUM, RUTHENIUM, AND IRIDIUM IN LEG 115 HOTSPOT BASALTS: IMPLICATIONS FOR MAGMATIC PROCESSES	PROC ODP, SCI RESULTS	GREENOUGH, J D; FRYER, B J	ODP0115	-13.1142	61.371	32.9	Mascarene/Chagos Laccadive	Volcanic	Basalt	49.51	1.18	18.54			8.91		0.14	5.97	13.2	2.22	0.23	0.1				5.7	64	20.7		4.95		2.54
1	706-E	10.2973/odp.proc.sr.115.128.1990	DISTRIBUTION OF GOLD, PALLADIUM, PLATINUM, RHODIUM, RUTHENIUM, AND IRIDIUM IN LEG 115 HOTSPOT BASALTS: IMPLICATIONS FOR MAGMATIC PROCESSES	PROC ODP, SCI RESULTS	GREENOUGH, J D; FRYER, B J	ODP0115	-13.1142	61.371	32.9	Mascarene/Chagos Laccadive	Volcanic	Basalt	48.73	3.35	13.95			14.1		0.2	5.45	10.35	2.65	0.83	0.39				14.3	255	42.9		21.1		7.72
2	706-E model	10.2973/odp.proc.sr.115.128.1990	DISTRIBUTION OF GOLD, PALLADIUM, PLATINUM, RHODIUM, RUTHENIUM, AND IRIDIUM IN LEG 115 HOTSPOT BASALTS: IMPLICATIONS FOR MAGMATIC PROCESSES	PROC ODP, SCI RESULTS	GREENOUGH, J D; FRYER, B J	ODP0115	-13.1142	61.371	32.9	Mascarene/Chagos Laccadive	Volcanic	Basalt	49.56	2.23	14.24			14.67		0.23	5.44	10.67	2.27	0.48	0.22				12	133	43		9.4		4.9
3	707-P	10.2973/odp.proc.sr.115.128.1990	DISTRIBUTION OF GOLD, PALLADIUM, PLATINUM, RHODIUM, RUTHENIUM, AND IRIDIUM IN LEG 115 HOTSPOT BASALTS: IMPLICATIONS FOR MAGMATIC PROCESSES	PROC ODP, SCI RESULTS	GREENOUGH, J D; FRYER, B J	ODP0115	-7.54533	59.0168	64.1	Mascarene/Chagos Laccadive	Volcanic	Basalt	50.75	0.7	15.09			11		0.11	9.34	10.74	2.12	0.12	0.03				1	28.8	17.5		0.68		1.27
4	707-E	10.2973/odp.proc.sr.115.128.1990	DISTRIBUTION OF GOLD, PALLADIUM, PLATINUM, RHODIUM, RUTHENIUM, AND IRIDIUM IN LEG 115 HOTSPOT BASALTS: IMPLICATIONS FOR MAGMATIC PROCESSES	PROC ODP, SCI RESULTS	GREENOUGH, J D; FRYER, B J	ODP0115	-7.54533	59.0168	64.1	Mascarene/Chagos Laccadive	Volcanic	Basalt	50.18	1.45	15.07			12.34		0.17	6.95	11.42	2.23	0.09	0.11				1.5	81.2	29.5		4.28		5.11
5	707-E model	10.2973/odp.proc.sr.115.128.1990	DISTRIBUTION OF GOLD, PALLADIUM, PLATINUM, RHODIUM, RUTHENIUM, AND IRIDIUM IN LEG 115 HOTSPOT BASALTS: IMPLICATIONS FOR MAGMATIC PROCESSES	PROC ODP, SCI RESULTS	GREENOUGH, J D; FRYER, B J	ODP0115	-7.54533	59.0168	64.1	Mascarene/Chagos Laccadive	Volcanic	Basalt	51.7	0.84	15.06			12		0.1	6.96	10.84	2.31	0.15	0.04				1.3	37	29		0.86		1.6
6	713-P	10.2973/odp.proc.sr.115.128.1990	DISTRIBUTION OF GOLD, PALLADIUM, PLATINUM, RHODIUM, RUTHENIUM, AND IRIDIUM IN LEG 115 HOTSPOT BASALTS: IMPLICATIONS FOR MAGMATIC PROCESSES	PROC ODP, SCI RESULTS	GREENOUGH, J D; FRYER, B J	ODP0115	-4.193	73.3942	49.6	Mascarene/Chagos Laccadive	Volcanic	Basalt	50.02	1.11	15.25			10.55		0.19	7.68	12.81	2.12	0.19	0.07				1.9	59.9	23.9		2.84		2.37
7	713-E	10.2973/odp.proc.sr.115.128.1990	DISTRIBUTION OF GOLD, PALLADIUM, PLATINUM, RHODIUM, RUTHENIUM, AND IRIDIUM IN LEG 115 HOTSPOT BASALTS: IMPLICATIONS FOR MAGMATIC PROCESSES	PROC ODP, SCI RESULTS	GREENOUGH, J D; FRYER, B J	ODP0115	-4.193	73.3942	49.6	Mascarene/Chagos Laccadive	Volcanic	Basalt	49.87	1.57	13.82			13.25		0.24	6.07	12.2	2.28	0.55	0.14				2.5	103.5	35		5.18		3.56
8	713-E model	10.2973/odp.proc.sr.115.128.1990	DISTRIBUTION OF GOLD, PALLADIUM, PLATINUM, RHODIUM, RUTHENIUM, AND IRIDIUM IN LEG 115 HOTSPOT BASALTS: IMPLICATIONS FOR MAGMATIC PROCESSES	PROC ODP, SCI RESULTS	GREENOUGH, J D; FRYER, B J	ODP0115	-4.193	73.3942	49.6	Mascarene/Chagos Laccadive	Volcanic	Basalt	49.9	1.49	13.88			13.34		0.22	6.11	12.34	2.33	0.28	0.1				2.8	89	36		4.1		3.4
9	715-UP	10.2973/odp.proc.sr.115.128.1990	DISTRIBUTION OF GOLD, PALLADIUM, PLATINUM, RHODIUM, RUTHENIUM, AND IRIDIUM IN LEG 115 HOTSPOT BASALTS: IMPLICATIONS FOR MAGMATIC PROCESSES	PROC ODP, SCI RESULTS	GREENOUGH, J D; FRYER, B J	ODP0115	5.0815	73.8313	57.5	Mascarene/Chagos Laccadive	Volcanic	Basalt	48.5	1.1	15.31			10.75		0.18	11.09	11.07	1.66	0.22	0.12				5	62.7	19.3		4.84		2.27
10	715-UE	10.2973/odp.proc.sr.115.128.1990	DISTRIBUTION OF GOLD, PALLADIUM, PLATINUM, RHODIUM, RUTHENIUM, AND IRIDIUM IN LEG 115 HOTSPOT BASALTS: IMPLICATIONS FOR MAGMATIC PROCESSES	PROC ODP, SCI RESULTS	GREENOUGH, J D; FRYER, B J	ODP0115	5.0815	73.8313	57.5	Mascarene/Chagos Laccadive	Volcanic	Basalt	48.16	2.29	14.9			14.99		0.2	6.04	10.18	2.47	0.52	0.24				10.5	138.5	38.5		9.84		4.52
11	715-UE model	10.2973/odp.proc.sr.115.128.1990	DISTRIBUTION OF GOLD, PALLADIUM, PLATINUM, RHODIUM, RUTHENIUM, AND IRIDIUM IN LEG 115 HOTSPOT BASALTS: IMPLICATIONS FOR MAGMATIC PROCESSES	PROC ODP, SCI RESULTS	GREENOUGH, J D; FRYER, B J	ODP0115	5.0815	73.8313	57.5	Mascarene/Chagos Laccadive	Volcanic	Basalt	48.44	2.01	15.09			15.21		0.23	6.08	10.36	1.87	0.45	0.26				10.5	133	41		9.6		4.4
12	715-LP	10.2973/odp.proc.sr.115.128.1990	DISTRIBUTION OF GOLD, PALLADIUM, PLATINUM, RHODIUM, RUTHENIUM, AND IRIDIUM IN LEG 115 HOTSPOT BASALTS: IMPLICATIONS FOR MAGMATIC PROCESSES	PROC ODP, SCI RESULTS	GREENOUGH, J D; FRYER, B J	ODP0115	5.0815	73.8313	57.5	Mascarene/Chagos Laccadive	Volcanic	Basalt	48.41	1.28	15.61			10.93		0.18	10.4	10.46	2.01	0.58	0.13				7.4	73	21.8		5.97		2.71
13	715-LE	10.2973/odp.proc.sr.115.128.1990	DISTRIBUTION OF GOLD, PALLADIUM, PLATINUM, RHODIUM, RUTHENIUM, AND IRIDIUM IN LEG 115 HOTSPOT BASALTS: IMPLICATIONS FOR MAGMATIC PROCESSES	PROC ODP, SCI RESULTS	GREENOUGH, J D; FRYER, B J	ODP0115	5.0815	73.8313	57.5	Mascarene/Chagos Laccadive	Volcanic	Basalt	1	49.76	2.5			13.86		12.79	0.21	6.2	11.47	2.47	0.49				11	142	38		10.5		5.03
14	715-LE model	10.2973/odp.proc.sr.115.128.1990	DISTRIBUTION OF GOLD, PALLADIUM, PLATINUM, RHODIUM, RUTHENIUM, AND IRIDIUM IN LEG 115 HOTSPOT BASALTS: IMPLICATIONS FOR MAGMATIC PROCESSES	PROC ODP, SCI RESULTS	GREENOUGH, J D; FRYER, B J	ODP0115	5.0815	73.8313	57.5	Mascarene/Chagos Laccadive	Volcanic	Basalt	49.86	2.07	13.91			12.88		0.21	6.19	11.53	2.18	0.95	0.22				12	121	36		9.4		4.3
0	115-706C-4R-3, 10-13	10.2973/odp.proc.sr.115.127.1990	MAGNETIC PROPERTIES, IRON-TITANIUM OXIDES, AND PETROLOGY OF FOUR LEG 115 BASALTS	PROC ODP, SCI RESULTS	HARGRAVES, R B	ODP0115	-13.1142	61.371	32.9	Mascarene/Chagos Laccadive	Volcanic	Basalt	48.04	3.17	13.67		15.65	0.65		0.2	5.65	10.35	2.61	0.34	0.35		100.03	0.31	23	250	43																		3.5
1	115-707C-25R-1, 39-43	10.2973/odp.proc.sr.115.127.1990	MAGNETIC PROPERTIES, IRON-TITANIUM OXIDES, AND PETROLOGY OF FOUR LEG 115 BASALTS	PROC ODP, SCI RESULTS	HARGRAVES, R B	ODP0115	-7.54533	59.0168	64.1	Mascarene/Chagos Laccadive	Volcanic	Basalt	49.6	1.38	14.9		13.49			0.16	7.1	11.99	2.15	0.06	0.1		100.93	0.48	5.3	79	34																		1.5
2	115-707C-25R-3, 44-47	10.2973/odp.proc.sr.115.127.1990	MAGNETIC PROPERTIES, IRON-TITANIUM OXIDES, AND PETROLOGY OF FOUR LEG 115 BASALTS	PROC ODP, SCI RESULTS	HARGRAVES, R B	ODP0115	-7.54533	59.0168	64.1	Mascarene/Chagos Laccadive	Volcanic	Basalt	49.7	1.45	15.1		13.32	0.64		0.17	7.15	11.24	2.23	0.09	0.11		100.56	0.23	6.4	83	37																		0.8
3	115-713A-15R-4, 7-13	10.2973/odp.proc.sr.115.127.1990	MAGNETIC PROPERTIES, IRON-TITANIUM OXIDES, AND PETROLOGY OF FOUR LEG 115 BASALTS	PROC ODP, SCI RESULTS	HARGRAVES, R B	ODP0115	-4.193	73.3942	49.6	Mascarene/Chagos Laccadive	Volcanic	Basalt	49.36	1.31	14.13		13.27	0.36		0.19	8.58	11.32	2.18	0.15	0.08		100.57	0.22	4.6	73	33																		2.7
4	115-713A-15R-41, 43-146	10.2973/odp.proc.sr.115.127.1990	MAGNETIC PROPERTIES, IRON-TITANIUM OXIDES, AND PETROLOGY OF FOUR LEG 115 BASALTS	PROC ODP, SCI RESULTS	HARGRAVES, R B	ODP0115	-4.193	73.3942	49.6	Mascarene/Chagos Laccadive	Volcanic	Basalt	49.07	1.52	13.58		14.71	0.41		0.25	5.64	12.11	2.29	0.77	0.13		100.07	1.12	7.5	103	41																		23.6
5	115-715A-25R-6, 38-42	10.2973/odp.proc.sr.115.127.1990	MAGNETIC PROPERTIES, IRON-TITANIUM OXIDES, AND PETROLOGY OF FOUR LEG 115 BASALTS	PROC ODP, SCI RESULTS	HARGRAVES, R B	ODP0115	5.0815	73.8313	57.5	Mascarene/Chagos Laccadive	Volcanic	Basalt	47.93	0.98	14.98		11.82	0.5		0.18	10.97	11.64	1.58	0.26	0.11		100.45	0	8.1	54	22																		4.7
0	758A-66R-4, 6-12	10.2973/odp.proc.sr.121.163.1991	GEOCHEMICAL AND PETROLOGIC DATA FOR BASALTS FROM SITES 756, 757, AND 758: IMPLICATIONS FOR THE ORIGIN AND EVOLUTION OF NINETYEAST RIDGE	PROC. OCEAN DRILL. PROGRAM, SCIENT. RESULTS	FREY, F. A.; JONES, W. B.; DAVIES, H.; WEIS, D.	ODP	5.384	90.3611	76.7433	Ninetyeast Ridge	Volcanic	Basalt	50.02	1.36	14.92	11.28				0.207	9.5	10.49	2.39	0.125	0.094		100.38		3.9	68.4	20.7		7.2	7.66	2.37	0.47	2.13	0.32	1.73						0.29		_		0.78
1	758A-66R-4, 6-12	10.2973/odp.proc.sr.121.163.1991	GEOCHEMICAL AND PETROLOGIC DATA FOR BASALTS FROM SITES 756, 757, AND 758: IMPLICATIONS FOR THE ORIGIN AND EVOLUTION OF NINETYEAST RIDGE	PROC. OCEAN DRILL. PROGRAM, SCIENT. RESULTS	FREY, F. A.; JONES, W. B.; DAVIES, H.; WEIS, D.	ODP	5.384	90.3611	76.7433	Ninetyeast Ridge	Volcanic	Basalt	50.07	1.37	15.08	11.32				0.209	9.4	10.47	2.35	0.126	0.097		100.49		4.22	69.5	19.8		7.45	7.63	2.29	0.59	2.12	0.33	1.71						0.29		_		1.21
2	758A-69R-1, 37-43	10.2973/odp.proc.sr.121.163.1991	GEOCHEMICAL AND PETROLOGIC DATA FOR BASALTS FROM SITES 756, 757, AND 758: IMPLICATIONS FOR THE ORIGIN AND EVOLUTION OF NINETYEAST RIDGE	PROC. OCEAN DRILL. PROGRAM, SCIENT. RESULTS	FREY, F. A.; JONES, W. B.; DAVIES, H.; WEIS, D.	ODP	5.384	90.3611	76.7433	Ninetyeast Ridge	Volcanic	Basalt	49.67	1.39	15.14	11.26				0.18	8.39	11.8	2.32	0.093	0.1		100.35		4.95	73.1	23.5		4.1	8.2	2.56	0.55	2.31	0.35	1.87						0.32		0.45		0.51
3	758A-69R-1, 37-43	10.2973/odp.proc.sr.121.163.1991	GEOCHEMICAL AND PETROLOGIC DATA FOR BASALTS FROM SITES 756, 757, AND 758: IMPLICATIONS FOR THE ORIGIN AND EVOLUTION OF NINETYEAST RIDGE	PROC. OCEAN DRILL. PROGRAM, SCIENT. RESULTS	FREY, F. A.; JONES, W. B.; DAVIES, H.; WEIS, D.	ODP	5.384	90.3611	76.7433	Ninetyeast Ridge	Volcanic	Basalt	49.7	1.38	15.21	11.26				0.179	8.37	11.72	2.25	0.092	0.101		100.27		4.82	73.6	23.5		4.14	7.4	2.48	0.55	2.23	0.36	1.76						0.27		0.3		0.97
4	757C-9R-2, 0-10	10.2973/odp.proc.sr.121.163.1991	GEOCHEMICAL AND PETROLOGIC DATA FOR BASALTS FROM SITES 756, 757, AND 758: IMPLICATIONS FOR THE ORIGIN AND EVOLUTION OF NINETYEAST RIDGE	PROC. OCEAN DRILL. PROGRAM, SCIENT. RESULTS	FREY, F. A.; JONES, W. B.; DAVIES, H.; WEIS, D.	ODP	-17.0243	88.1816	55.628	Ninetyeast Ridge	Volcanic	Basalt	48.38	0.81	22.03	6.84				0.085	5.69	13.68	2	0.149	0.063		99.74		3.81	48.2	11.4		4.03	5.7	1.58	0.34	1.09	0.22	1.07						0.24		0.31		1.88
5	757C-9R-2, 0-10	10.2973/odp.proc.sr.121.163.1991	GEOCHEMICAL AND PETROLOGIC DATA FOR BASALTS FROM SITES 756, 757, AND 758: IMPLICATIONS FOR THE ORIGIN AND EVOLUTION OF NINETYEAST RIDGE	PROC. OCEAN DRILL. PROGRAM, SCIENT. RESULTS	FREY, F. A.; JONES, W. B.; DAVIES, H.; WEIS, D.	ODP	-17.0243	88.1816	55.628	Ninetyeast Ridge	Volcanic	Basalt	48.51	0.817	22.03	6.86				0.085	5.72	13.68	2.01	0.15	0.066		99.94		3.12	48.9	12.1		4.18	5.5	1.55	0.34	1.22	0.2	1.07						0.22		0.27		1.42
6	757C-12R-1, 104-110	10.2973/odp.proc.sr.121.163.1991	GEOCHEMICAL AND PETROLOGIC DATA FOR BASALTS FROM SITES 756, 757, AND 758: IMPLICATIONS FOR THE ORIGIN AND EVOLUTION OF NINETYEAST RIDGE	PROC. OCEAN DRILL. PROGRAM, SCIENT. RESULTS	FREY, F. A.; JONES, W. B.; DAVIES, H.; WEIS, D.	ODP	-17.0243	88.1816	55.628	Ninetyeast Ridge	Volcanic	Basalt	51.64	0.986	18.61	7.49				0.167	5.24	12.05	2.68	0.759	0.077		99.72		10.1	160	28.6		11.2	14.1	3.75	0.75	2.84	0.43	3.51						0.54		1.62		7.09
7	757C-12R-1, 104-110	10.2973/odp.proc.sr.121.163.1991	GEOCHEMICAL AND PETROLOGIC DATA FOR BASALTS FROM SITES 756, 757, AND 758: IMPLICATIONS FOR THE ORIGIN AND EVOLUTION OF NINETYEAST RIDGE	PROC. OCEAN DRILL. PROGRAM, SCIENT. RESULTS	FREY, F. A.; JONES, W. B.; DAVIES, H.; WEIS, D.	ODP	-17.0243	88.1816	55.628	Ninetyeast Ridge	Volcanic	Basalt	51.7	0.942	18.81	7.52				0.168	5.28	11.95	2.65	0.759	0.075		99.86		10.6	163.9	28.6		11.1	13.9	3.64	0.65	2.85	0.46	3.51						0.54		1.64		7.04
8	756D-6R-3, 0-8	10.2973/odp.proc.sr.121.163.1991	GEOCHEMICAL AND PETROLOGIC DATA FOR BASALTS FROM SITES 756, 757, AND 758: IMPLICATIONS FOR THE ORIGIN AND EVOLUTION OF NINETYEAST RIDGE	PROC. OCEAN DRILL. PROGRAM, SCIENT. RESULTS	FREY, F. A.; JONES, W. B.; DAVIES, H.; WEIS, D.	ODP	-27.3555	87.5968	45.8929	Ninetyeast Ridge	Volcanic	Basalt	48.59	2.12	15.6	11.99				0.181	7.07	10.97	2.82	0.315	0.175		99.82		9.54	124	27.7		7.77	13.9	3.82	0.7	2.45	0.37	2.88						0.55		0.67		0.99
9	756D-6R-3, 0-8	10.2973/odp.proc.sr.121.163.1991	GEOCHEMICAL AND PETROLOGIC DATA FOR BASALTS FROM SITES 756, 757, AND 758: IMPLICATIONS FOR THE ORIGIN AND EVOLUTION OF NINETYEAST RIDGE	PROC. OCEAN DRILL. PROGRAM, SCIENT. RESULTS	FREY, F. A.; JONES, W. B.; DAVIES, H.; WEIS, D.	ODP	-27.3555	87.5968	45.8929	Ninetyeast Ridge	Volcanic	Basalt	48.6	2.13	15.63	11.97				0.181	7.03	10.98	2.69	0.315	0.177		99.69		9.03	123.9	27.8		8.08	13	3.82	0.72	2.52	0.36	2.74						0.6		0.74		1.44
10	756D-12R-2, 28-33	10.2973/odp.proc.sr.121.163.1991	GEOCHEMICAL AND PETROLOGIC DATA FOR BASALTS FROM SITES 756, 757, AND 758: IMPLICATIONS FOR THE ORIGIN AND EVOLUTION OF NINETYEAST RIDGE	PROC. OCEAN DRILL. PROGRAM, SCIENT. RESULTS	FREY, F. A.; JONES, W. B.; DAVIES, H.; WEIS, D.	ODP	-27.3555	87.5968	45.8929	Ninetyeast Ridge	Volcanic	Basalt	49.23	2.06	14.86	12.01				0.154	7.27	10.74	2.86	0.555	0.169		99.89		8.74	117.6	24.6		7.18	12.8	3.77	0.76	2.21	0.36	2.8						0.63		0.61		40.8
11	756D-12R-2, 28-33	10.2973/odp.proc.sr.121.163.1991	GEOCHEMICAL AND PETROLOGIC DATA FOR BASALTS FROM SITES 756, 757, AND 758: IMPLICATIONS FOR THE ORIGIN AND EVOLUTION OF NINETYEAST RIDGE	PROC. OCEAN DRILL. PROGRAM, SCIENT. RESULTS	FREY, F. A.; JONES, W. B.; DAVIES, H.; WEIS, D.	ODP	-27.3555	87.5968	45.8929	Ninetyeast Ridge	Volcanic	Basalt	49.47	2.09	14.89	12.03				0.153	7.3	10.79	2.83	0.556	0.173		100.28		8.78	117.7	25		7.31	12.8	3.75	0.68	2.35	0.34	2.8						0.57		0.64		40.4
0	756C- 10N-1, 32-36 (756C-F1)	10.2973/odp.proc.sr.121.163.1991	GEOCHEMICAL AND PETROLOGIC DATA FOR BASALTS FROM SITES 756, 757, AND 758: IMPLICATIONS FOR THE ORIGIN AND EVOLUTION OF NINETYEAST RIDGE	PROC. OCEAN DRILL. PROGRAM, SCIENT. RESULTS	FREY, F. A.; JONES, W. B.; DAVIES, H.; WEIS, D.	ODP	-27.3555	87.5968	45.8929	Ninetyeast Ridge	Volcanic	Basalt	49.24	2.46	14.75	12.55				0.2	6.28	10.99	2.79	0.49	0.23		99.98		11.7	156	31.5		9.56	17.2	4.66	0.9	2.8	0.39	3.69						0.76		1.14		6.5
1	756D- 4R-1, 35-39 (756D-F1)	10.2973/odp.proc.sr.121.163.1991	GEOCHEMICAL AND PETROLOGIC DATA FOR BASALTS FROM SITES 756, 757, AND 758: IMPLICATIONS FOR THE ORIGIN AND EVOLUTION OF NINETYEAST RIDGE	PROC. OCEAN DRILL. PROGRAM, SCIENT. RESULTS	FREY, F. A.; JONES, W. B.; DAVIES, H.; WEIS, D.	ODP	-27.3555	87.5968	45.8929	Ninetyeast Ridge	Volcanic	Basalt	47.68	2.68	15.51	14.58				0.18	4.89	10.17	3.1	0.91	0.22		99.92		13.5	177	33.9		9.46	16.9	4.81	0.85	3.21	0.48	4.18						0.82		1.14		10
2	756D-4R-1, 85-89 (756D-F2)	10.2973/odp.proc.sr.121.163.1991	GEOCHEMICAL AND PETROLOGIC DATA FOR BASALTS FROM SITES 756, 757, AND 758: IMPLICATIONS FOR THE ORIGIN AND EVOLUTION OF NINETYEAST RIDGE	PROC. OCEAN DRILL. PROGRAM, SCIENT. RESULTS	FREY, F. A.; JONES, W. B.; DAVIES, H.; WEIS, D.	ODP	-27.3555	87.5968	45.8929	Ninetyeast Ridge	Volcanic	Basalt	47.94	2.64	14.72	14.97				0.19	5.53	10.3	2.8	0.51	0.235		99.84		12.6	166	30.9		8.96	16.8	5.14	0.97	3	0.46	4.08						0.82		1.33		15
3	756D-6R-1, 6-10 (756D-F4)	10.2973/odp.proc.sr.121.163.1991	GEOCHEMICAL AND PETROLOGIC DATA FOR BASALTS FROM SITES 756, 757, AND 758: IMPLICATIONS FOR THE ORIGIN AND EVOLUTION OF NINETYEAST RIDGE	PROC. OCEAN DRILL. PROGRAM, SCIENT. RESULTS	FREY, F. A.; JONES, W. B.; DAVIES, H.; WEIS, D.	ODP	-27.3555	87.5968	45.8929	Ninetyeast Ridge	Volcanic	Basalt	48.6	2.84	15.33	14.35				0.13	5.3	9.54	2.82	0.643	0.267		99.81		13.6	171	31.8		10.8	18.7	5.4	1.05	3.1	0.46	4.23						0.86		1.7		19
4	756D-6R-2, 9-13 (756D-5)	10.2973/odp.proc.sr.121.163.1991	GEOCHEMICAL AND PETROLOGIC DATA FOR BASALTS FROM SITES 756, 757, AND 758: IMPLICATIONS FOR THE ORIGIN AND EVOLUTION OF NINETYEAST RIDGE	PROC. OCEAN DRILL. PROGRAM, SCIENT. RESULTS	FREY, F. A.; JONES, W. B.; DAVIES, H.; WEIS, D.	ODP	-27.3555	87.5968	45.8929	Ninetyeast Ridge	Volcanic	Basalt	49.05	2.18	15.32	12.4				0.16	6.8	10.64	2.73	0.489	0.177		99.95		9.4	123	27.1		7.72	12.9	3.97	0.79	2.42	0.37	2.98						0.62		0.71		33
5	756D-6R-2, 13-17 (756D-5)	10.2973/odp.proc.sr.121.163.1991	GEOCHEMICAL AND PETROLOGIC DATA FOR BASALTS FROM SITES 756, 757, AND 758: IMPLICATIONS FOR THE ORIGIN AND EVOLUTION OF NINETYEAST RIDGE	PROC. OCEAN DRILL. PROGRAM, SCIENT. RESULTS	FREY, F. A.; JONES, W. B.; DAVIES, H.; WEIS, D.	ODP	-27.3555	87.5968	45.8929	Ninetyeast Ridge	Volcanic	Basalt	48.57	2.17	15.5	12.31				0.18	6.92	11.1	2.87	0.227	0.178		100.01		9.7	125	29.4		8.2	14	4.18	0.78	2.72	0.42	3.12						0.64		0.7		1.1
6	756D-6R-3, 0-8 (756D-F5)	10.2973/odp.proc.sr.121.163.1991	GEOCHEMICAL AND PETROLOGIC DATA FOR BASALTS FROM SITES 756, 757, AND 758: IMPLICATIONS FOR THE ORIGIN AND EVOLUTION OF NINETYEAST RIDGE	PROC. OCEAN DRILL. PROGRAM, SCIENT. RESULTS	FREY, F. A.; JONES, W. B.; DAVIES, H.; WEIS, D.	ODP	-27.3555	87.5968	45.8929	Ninetyeast Ridge	Volcanic	Basalt	48.59	2.12	15.61	11.98				0.18	7.05	10.98	2.75	0.32	0.176		99.76		9.3	124	27.8		7.92	13.4	3.82	0.71	2.49	0.37	2.81						0.58		0.7		1.2
7	756D-7R-1, 100-104 (756D-F6)	10.2973/odp.proc.sr.121.163.1991	GEOCHEMICAL AND PETROLOGIC DATA FOR BASALTS FROM SITES 756, 757, AND 758: IMPLICATIONS FOR THE ORIGIN AND EVOLUTION OF NINETYEAST RIDGE	PROC. OCEAN DRILL. PROGRAM, SCIENT. RESULTS	FREY, F. A.; JONES, W. B.; DAVIES, H.; WEIS, D.	ODP	-27.3555	87.5968	45.8929	Ninetyeast Ridge	Volcanic	Basalt	49.22	2.47	15.99	11.03				0.12	6.43	10.5	3.75	0.412	0.22		100.14		12.6	157	27.4		9.78	16.8	4.67	0.86	2.77	0.44	3.83						0.75		1.01		2.9
8	756D-7R-3, 54-58 (756D-F6)	10.2973/odp.proc.sr.121.163.1991	GEOCHEMICAL AND PETROLOGIC DATA FOR BASALTS FROM SITES 756, 757, AND 758: IMPLICATIONS FOR THE ORIGIN AND EVOLUTION OF NINETYEAST RIDGE	PROC. OCEAN DRILL. PROGRAM, SCIENT. RESULTS	FREY, F. A.; JONES, W. B.; DAVIES, H.; WEIS, D.	ODP	-27.3555	87.5968	45.8929	Ninetyeast Ridge	Volcanic	Basalt	48.36	2.22	14.56	12.82				0.17	7.17	10.74	2.93	0.638	0.189		99.8		10.7	135	28.7		8.97	14.2	4.32	0.87	2.68	0.44	3.5						0.58		0.81		70
9	756D-8R-1, 20-30 (756D-F7)	10.2973/odp.proc.sr.121.163.1991	GEOCHEMICAL AND PETROLOGIC DATA FOR BASALTS FROM SITES 756, 757, AND 758: IMPLICATIONS FOR THE ORIGIN AND EVOLUTION OF NINETYEAST RIDGE	PROC. OCEAN DRILL. PROGRAM, SCIENT. RESULTS	FREY, F. A.; JONES, W. B.; DAVIES, H.; WEIS, D.	ODP	-27.3555	87.5968	45.8929	Ninetyeast Ridge	Volcanic	Basalt	49.44	2.11	15.47	12.51				0.12	6.69	10.33	2.54	0.531	0.208		99.94		12	126	25.9		8.99	14.5	3.93	0.73	2.34	0.38	2.98						0.75		0.75		13
10	756D-9R-2, 21-24 (756D-F9)	10.2973/odp.proc.sr.121.163.1991	GEOCHEMICAL AND PETROLOGIC DATA FOR BASALTS FROM SITES 756, 757, AND 758: IMPLICATIONS FOR THE ORIGIN AND EVOLUTION OF NINETYEAST RIDGE	PROC. OCEAN DRILL. PROGRAM, SCIENT. RESULTS	FREY, F. A.; JONES, W. B.; DAVIES, H.; WEIS, D.	ODP	-27.3555	87.5968	45.8929	Ninetyeast Ridge	Volcanic	Basalt	49.03	2.01	14.67	12.4				0.17	7.57	11.13	2.48	0.208	0.163		99.83		8.2	113	27		7.36	13.1	3.8	0.74	2.45	0.39	2.51						0.6		0.67		1.3
11	756D-10R-1, 99-103 ()756D-F12	10.2973/odp.proc.sr.121.163.1991	GEOCHEMICAL AND PETROLOGIC DATA FOR BASALTS FROM SITES 756, 757, AND 758: IMPLICATIONS FOR THE ORIGIN AND EVOLUTION OF NINETYEAST RIDGE	PROC. OCEAN DRILL. PROGRAM, SCIENT. RESULTS	FREY, F. A.; JONES, W. B.; DAVIES, H.; WEIS, D.	ODP	-27.3555	87.5968	45.8929	Ninetyeast Ridge	Volcanic	Basalt	49.93	2.14	15.28	11.57				0.14	6.71	10.76	2.65	0.517	0.172		99.87		9.3	119	26		7.42	13.5	3.89	0.78	2.4	0.34	2.96						0.61		0.66		16
12	756D-10T-3, 58-62 (756D-F12)	10.2973/odp.proc.sr.121.163.1991	GEOCHEMICAL AND PETROLOGIC DATA FOR BASALTS FROM SITES 756, 757, AND 758: IMPLICATIONS FOR THE ORIGIN AND EVOLUTION OF NINETYEAST RIDGE	PROC. OCEAN DRILL. PROGRAM, SCIENT. RESULTS	FREY, F. A.; JONES, W. B.; DAVIES, H.; WEIS, D.	ODP	-27.3555	87.5968	45.8929	Ninetyeast Ridge	Volcanic	Basalt	48.95	2.01	14.5	12.32				0.18	7.5	11.42	2.91	0.212	0.163		100.17		8.8	115	27.2		7.42	13	3.82	0.82	2.6	0.39	2.9						0.54		0.64		1.4
13	756D-11R-1, 102-106 (756D-F13)	10.2973/odp.proc.sr.121.163.1991	GEOCHEMICAL AND PETROLOGIC DATA FOR BASALTS FROM SITES 756, 757, AND 758: IMPLICATIONS FOR THE ORIGIN AND EVOLUTION OF NINETYEAST RIDGE	PROC. OCEAN DRILL. PROGRAM, SCIENT. RESULTS	FREY, F. A.; JONES, W. B.; DAVIES, H.; WEIS, D.	ODP	-27.3555	87.5968	45.8929	Ninetyeast Ridge	Volcanic	Basalt	49.23	1.96	15.43	11.96				0.14	6.9	10.95	2.67	0.452	0.152		99.85		8.7	110	25.6		6.89	11.9	3.71	0.81	2.36	0.36	2.46						0.53		0.65		16
0	756D- 12R-2, 28-33 (756D-F14)	10.2973/odp.proc.sr.121.163.1991	GEOCHEMICAL AND PETROLOGIC DATA FOR BASALTS FROM SITES 756, 757, AND 758: IMPLICATIONS FOR THE ORIGIN AND EVOLUTION OF NINETYEAST RIDGE	PROC. OCEAN DRILL. PROGRAM, SCIENT. RESULTS	FREY, F. A.; JONES, W. B.; DAVIES, H.; WEIS, D.	ODP	-27.3555	87.5968	45.8929	Ninetyeast Ridge	Volcanic	Basalt	49.35	2.07	14.87	12.02				0.15	7.28	10.76	2.84	0.56	0.171		100.09		8.8	118	24.8		7.24	12.8	3.76	0.72	2.28	0.35	2.8						0.6		0.62		41
1	756D-12R-3, 139-143 (756D-F14)	10.2973/odp.proc.sr.121.163.1991	GEOCHEMICAL AND PETROLOGIC DATA FOR BASALTS FROM SITES 756, 757, AND 758: IMPLICATIONS FOR THE ORIGIN AND EVOLUTION OF NINETYEAST RIDGE	PROC. OCEAN DRILL. PROGRAM, SCIENT. RESULTS	FREY, F. A.; JONES, W. B.; DAVIES, H.; WEIS, D.	ODP	-27.3555	87.5968	45.8929	Ninetyeast Ridge	Volcanic	Basalt	49.21	2.04	14.5	12.1				0.17	7.11	11.17	3	0.248	0.165		99.71		2.91	9	119		21	4.17	1.51	2.66	0.4		0.62						0.68		7.43		1.9
2	757C- 9R-1, 105-109 (757C-F2)	10.2973/odp.proc.sr.121.163.1991	GEOCHEMICAL AND PETROLOGIC DATA FOR BASALTS FROM SITES 756, 757, AND 758: IMPLICATIONS FOR THE ORIGIN AND EVOLUTION OF NINETYEAST RIDGE	PROC. OCEAN DRILL. PROGRAM, SCIENT. RESULTS	FREY, F. A.; JONES, W. B.; DAVIES, H.; WEIS, D.	ODP	-17.0243	88.1816	55.628	Ninetyeast Ridge	Volcanic	Basalt	48.76	0.79	22.21	6.82				0.083	5.88	13.76	1.93	0.14	0.065		100.44		3.36	48	12.5		3.4	5.7	1.57	0.25	1.15	0.18	1.14						0.18		0.33		1.4
3	757C-9R-2, 0-10 (757C-F2)	10.2973/odp.proc.sr.121.163.1991	GEOCHEMICAL AND PETROLOGIC DATA FOR BASALTS FROM SITES 756, 757, AND 758: IMPLICATIONS FOR THE ORIGIN AND EVOLUTION OF NINETYEAST RIDGE	PROC. OCEAN DRILL. PROGRAM, SCIENT. RESULTS	FREY, F. A.; JONES, W. B.; DAVIES, H.; WEIS, D.	ODP	-17.0243	88.1816	55.628	Ninetyeast Ridge	Volcanic	Basalt	48.45	0.81	22.03	6.85				0.085	5.71	13.68	2	0.15	0.065		99.84		3.46	49	11.8		4.1	5.6	1.56	0.34	1.16	0.21	1.07						0.23		0.29		1.6
4	757C- 9R-3, 6-10 (757C-F2)	10.2973/odp.proc.sr.121.163.1991	GEOCHEMICAL AND PETROLOGIC DATA FOR BASALTS FROM SITES 756, 757, AND 758: IMPLICATIONS FOR THE ORIGIN AND EVOLUTION OF NINETYEAST RIDGE	PROC. OCEAN DRILL. PROGRAM, SCIENT. RESULTS	FREY, F. A.; JONES, W. B.; DAVIES, H.; WEIS, D.	ODP	-17.0243	88.1816	55.628	Ninetyeast Ridge	Volcanic	Basalt	48.6	0.78	23.46	5.69				0.06	5.52	13.5	1.91	0.281	0.064		99.88		3.3	49	10.6		3.26	5.3	1.39	0.3	1	0.15	1.13						0.18		0.28		1.8
5	757C- 9R4, 38-42 (757C-F3)	10.2973/odp.proc.sr.121.163.1991	GEOCHEMICAL AND PETROLOGIC DATA FOR BASALTS FROM SITES 756, 757, AND 758: IMPLICATIONS FOR THE ORIGIN AND EVOLUTION OF NINETYEAST RIDGE	PROC. OCEAN DRILL. PROGRAM, SCIENT. RESULTS	FREY, F. A.; JONES, W. B.; DAVIES, H.; WEIS, D.	ODP	-17.0243	88.1816	55.628	Ninetyeast Ridge	Volcanic	Basalt	47.19	0.725	23.52	6.66				0.065	4.27	14.07	2.78	0.767	0.063		100.11		2.9	45	9.8		2.94	4.6	1.32	0.27	1.1	0.17	0.93						0.17		0.23		9.3
6	757C-9R-5, 34-38 (757C-F4)	10.2973/odp.proc.sr.121.163.1991	GEOCHEMICAL AND PETROLOGIC DATA FOR BASALTS FROM SITES 756, 757, AND 758: IMPLICATIONS FOR THE ORIGIN AND EVOLUTION OF NINETYEAST RIDGE	PROC. OCEAN DRILL. PROGRAM, SCIENT. RESULTS	FREY, F. A.; JONES, W. B.; DAVIES, H.; WEIS, D.	ODP	-17.0243	88.1816	55.628	Ninetyeast Ridge	Volcanic	Basalt	48.14	0.765	23.94	6.86				0.06	4.76	12.1	2.54	0.997	0.07		100.23		3.5	46	9.7		3.1	5.2	1.35	0.3	0.92	0.15	0.98						0.16		0.24		10.6
7	757C-9R-5, 70-73 (757C-F5)	10.2973/odp.proc.sr.121.163.1991	GEOCHEMICAL AND PETROLOGIC DATA FOR BASALTS FROM SITES 756, 757, AND 758: IMPLICATIONS FOR THE ORIGIN AND EVOLUTION OF NINETYEAST RIDGE	PROC. OCEAN DRILL. PROGRAM, SCIENT. RESULTS	FREY, F. A.; JONES, W. B.; DAVIES, H.; WEIS, D.	ODP	-17.0243	88.1816	55.628	Ninetyeast Ridge	Volcanic	Basalt	47.57	1.27	18.68	11.25				0.09	6.32	8.27	4.98	1.775	0.139		100.34		5.3	73	16.5		5.01	8.1	2.23	0.48	1.52	0.25	1.71						0.32		0.54		13.6
8	757C-9R-6, 102-105 (757C-F5)	10.2973/odp.proc.sr.121.163.1991	GEOCHEMICAL AND PETROLOGIC DATA FOR BASALTS FROM SITES 756, 757, AND 758: IMPLICATIONS FOR THE ORIGIN AND EVOLUTION OF NINETYEAST RIDGE	PROC. OCEAN DRILL. PROGRAM, SCIENT. RESULTS	FREY, F. A.; JONES, W. B.; DAVIES, H.; WEIS, D.	ODP	-17.0243	88.1816	55.628	Ninetyeast Ridge	Volcanic	Basalt	48.05	0.86	22.39	6.73				0.06	5.6	13.22	1.98	1.12	0.073		100.09		3.2	52	10.9		3.67	4.6	1.71	0.28	1.1	0.17	1.07						0.22		0.28		34.7
9	757C-9R7, 78-82 (757C-F5)	10.2973/odp.proc.sr.121.163.1991	GEOCHEMICAL AND PETROLOGIC DATA FOR BASALTS FROM SITES 756, 757, AND 758: IMPLICATIONS FOR THE ORIGIN AND EVOLUTION OF NINETYEAST RIDGE	PROC. OCEAN DRILL. PROGRAM, SCIENT. RESULTS	FREY, F. A.; JONES, W. B.; DAVIES, H.; WEIS, D.	ODP	-17.0243	88.1816	55.628	Ninetyeast Ridge	Volcanic	Basalt	47.64	0.77	21.96	8.14				0.09	5.14	13.79	1.82	0.641	0.067		100.06		2.6	47	11.7		3.27	5.3	1.5	0.28	1.11	0.19	1.12						0.2		0.43		17.7
10	757C-9R-8, 54-59 (757C-F5)	10.2973/odp.proc.sr.121.163.1991	GEOCHEMICAL AND PETROLOGIC DATA FOR BASALTS FROM SITES 756, 757, AND 758: IMPLICATIONS FOR THE ORIGIN AND EVOLUTION OF NINETYEAST RIDGE	PROC. OCEAN DRILL. PROGRAM, SCIENT. RESULTS	FREY, F. A.; JONES, W. B.; DAVIES, H.; WEIS, D.	ODP	-17.0243	88.1816	55.628	Ninetyeast Ridge	Volcanic	Basalt	48.68	0.8	22.04	6.87				0.07	5.97	12.49	1.89	0.99	0.065		99.87		3.7	49	10.4		3.08	5.1	1.44	0.31	1.1	0.17	1.14						0.17		0.24		22.1
11	757C-10R-1, 86-90 (757C-F6)	10.2973/odp.proc.sr.121.163.1991	GEOCHEMICAL AND PETROLOGIC DATA FOR BASALTS FROM SITES 756, 757, AND 758: IMPLICATIONS FOR THE ORIGIN AND EVOLUTION OF NINETYEAST RIDGE	PROC. OCEAN DRILL. PROGRAM, SCIENT. RESULTS	FREY, F. A.; JONES, W. B.; DAVIES, H.; WEIS, D.	ODP	-17.0243	88.1816	55.628	Ninetyeast Ridge	Volcanic	Basalt	48.15	0.61	23.73	5.93				0.055	5.18	13.11	2.2	1.16	0.055		100.18		2.4	34	8.6		2.35	4	1.07	0.24	0.83	0.14	0.71						0.1		0.09		17.2
12	757C- 10R-2, 66-70 (757C-F7)	10.2973/odp.proc.sr.121.163.1991	GEOCHEMICAL AND PETROLOGIC DATA FOR BASALTS FROM SITES 756, 757, AND 758: IMPLICATIONS FOR THE ORIGIN AND EVOLUTION OF NINETYEAST RIDGE	PROC. OCEAN DRILL. PROGRAM, SCIENT. RESULTS	FREY, F. A.; JONES, W. B.; DAVIES, H.; WEIS, D.	ODP	-17.0243	88.1816	55.628	Ninetyeast Ridge	Volcanic	Basalt	48.18	0.75	23.59	5.79				0.05	5.33	9.79	5.26	1.68	0.082		100.5		2.2	39	11.3		3.52	5.8	1.49	0.27	1.01	0.17	0.95						0.19		0.21		14.5
13	757C-10R3, 2-6 (757C-F8)	10.2973/odp.proc.sr.121.163.1991	GEOCHEMICAL AND PETROLOGIC DATA FOR BASALTS FROM SITES 756, 757, AND 758: IMPLICATIONS FOR THE ORIGIN AND EVOLUTION OF NINETYEAST RIDGE	PROC. OCEAN DRILL. PROGRAM, SCIENT. RESULTS	FREY, F. A.; JONES, W. B.; DAVIES, H.; WEIS, D.	ODP	-17.0243	88.1816	55.628	Ninetyeast Ridge	Volcanic	Basalt	48.2	0.75	23.61	5.83				0.05	5.28	9.81	5.15	1.67	0.083		100.43		3.2	40	14.8		3.85	5.9	1.6	0.34	1.22	0.18	0.85						0.14		0.25		17.1
14	757C-10R-3, 83-87 (757C-F9)	10.2973/odp.proc.sr.121.163.1991	GEOCHEMICAL AND PETROLOGIC DATA FOR BASALTS FROM SITES 756, 757, AND 758: IMPLICATIONS FOR THE ORIGIN AND EVOLUTION OF NINETYEAST RIDGE	PROC. OCEAN DRILL. PROGRAM, SCIENT. RESULTS	FREY, F. A.; JONES, W. B.; DAVIES, H.; WEIS, D.	ODP	-17.0243	88.1816	55.628	Ninetyeast Ridge	Volcanic	Basalt	47.87	0.79	23.02	7.17				0.068	5.42	11.46	3.12	1.32	0.088		100.32		3.8	45	10.9		3.11	5	1.4	0.31	1.1	0.17	0.97						0.2		0.18		16.7
0	757C-11R-2, 10-14 (757C-F12)	10.2973/odp.proc.sr.121.163.1991	GEOCHEMICAL AND PETROLOGIC DATA FOR BASALTS FROM SITES 756, 757, AND 758: IMPLICATIONS FOR THE ORIGIN AND EVOLUTION OF NINETYEAST RIDGE	PROC. OCEAN DRILL. PROGRAM, SCIENT. RESULTS	FREY, F. A.; JONES, W. B.; DAVIES, H.; WEIS, D.	ODP	-17.0243	88.1816	55.628	Ninetyeast Ridge	Volcanic	Basalt	49.52	1.01	20.32	8.33				0.08	6.94	9.27	3.03	1.62	0.076		100.2		4.5	57	13.8		4.41	6.1	1.82	0.35	1.4	0.21	1.35						0.28		0.35		19.1
1	757C-11R-2, 51-56 (757C-F13)	10.2973/odp.proc.sr.121.163.1991	GEOCHEMICAL AND PETROLOGIC DATA FOR BASALTS FROM SITES 756, 757, AND 758: IMPLICATIONS FOR THE ORIGIN AND EVOLUTION OF NINETYEAST RIDGE	PROC. OCEAN DRILL. PROGRAM, SCIENT. RESULTS	FREY, F. A.; JONES, W. B.; DAVIES, H.; WEIS, D.	ODP	-17.0243	88.1816	55.628	Ninetyeast Ridge	Volcanic	Basalt	50.15	1	19.6	8.93				0.09	5.88	7.8	4.48	1.98	0.076		99.99		4	59	11.8		3.95	6	1.67	0.39	1.28	0.19	1.41						0.19		0.34		19.9
2	757C-12R-1, 100-104 (757C-F18)	10.2973/odp.proc.sr.121.163.1991	GEOCHEMICAL AND PETROLOGIC DATA FOR BASALTS FROM SITES 756, 757, AND 758: IMPLICATIONS FOR THE ORIGIN AND EVOLUTION OF NINETYEAST RIDGE	PROC. OCEAN DRILL. PROGRAM, SCIENT. RESULTS	FREY, F. A.; JONES, W. B.; DAVIES, H.; WEIS, D.	ODP	-17.0243	88.1816	55.628	Ninetyeast Ridge	Volcanic	Basalt	51.8	0.98	18.58	7.61				0.17	5.18	12.05	2.8	0.77	0.08		100.02		9.56	163	29.6		10.9	14.4	3.77	0.72	3.02	0.46	3.67						0.61		1.53		7.8
3	757C-12R-1, 104-110, (757C-F18)	10.2973/odp.proc.sr.121.163.1991	GEOCHEMICAL AND PETROLOGIC DATA FOR BASALTS FROM SITES 756, 757, AND 758: IMPLICATIONS FOR THE ORIGIN AND EVOLUTION OF NINETYEAST RIDGE	PROC. OCEAN DRILL. PROGRAM, SCIENT. RESULTS	FREY, F. A.; JONES, W. B.; DAVIES, H.; WEIS, D.	ODP	-17.0243	88.1816	55.628	Ninetyeast Ridge	Volcanic	Basalt	51.67	0.96	18.71	7.5				0.17	5.26	12	2.67	0.76	0.076		99.77		10.4	162	28.6		11.2	14	3.7	0.7	2.84	0.44	3.51						0.54		1.63		7.1
4	757C-12R-2, 0-5 (757C-F18)	10.2973/odp.proc.sr.121.163.1991	GEOCHEMICAL AND PETROLOGIC DATA FOR BASALTS FROM SITES 756, 757, AND 758: IMPLICATIONS FOR THE ORIGIN AND EVOLUTION OF NINETYEAST RIDGE	PROC. OCEAN DRILL. PROGRAM, SCIENT. RESULTS	FREY, F. A.; JONES, W. B.; DAVIES, H.; WEIS, D.	ODP	-17.0243	88.1816	55.628	Ninetyeast Ridge	Volcanic	Basalt	50.49	0.92	18.36	9.84				0.11	5.38	10.64	2.62	1.28	0.073		99.71		9.3	157	29.4		10.4	14.3	3.7	0.78	3.17	0.51	3.45						0.53		1.48		20
5	757C-12R-2, 24-29 (757C-F19)	10.2973/odp.proc.sr.121.163.1991	GEOCHEMICAL AND PETROLOGIC DATA FOR BASALTS FROM SITES 756, 757, AND 758: IMPLICATIONS FOR THE ORIGIN AND EVOLUTION OF NINETYEAST RIDGE	PROC. OCEAN DRILL. PROGRAM, SCIENT. RESULTS	FREY, F. A.; JONES, W. B.; DAVIES, H.; WEIS, D.	ODP	-17.0243	88.1816	55.628	Ninetyeast Ridge	Volcanic	Basalt	51.1	0.98	19.42	8.9				0.08	5.28	7.25	4.63	2.13	0.079		99.87		11.7	199	31.5		12.6	16	4.3	0.85	3.08	0.48	4.52						0.71		1.89		14.4
6	758A-54R-2, 73-76 (758A-F1)	10.2973/odp.proc.sr.121.163.1991	GEOCHEMICAL AND PETROLOGIC DATA FOR BASALTS FROM SITES 756, 757, AND 758: IMPLICATIONS FOR THE ORIGIN AND EVOLUTION OF NINETYEAST RIDGE	PROC. OCEAN DRILL. PROGRAM, SCIENT. RESULTS	FREY, F. A.; JONES, W. B.; DAVIES, H.; WEIS, D.	ODP	5.384	90.3611	76.7433	Ninetyeast Ridge	Volcanic	Basalt	49.72	1.4	17.5	11.33				0.16	7.43	9.2	3.27	0.171	0.094		100.28		5.1	71	15.9		3.44	6.7	2.16	0.46	1.78	0.26	1.9						0.3		0.25		0.86
7	758A-55R-2, 84-88 (758A-F1)	10.2973/odp.proc.sr.121.163.1991	GEOCHEMICAL AND PETROLOGIC DATA FOR BASALTS FROM SITES 756, 757, AND 758: IMPLICATIONS FOR THE ORIGIN AND EVOLUTION OF NINETYEAST RIDGE	PROC. OCEAN DRILL. PROGRAM, SCIENT. RESULTS	FREY, F. A.; JONES, W. B.; DAVIES, H.; WEIS, D.	ODP	5.384	90.3611	76.7433	Ninetyeast Ridge	Volcanic	Basalt	49.28	1.06	15.8	10.93				0.14	7.75	12.15	2.15	0.097	0.089		99.45		3.8	59	21.2		3.15	6.6	2.2	0.51	2.18	0.33	1.51						0.21		0.34		0.71
8	758A-55R-2, 82-86 (758A-F1)	10.2973/odp.proc.sr.121.163.1991	GEOCHEMICAL AND PETROLOGIC DATA FOR BASALTS FROM SITES 756, 757, AND 758: IMPLICATIONS FOR THE ORIGIN AND EVOLUTION OF NINETYEAST RIDGE	PROC. OCEAN DRILL. PROGRAM, SCIENT. RESULTS	FREY, F. A.; JONES, W. B.; DAVIES, H.; WEIS, D.	ODP	5.384	90.3611	76.7433	Ninetyeast Ridge	Volcanic	Basalt	49.52	1.12	16.17	10.55				0.12	7.96	12.17	2.14	0.082	0.075		99.92		2.7	48	17.9		2.63	5	1.79	0.43	1.85	0.28	1.24						0.2		0.17		0.44
9	758A-56R-1, 64-68 (758A-F1)	10.2973/odp.proc.sr.121.163.1991	GEOCHEMICAL AND PETROLOGIC DATA FOR BASALTS FROM SITES 756, 757, AND 758: IMPLICATIONS FOR THE ORIGIN AND EVOLUTION OF NINETYEAST RIDGE	PROC. OCEAN DRILL. PROGRAM, SCIENT. RESULTS	FREY, F. A.; JONES, W. B.; DAVIES, H.; WEIS, D.	ODP	5.384	90.3611	76.7433	Ninetyeast Ridge	Volcanic	Basalt	49.49	1.21	16.44	10.76				0.2	8.18	11.12	2.37	0.116	0.084		99.97		3.1	57	17.1		2.78	5.3	1.9	0.47	1.92	0.28	1.4						0.16		0.23		1.4
10	758A-57R-3, 18-22 (758A-F2)	10.2973/odp.proc.sr.121.163.1991	GEOCHEMICAL AND PETROLOGIC DATA FOR BASALTS FROM SITES 756, 757, AND 758: IMPLICATIONS FOR THE ORIGIN AND EVOLUTION OF NINETYEAST RIDGE	PROC. OCEAN DRILL. PROGRAM, SCIENT. RESULTS	FREY, F. A.; JONES, W. B.; DAVIES, H.; WEIS, D.	ODP	5.384	90.3611	76.7433	Ninetyeast Ridge	Volcanic	Basalt	49.04	1.54	16.11	13.05				0.19	8.68	7.47	3.14	0.409	0.145		99.77		5.7	86	24.6		5.78	10.8	3.31	0.68	2.3	0.31	1.91						0.26		0.35		1
11	758A-58R-3, 62-66 (758A-F2)	10.2973/odp.proc.sr.121.163.1991	GEOCHEMICAL AND PETROLOGIC DATA FOR BASALTS FROM SITES 756, 757, AND 758: IMPLICATIONS FOR THE ORIGIN AND EVOLUTION OF NINETYEAST RIDGE	PROC. OCEAN DRILL. PROGRAM, SCIENT. RESULTS	FREY, F. A.; JONES, W. B.; DAVIES, H.; WEIS, D.	ODP	5.384	90.3611	76.7433	Ninetyeast Ridge	Volcanic	Basalt	49.77	1.17	14.04	12.69				0.17	9.46	9.97	2.44	0.129	0.092		99.93		4	60	21.7		3.44	7.3	2.3	0.5	2.19	0.34	1.58						0.24		0.29		2.2
12	758A-58R-6, 21-25 (758A-F2)	10.2973/odp.proc.sr.121.163.1991	GEOCHEMICAL AND PETROLOGIC DATA FOR BASALTS FROM SITES 756, 757, AND 758: IMPLICATIONS FOR THE ORIGIN AND EVOLUTION OF NINETYEAST RIDGE	PROC. OCEAN DRILL. PROGRAM, SCIENT. RESULTS	FREY, F. A.; JONES, W. B.; DAVIES, H.; WEIS, D.	ODP	5.384	90.3611	76.7433	Ninetyeast Ridge	Volcanic	Basalt	49.97	2.04	13	16.28				0.23	8.08	7.2	2.78	0.15	0.195		99.93		8.08	126	37.6		6.88	14.2	4.22	1	3.84	0.6	3.03						0.5		0.73		1.1
13	758A-59R-2, 58-62 (758A-F2)	10.2973/odp.proc.sr.121.163.1991	GEOCHEMICAL AND PETROLOGIC DATA FOR BASALTS FROM SITES 756, 757, AND 758: IMPLICATIONS FOR THE ORIGIN AND EVOLUTION OF NINETYEAST RIDGE	PROC. OCEAN DRILL. PROGRAM, SCIENT. RESULTS	FREY, F. A.; JONES, W. B.; DAVIES, H.; WEIS, D.	ODP	5.384	90.3611	76.7433	Ninetyeast Ridge	Volcanic	Basalt	49.61	1.3	14.14	12.52				0.15	8.39	11.2	2.36	0.14	0.103		99.91		4.47	69	23.2		3.96	7.66	2.44	0.53	2.39	0.36	1.77						0.23		0.26		2.2
[truncated: 100 more rows]
[truncated: 71 more columns]
